# Supplementary material for: Dual-specificity protein phosphatase 6 (DUSP6) overexpression reduces amyloid load and improves memory deficits in male 5xFAD mice
Source: Front Aging Neurosci. 2024 Jun 28;16:1400447. doi: 10.3389/fnagi.2024.1400447 (PMC11239576; doi:10.3389/fnagi.2024.1400447)
Supplement: Supplementary file 1 [file Data_Sheet_1.XLSX]

## Sheet: Female_5xFAD-DUSP6 vs 5xFAD-GFP
	logFC	PValue	FDR
Dusp6	5.11573	7.5981e-71	1.10552e-66
Ciita	-3.13844	3.99937e-10	2.90954e-06
Tgtp1	-4.7073	2.343e-09	1.13635e-05
Ccl8	-6.08166	8.42693e-09	2.56899e-05
Dnase1l3	-3.79757	8.82815e-09	2.56899e-05
Ptprcap	-2.98626	5.15814e-08	0.000125085
Gbp4	-3.81755	1.03329e-07	0.000205898
Msx3	2.64943	1.25508e-07	0.000205898
Serpina3g	-2.67889	1.30629e-07	0.000205898
Lck	-1.9613	1.5706e-07	0.000205898
Igtp	-3.98809	1.60011e-07	0.000205898
Ackr1	0.704908	1.69813e-07	0.000205898
Irgm2	-3.37384	2.27362e-07	0.000254471
Il2rb	-3.77383	2.70577e-07	0.000281206
Gbp2	-3.48978	4.11963e-07	0.000399604
Irf1	-2.05534	4.92725e-07	0.000436332
Gm12185	-4.02988	5.09804e-07	0.000436332
H2-Eb1	-5.00977	5.76267e-07	0.000465816
Plbd1	-3.57491	7.34581e-07	0.000562535
H2-Aa	-4.8892	8.00545e-07	0.000582396
Cfb	-1.63047	1.13389e-06	0.000785621
Itgb7	-2.5098	1.28593e-06	0.000850468
Gbp8	-5.46574	1.42405e-06	0.000900868
Irgm1	-2.63851	1.54241e-06	0.000935089
Serpina3f	-5.14986	1.65299e-06	0.000962042
H2-Ab1	-4.66849	1.79545e-06	0.00100476
Slamf8	-2.95872	2.68729e-06	0.00144815
Itgae	-2.812	2.89388e-06	0.00150379
Ifi47	-3.89681	3.04482e-06	0.00152766
Tgtp2	-4.08995	3.93564e-06	0.00190879
Gbp7	-2.44365	4.4855e-06	0.00210529
Tap1	-2.49802	5.69548e-06	0.00256203
Gbp6	-3.44859	5.81079e-06	0.00256203
Stat1	-2.14259	6.71745e-06	0.00274772
Ctsw	-3.08237	6.7339e-06	0.00274772
Iigp1	-3.89709	6.8315e-06	0.00274772
Gm12250	-3.95349	7.01346e-06	0.00274772
Ltb	-2.60933	7.17618e-06	0.00274772
AB124611	-3.066	7.41571e-06	0.00276562
H2-DMa	-1.273	7.60307e-06	0.00276562
Cd274	-2.72073	8.32586e-06	0.00295466
Psmb9	-2.40403	8.64221e-06	0.00299391
H2-DMb2	-2.56784	8.9119e-06	0.00301554
Cd2	-3.99246	1.01371e-05	0.00335216
Acp5	-1.99628	1.14077e-05	0.00368848
Il12rb1	-2.03849	1.27061e-05	0.004019
H2-M2	-5.09876	1.30736e-05	0.00404724
Cd247	-3.19254	1.37675e-05	0.00417327
Wnt7b	0.415966	1.44983e-05	0.0043051
Gm4951	-3.69291	1.52509e-05	0.00443801
Cd3e	-4.45164	1.58245e-05	0.00451463
Calhm6	-2.63406	2.0095e-05	0.00562272
C1s1	-2.40938	2.07673e-05	0.00570121
H2-Oa	-3.49742	2.18393e-05	0.00588447
Pirb	-2.45416	2.33313e-05	0.00617218
Tapbpl	-1.26816	2.38715e-05	0.00620233
Socs1	-1.77189	2.66353e-05	0.006799
Gbp5	-2.78507	2.99393e-05	0.00751064
Tap2	-1.33805	3.36545e-05	0.00817218
Rgs5	0.380586	3.36997e-05	0.00817218
Cd6	-2.21611	3.61476e-05	0.00847955
Itgal	-2.73246	3.62912e-05	0.00847955
Pkp3	-2.75019	3.67156e-05	0.00847955
Fgl2	-2.06782	3.85758e-05	0.00864034
Ptpn22	-2.41815	3.85995e-05	0.00864034
AW112010	-2.52579	4.02253e-05	0.00886786
Mmp14	-0.676856	4.11929e-05	0.00894563
Myo1g	-2.49308	4.1911e-05	0.00896772
Ccl5	-4.43443	4.38748e-05	0.00925186
Cd74	-4.54935	4.4905e-05	0.00933383
Gimap4	-3.15216	4.63992e-05	0.00950856
Septin1	-1.69737	4.79925e-05	0.00959617
Acap1	-2.70601	4.81457e-05	0.00959617
Gbp10	-5.93861	4.90008e-05	0.00963461
Lat	-2.88296	5.14071e-05	0.00997299
Spn	-2.266	5.61039e-05	0.010741
Cxcl9	-5.44387	5.94349e-05	0.0112309
Il2rg	-2.74771	6.15614e-05	0.0114836
Psmb8	-2.15349	6.55397e-05	0.0120709
Crybg1	-1.45812	7.28664e-05	0.0132234
Icos	-3.48031	7.3615e-05	0.0132234
Samhd1	-1.10664	7.68825e-05	0.0135822
H2-DMb1	-2.17834	7.74792e-05	0.0135822
Cd4	-3.39114	8.01519e-05	0.0137423
Trim21	-1.58162	8.02812e-05	0.0137423
Traf1	-1.84921	8.50589e-05	0.014237
Gm4841	-3.70488	8.59162e-05	0.014237
Psme1	-0.660734	8.61068e-05	0.014237
H2-T23	-3.0997	8.77494e-05	0.0143455
C3	-2.8117	9.03937e-05	0.0146137
Il18bp	-2.4102	9.41246e-05	0.0150496
Rnase6	-2.20361	0.000103487	0.0161992
Psmb10	-0.662956	0.000103541	0.0161992
Gpr35	-2.29004	0.000108052	0.0167251
Acaca	0.384188	0.000112495	0.0172294
C1ra	-1.80602	0.000118414	0.0178625
Nlrc5	-2.84007	0.000121686	0.0178625
H2-K1	-2.21687	0.000122946	0.0178625
Cd40	-2.49226	0.000123282	0.0178625
Kcnh3	0.344267	0.000123715	0.0178625
Acod1	-4.26762	0.000123994	0.0178625
Cxcr6	-3.1505	0.00013081	0.0186596
Psme2	-0.837005	0.000141882	0.0200425
H2-Q6	-2.72696	0.000151792	0.0212363
Tnfaip2	-1.56873	0.000153623	0.0212878
Tnfaip3	-0.848547	0.000160559	0.022039
Cxcr3	-2.89736	0.000171101	0.0232666
Cd3d	-3.56134	0.000183797	0.0247615
H2-D1	-2.11635	0.000189009	0.0252301
Gbp9	-1.91909	0.000192168	0.0254186
Tbc1d10c	-2.11843	0.00020248	0.0265181
Lpl	0.682844	0.000204125	0.0265181
Ms4a4b	-3.41304	0.000224861	0.0289534
Cnih3	0.327653	0.000249109	0.0317941
Ntng2	0.388144	0.00025466	0.0319597
Nhlh1	1.3031	0.000255754	0.0319597
Cd36	-1.57026	0.000256995	0.0319597
Lcp1	-1.08622	0.000270727	0.033382
Epsti1	-2.06941	0.000287061	0.0350986
Spag6	0.824727	0.000295594	0.0358408
Nfatc2	-0.463967	0.000304488	0.036614
Rab43	-0.480697	0.000318063	0.0376651
Cd3g	-4.02019	0.000318406	0.0376651
Galnt14	0.424689	0.000323634	0.0379748
Per2	-0.40536	0.000326785	0.0380378
F830016B08Rik	-3.57839	0.000334584	0.0386364
Gm4737	-4.66217	0.000344295	0.0394448
Gimap3	-3.21918	0.000373298	0.0424335
Prss23	0.505649	0.000391914	0.0442042
Ikzf3	-3.21868	0.000418291	0.0468164
Lst1	-1.60723	0.000438741	0.0484089
Atp2a3	-1.02116	0.000439174	0.0484089
Gimap6	-1.13926	0.000445657	0.0487542
Tfrc	0.299312	0.000461686	0.0501308
Gbp3	-2.20993	0.000470852	0.0507474
Ifi30	-1.49252	0.000491011	0.052531
Tnfrsf4	-2.58	0.000500768	0.0531838
Ms4a6b	-1.78992	0.000527307	0.0555965
Plekho2	-0.432752	0.000538046	0.0563207
Ifi202b	-3.08616	0.000569128	0.0591487
Gcsh	0.427214	0.000581131	0.0599678
Serping1	-1.51374	0.000641247	0.0657053
Tnfrsf14	-1.99725	0.000656602	0.0668081
Cbln3	-3.15933	0.000668391	0.0674248
Itk	-1.44072	0.000671931	0.0674248
Vcam1	-0.783762	0.000690958	0.0685805
H2-Q5	-2.83135	0.000692875	0.0685805
Ccdc122	-1.73811	0.000706273	0.0694343
Adamts4	1.15054	0.00072571	0.0708663
Cryba4	-1.4364	0.000767266	0.0744248
Pim1	-1.24486	0.000794521	0.0765581
Ets1	-0.564916	0.000811186	0.0772028
Mndal	2.27435	0.000815378	0.0772028
Apobec3	-1.54803	0.000817129	0.0772028
Prex1	-0.331027	0.00082707	0.0774891
Smoc2	0.410842	0.000835542	0.0774891
Entpd1	-0.768218	0.000836137	0.0774891
Nuak2	-1.00313	0.000843239	0.0776527
Gimap8	-1.444	0.000864032	0.0790671
Tnfsf10	-1.35278	0.000869983	0.0791141
Ly75	-1.07631	0.000900073	0.081342
Slfn2	-1.94171	0.000908786	0.0816224
Mrc2	0.837167	0.000938208	0.0837481
Il7r	-1.59596	0.000978933	0.0868505
Tapbp	-0.924583	0.00099984	0.0881677
Csf2rb2	-1.50473	0.00101751	0.0889368
Fcgr4	-2.49948	0.00102306	0.0889368
Fam13c	0.277712	0.0010269	0.0889368
Dgat2	0.327938	0.00106143	0.0910473
Pstpip2	-0.570732	0.00106492	0.0910473
Zap70	-0.848777	0.00107004	0.0910473
Serpinb6b	-1.11776	0.00107723	0.0911257
Car8	-1.8798	0.00110671	0.092173
Ptpn7	-2.48681	0.00111296	0.092173
B2m	-1.50861	0.00111452	0.092173
Zbp1	-3.00343	0.00111495	0.092173
Rnasel	1.31998	0.00115807	0.0948037
Ly6i	-4.13284	0.00116532	0.0948037
Cnn2	-0.800078	0.00117084	0.0948037
Tcf7	-0.918367	0.00117283	0.0948037
Hk3	-1.48926	0.00119938	0.0964142
A530040E14Rik	-2.3667	0.00120774	0.0965529
Npl	-0.959665	0.00122547	0.0974352
Tgfbi	-1.18712	0.00127575	0.100881
Gimap1	-1.28152	0.00129247	0.101651
Erap1	-0.680554	0.00132942	0.103995
H2-T-ps	-1.55115	0.00134383	0.10456
Parp10	-1.44783	0.00136543	0.105675
Sft2d2	-0.429302	0.00142917	0.109562
Tgm2	-0.824278	0.0014307	0.109562
Smyd2	0.275035	0.0014477	0.110283
Lgals3	-1.33266	0.00147199	0.111549
Stat2	-0.893803	0.00156078	0.117395
Rps29	-0.425305	0.00156527	0.117395
Dtx3l	-1.13082	0.00158754	0.118455
Tmem245	-0.426804	0.00161194	0.119107
Dusp2	-1.15079	0.00161265	0.119107
Unc13d	-0.997288	0.00163207	0.119933
Nfkb2	-1.16089	0.00165464	0.120657
Mvd	0.452703	0.00165852	0.120657
Casp1	-1.03702	0.00168918	0.122244
Cyp26b1	-0.78372	0.00169713	0.122244
Palm3	0.621633	0.00173623	0.124444
Jade2	-0.259848	0.00174711	0.12461
Pstpip1	-1.14209	0.00179124	0.127134
H2-Q4	-3.32828	0.00182191	0.128683
Adam19	-0.511367	0.00192771	0.135498
Lbp	-1.63683	0.00194085	0.135766
Dnah6	-0.674585	0.00196129	0.136539
Parp14	-1.76163	0.00204364	0.141121
Prkcd	-0.65464	0.00204649	0.141121
Rtkn2	-0.912114	0.0021292	0.146132
Hmgb2	-0.788655	0.00215196	0.147
4930578G10Rik	2.3279	0.00216222	0.147011
Mgat4a	-0.273013	0.00231691	0.156796
Cuedc1	-0.309251	0.0023555	0.158316
Ube2l6	-1.32161	0.00236114	0.158316
Pdzph1	-1.10031	0.00237822	0.15873
Ctsc	-0.928249	0.00242113	0.160856
Ahcy	0.42132	0.00254205	0.167792
Ikbke	-1.5152	0.00255515	0.167792
Rtp4	-1.76391	0.00256012	0.167792
S1pr4	-1.03007	0.00266525	0.173239
Stk17b	-0.700227	0.00266704	0.173239
Parp11	-0.443475	0.0026842	0.173578
Ccnjl	0.516999	0.00270058	0.173865
Gramd3	-0.427341	0.00273073	0.174839
Parp9	-1.36598	0.00273975	0.174839
AI662270	-1.78629	0.00279764	0.177754
Mir6236	-0.891141	0.00286261	0.181091
Fhl2	0.279079	0.00289055	0.182067
Rasl10a	0.400696	0.00294172	0.184166
Ggt7	0.231172	0.00294919	0.184166
Ly6a	-1.0334	0.00297213	0.184806
Rac2	-1.14508	0.003064	0.189098
Serpinb9	-0.567272	0.00307278	0.189098
Tent5a	-0.659089	0.00308015	0.189098
Nfkbie	-0.991483	0.00309732	0.189353
Arid5a	-0.535715	0.00313982	0.191148
Grap	-0.78693	0.00317793	0.192145
Hivep1	-0.322748	0.00319549	0.192145
Rab20	-1.49055	0.00319581	0.192145
Lag3	-1.41073	0.00322268	0.192963
B230217O12Rik	0.413182	0.0032912	0.196258
Plch1	-0.598287	0.00340363	0.202134
Ifih1	-1.1404	0.00345343	0.203229
Gpr68	0.503551	0.00345873	0.203229
C1ql1	0.415557	0.00346846	0.203229
Rnf19b	-0.364335	0.00347793	0.203229
Gm1966	-1.95807	0.00353817	0.205143
Nod1	-0.80396	0.00355559	0.205143
Pcyt2	0.242794	0.00356556	0.205143
Insig1	0.287378	0.00356709	0.205143
Dapp1	-0.662297	0.00359909	0.206169
Birc3	-1.20971	0.0036548	0.208539
Asap2	-0.30333	0.00373196	0.212109
Tnfsf13b	-1.14488	0.00385145	0.218049
Sbk1	-0.344962	0.00394283	0.222357
Akt2	-0.230186	0.00395993	0.22246
Ccl2	-3.12433	0.00401266	0.224554
Gm12522	0.808623	0.00407422	0.227126
H2-M3	-1.15501	0.0041297	0.228233
Synpr	0.264943	0.00413829	0.228233
Gm2115	-0.455553	0.00414113	0.228233
Sp100	-1.34581	0.00428864	0.235471
Shisal1	0.27606	0.00432464	0.236554
Drd5	0.333262	0.00435157	0.237136
Pcdhga11	-0.362462	0.00436887	0.237191
Rps6ka1	-0.509784	0.00444982	0.240687
Maats1	-0.835106	0.00454747	0.24433
Irf9	-1.07472	0.00455075	0.24433
Rnf213	-1.42465	0.00460992	0.246597
Cxcl16	-1.54494	0.00464671	0.247654
Icam1	-1.23799	0.00470892	0.250054
Sting1	-0.891912	0.00476832	0.252287
Vasp	-0.604315	0.00488981	0.257778
Oasl2	-1.93749	0.00499955	0.262612
Fer1l5	0.310521	0.00505301	0.264465
Oas1b	-1.90166	0.00511681	0.265435
Cxcl10	-2.5314	0.00511748	0.265435
Cytip	-2.15377	0.00512628	0.265435
Rspo1	-1.01117	0.00524335	0.270535
Fcrls	0.869683	0.00541388	0.278346
Zic2	-0.631196	0.00543427	0.278411
Jak2	-0.281222	0.00546801	0.279157
Xaf1	-1.34554	0.00553389	0.281532
Slc30a3	0.277773	0.00556465	0.28211
Dusp14	0.36499	0.00564429	0.284643
Unc5a	0.251398	0.00565374	0.284643
Zic1	-1.22592	0.00568987	0.285411
Spint1	-0.937125	0.00570822	0.285411
Nmi	-0.88062	0.00579645	0.28883
Psd4	-1.09361	0.00584305	0.290158
Ifi27	-0.635329	0.00586516	0.290266
Rgs8	-0.388398	0.00593007	0.292483
Rprm	0.425163	0.00595377	0.29266
Nnt	-0.382151	0.00600398	0.294066
Ifitm3	-1.28897	0.00603353	0.294066
Kcnj10	-0.405021	0.006043	0.294066
Bst2	-1.62196	0.00610616	0.296149
9930111J21Rik1	-1.31082	0.00620267	0.299717
Arhgdib	-0.770852	0.00622686	0.299717
Plaat3	-0.388824	0.00624152	0.299717
Ccl12	-1.88922	0.00644666	0.307726
Rassf4	-0.672315	0.00645062	0.307726
Sult2b1	0.536802	0.00649983	0.308115
Dhcr24	0.348542	0.00651254	0.308115
Rbl1	-0.822675	0.0065223	0.308115
Cbln1	-1.32706	0.00655333	0.308579
Pld5	-1.3049	0.00670434	0.314672
Rhbdf2	-1.02056	0.00680278	0.318265
Hipk4	0.32271	0.00683792	0.318733
Uba7	-1.40499	0.0068566	0.318733
Bmp2k	-0.526748	0.00692053	0.320681
Hhip	-0.438934	0.00697353	0.322111
Hck	-1.23536	0.00706469	0.325289
Ptafr	-1.15542	0.00712223	0.326904
Kcnj4	0.250368	0.0071754	0.328187
Sp140	-0.953427	0.0071953	0.328187
Il15	-1.09106	0.00732921	0.332299
Tnip1	-0.341248	0.00733113	0.332299
Tgfb2	0.252752	0.00737382	0.333196
Clec2d	-0.962518	0.00746684	0.336355
Fam107b	-0.406197	0.00767911	0.344849
Csf2rb	-1.293	0.00771837	0.344947
Parp12	-0.975758	0.00772872	0.344947
Prss12	0.331917	0.00786029	0.349747
Akna	-0.829933	0.00793488	0.351989
Kctd4	0.256848	0.00807225	0.356995
Pik3ap1	-1.13243	0.00830649	0.365714
Rasd1	-0.830813	0.00832309	0.365714
Dcaf8	0.220621	0.00834481	0.365714
Shroom1	0.527306	0.00838419	0.365956
P4ha1	-0.314691	0.00840065	0.365956
Gpr22	0.223997	0.00849899	0.368372
Mob1a	-0.525557	0.00850673	0.368372
Mir9-3hg	0.289304	0.00854109	0.368762
Map4k1	-0.990925	0.00858537	0.369409
Lrfn2	0.267695	0.00860685	0.369409
Them6	0.232505	0.00876149	0.374033
Tnfrsf1b	-0.885166	0.00876599	0.374033
Kctd6	0.271701	0.00882093	0.375163
Vwa5a	-0.443674	0.00886486	0.375163
Sh3kbp1	-0.261283	0.00886983	0.375163
Rps18	-0.490097	0.00892141	0.375882
Aqr	-0.282582	0.0089385	0.375882
Apln	-0.415006	0.0089938	0.377118
Fgfr1	-0.248463	0.00918217	0.383088
Kcnn4	-1.18903	0.00921287	0.383088
Nhlrc2	-0.387109	0.00921518	0.383088
Sash3	-0.99799	0.00927542	0.384494
Rps2	-0.498737	0.00943644	0.389078
Npnt	0.280746	0.00945594	0.389078
Tes	-0.846578	0.00946622	0.389078
Slc7a5	0.232607	0.00962308	0.394411
Prkch	-0.623841	0.00965448	0.394586
Cldn1	-1.37731	0.00981127	0.398883
Themis2	-1.24679	0.00981543	0.398883
Sncg	-0.621522	0.00984185	0.398883
Cd5	-1.75452	0.0098788	0.399268
Rubcnl	-0.861105	0.00999787	0.402961
Car13	-0.774951	0.0101388	0.407513
Lrriq1	-0.736505	0.0102014	0.408899
Slc6a15	0.213977	0.010265	0.410316
Casp4	-1.47779	0.0104346	0.413714
Tlr12	-1.1588	0.0104556	0.413714
Ppp1r16b	-0.361774	0.0104744	0.413714
Il27ra	-0.981055	0.010489	0.413714
Snx20	-0.844887	0.0104921	0.413714
Herc6	-1.02954	0.0105512	0.414651
Pantr1	-0.457133	0.0105729	0.414651
Arsb	0.240514	0.0106465	0.416414
Tmem106a	-1.33106	0.010704	0.417541
Trp73	-0.60293	0.0107445	0.418
Cmtm7	-0.970168	0.0107781	0.418191
6330403K07Rik	0.29475	0.0108516	0.419742
Gstm6	0.759144	0.0109285	0.419742
Ly6e	-0.399074	0.0109311	0.419742
Ufc1	0.20668	0.0109335	0.419742
Pgbd5	0.255698	0.0110687	0.423816
Dram1	-0.927731	0.0111705	0.424872
Fxyd5	-0.800533	0.0111859	0.424872
Elf4	-1.06023	0.0112053	0.424872
Card11	-1.36403	0.0112417	0.424872
Sp110	-1.28869	0.0112423	0.424872
Samd9l	-1.31217	0.0112972	0.425842
Lpcat2	-0.696636	0.0113311	0.426014
Mlf1	-0.945157	0.0114859	0.429331
Acvr1c	0.542396	0.0114955	0.429331
Fbxo2	0.226469	0.0115506	0.429331
Nsdhl	0.315976	0.0115592	0.429331
Casp12	-1.26659	0.0115668	0.429331
Gucy2g	0.632354	0.0115987	0.429417
Tagap	-0.839109	0.011676	0.431181
1110017D15Rik	-0.668441	0.0118641	0.43702
Rpl13a	-0.331004	0.0119244	0.43813
Hspa5	-0.282787	0.0120486	0.441578
Irak2	-0.315012	0.01209	0.441983
Cxcl13	-3.45126	0.0122259	0.445743
Slfn8	-1.58778	0.0122947	0.445743
Nampt	-0.234158	0.0123029	0.445743
Pcdhb6	-0.536308	0.0123154	0.445743
Helz2	-1.17182	0.0123764	0.446296
Cd28	-1.47381	0.0123971	0.446296
Dpp4	-0.785155	0.0124506	0.446296
Msmo1	0.259399	0.0124534	0.446296
Stat6	-0.514382	0.0125811	0.449768
Spred1	-0.240003	0.0127208	0.453647
Lrtm2	0.239817	0.0129249	0.459797
Rab8b	-0.221117	0.0129641	0.460067
Lap3	-0.341589	0.0130468	0.461633
Jaml	-1.20259	0.0130717	0.461633
Rnf169	0.355868	0.0131713	0.464024
F5	-2.0375	0.013287	0.46697
Trim25	-0.827243	0.0134513	0.471606
Irf7	-1.72991	0.0134893	0.471802
Pak7	0.24572	0.013677	0.47722
Slamf7	-2.20778	0.0138336	0.481527
Lmo1	0.261792	0.0139441	0.484215
Gm14204	0.54981	0.0140248	0.485627
4930523C07Rik	-0.784092	0.0140515	0.485627
Slc6a7	0.297548	0.0142601	0.491668
Oas1a	-1.6939	0.0143218	0.492239
Fat1	-0.245819	0.0143443	0.492239
Sh2d3c	-0.350245	0.0144485	0.494647
Lbh	-0.260516	0.014497	0.495145
Fgr	-1.33478	0.0146905	0.500579
Kcng2	0.241509	0.0148985	0.506479
Unkl	-0.358034	0.0149626	0.507473
Spata13	-0.420312	0.0149981	0.507495
Wnk4	0.845922	0.0151035	0.508477
Prelid3a	0.202326	0.0151429	0.508477
Fam129a	-0.645585	0.0151499	0.508477
Plcb4	-0.413069	0.0151812	0.508477
Ifi27l2a	-1.66623	0.0152367	0.508477
Il21r	-0.953901	0.0152598	0.508477
Stard4	0.402654	0.0152718	0.508477
Trim56	-0.7044	0.0154592	0.512417
Pfkfb3	-0.296929	0.0155102	0.512417
Cfap45	-0.609001	0.0155362	0.512417
C1qb	-1.04997	0.0155451	0.512417
Socs3	-1.14775	0.0156018	0.512417
Tnfrsf9	-1.59848	0.0156172	0.512417
Slc6a12	1.18475	0.0156366	0.512417
Slc7a4	0.2208	0.0158382	0.515591
Wfs1	-0.479368	0.0158445	0.515591
Neb	-0.620653	0.0158643	0.515591
Fam222a	-0.459339	0.0158752	0.515591
Spred3	-0.389402	0.0160084	0.517382
Trnp1	0.269927	0.0160348	0.517382
Jup	-0.240086	0.0160371	0.517382
Plekhg1	-0.371655	0.0161029	0.518358
Dio2	-0.250127	0.0161997	0.518623
Neurod2	0.285474	0.0162022	0.518623
Idh1	0.215941	0.0162181	0.518623
Ifi203	-1.04585	0.016341	0.520751
Ifi35	-1.21415	0.0163562	0.520751
Kcnj9	0.238601	0.0164497	0.522582
H2-T24	-1.18781	0.0165063	0.522706
Pcgf5	-0.28687	0.0165458	0.522706
Triobp	-0.416512	0.0165613	0.522706
Rpl39	-0.312455	0.0166813	0.525036
Calr	-0.245307	0.0167073	0.525036
Ptgfrn	-0.285185	0.0167723	0.525941
Ctxn1	0.213073	0.0169068	0.528783
Mvp	-0.61174	0.0169356	0.528783
Nup153	-0.201649	0.0171048	0.532923
C030037D09Rik	0.873718	0.0171833	0.533232
Stat5a	-0.781231	0.0172051	0.533232
Stab2	0.600048	0.0172247	0.533232
Tspo	-0.89758	0.0175212	0.540254
Lrrk1	-0.661402	0.0175258	0.540254
Ltbp2	-1.23565	0.0177659	0.546499
Adgre1	-0.868732	0.0178636	0.548344
Akr1c18	0.59001	0.0179771	0.549955
Myh7b	-0.567136	0.0180543	0.549955
Nfkb1	-0.422681	0.0180848	0.549955
Gmfg	-1.00629	0.0180922	0.549955
En2	-1.37551	0.0181051	0.549955
Arhgap30	-0.834732	0.0181429	0.549955
Ropn1l	-0.875897	0.0182561	0.551658
Pdia6	-0.227634	0.018308	0.551658
Smoc1	0.353406	0.0183128	0.551658
Cd83	-0.446207	0.0184132	0.553537
Rragd	0.236127	0.0185713	0.55647
Cd86	-1.00094	0.0185912	0.55647
Gsdmd	-0.971448	0.0186283	0.55647
Rarres2	-0.712247	0.018704	0.55647
Osbpl3	-0.323065	0.0187386	0.55647
Ms4a7	-1.39735	0.0187402	0.55647
Nup210	-0.303159	0.0188068	0.55731
Arhgap4	-0.994357	0.0189657	0.56068
C1qc	-0.955402	0.0189976	0.56068
Col8a2	-1.26406	0.0192587	0.566344
Abca1	-0.356476	0.0193074	0.566344
Ccdc88b	-0.537495	0.0193726	0.566344
Itpr1	-0.36642	0.0193934	0.566344
Mier2	0.217322	0.0194206	0.566344
Ogfr	-0.232178	0.0194681	0.566344
Gpr150	0.551837	0.0194882	0.566344
Myh9	-0.322553	0.0195409	0.566344
Rnps1	-0.457994	0.019581	0.566344
Gng2	0.200107	0.0195979	0.566344
Cyld	-0.222443	0.019623	0.566344
Rnf135	-0.499675	0.0196566	0.566344
Neurl3	-1.01286	0.0199148	0.572648
Zfp217	-0.554988	0.0200488	0.574365
Arap1	-0.456594	0.0200743	0.574365
Auts2	0.21104	0.0200929	0.574365
Cldn22	0.488698	0.0201636	0.575028
Dhx58	-1.27008	0.0201951	0.575028
Cacna1s	-0.889783	0.020282	0.575445
Ldlrap1	-0.669258	0.0202889	0.575445
Cflar	-0.397571	0.0204248	0.578174
Ptprc	-0.961026	0.0205659	0.581035
Esyt1	-0.499925	0.0206141	0.58127
Patj	-0.671006	0.0207696	0.582746
Strip2	-0.480163	0.0208397	0.582746
Rdh11	0.237408	0.0208482	0.582746
Ptpn1	-0.235246	0.0208631	0.582746
Dlk2	0.267361	0.0208667	0.582746
Vash1	0.220356	0.0209114	0.582874
Fkbp1b	0.230957	0.0209908	0.583968
Parp3	-0.909625	0.0211238	0.585092
Lyrm7	0.690576	0.021147	0.585092
Reep2	0.172539	0.0211917	0.585092
Casp7	-0.734278	0.021192	0.585092
Ccdc190	-0.342893	0.0212755	0.586286
Hs3st3b1	-0.743092	0.0214296	0.589416
Ptrh2	0.286395	0.0215617	0.590724
Ciart	0.429555	0.0216078	0.590724
Notch3	0.369707	0.0216706	0.590724
Midn	-0.239443	0.0216769	0.590724
Rps28	-0.283739	0.0217098	0.590724
D17H6S56E-5	-0.899143	0.0217482	0.590724
Bcl6	-0.234471	0.0217614	0.590724
Islr2	0.222352	0.0218258	0.591365
Ankub1	-0.634552	0.0218692	0.591365
Srxn1	0.199943	0.0219518	0.591365
Uhrf1bp1	-0.273708	0.0219857	0.591365
Tbl1x	-0.267211	0.0219882	0.591365
Lrfn3	0.223545	0.0221045	0.592044
Scn3b	-0.309383	0.0221568	0.592044
Unc93b1	-0.718526	0.0221575	0.592044
Clic4	-0.298352	0.0221762	0.592044
Ubb-ps	-0.286398	0.0222182	0.592078
Plekhg5	0.226159	0.0223286	0.593932
Aif1	-0.867927	0.0223871	0.593981
Gsr	0.41165	0.0224422	0.593981
Dnah8	-0.75871	0.0224529	0.593981
Stk32c	0.215712	0.022544	0.59531
Elf1	-0.49833	0.0225939	0.595545
Trim14	-1.09524	0.0226839	0.595706
Procr	-0.914682	0.0227001	0.595706
Erbb3	-0.335491	0.0227228	0.595706
Cfap61	-0.818131	0.0227911	0.596421
Gm5431	-1.23629	0.0230267	0.601052
Napsa	-1.23171	0.0230507	0.601052
Fgd2	-0.650591	0.0230944	0.601116
Fcho1	0.234487	0.0231675	0.601823
Slit1	0.199241	0.0232043	0.601823
Pvalb	-0.438937	0.0233376	0.603203
Lgals3bp	-1.1134	0.023345	0.603203
Tmem123	-0.428418	0.0234625	0.603203
Pycard	-0.912836	0.0234634	0.603203
Chst15	0.231371	0.0234648	0.603203
Znfx1	-0.367997	0.02366	0.604658
Rps23	-0.263544	0.0236609	0.604658
AU022754	0.648463	0.0236759	0.604658
Sprn	0.210341	0.0236876	0.604658
Rab13	-0.508449	0.0238494	0.607453
Acat2	0.343659	0.0239219	0.607453
Slfn9	-1.40987	0.0239224	0.607453
Armc4	-0.737234	0.0239652	0.607481
Mdga1	0.265377	0.0241222	0.610395
Ncf4	-1.04287	0.0242687	0.611103
Alox5ap	-0.632359	0.0242692	0.611103
Cldn23	0.911119	0.0243237	0.611103
Ssbp4	0.271482	0.0243677	0.611103
Gadd45gip1	-0.270332	0.0243992	0.611103
Rmdn3	-0.199451	0.0244021	0.611103
Asb2	-0.5897	0.0247428	0.618039
Aprt	0.242012	0.024764	0.618039
Cyp2j9	-0.295601	0.0248606	0.618726
Shisa5	-0.392561	0.0248778	0.618726
Cyp4f18	-2.2513	0.0249191	0.618726
AI115009	0.472835	0.0249837	0.619272
Kat2b	-0.327389	0.0251836	0.623165
Prrx1	-0.411987	0.0252319	0.623302
Fam122b	-0.441004	0.0252993	0.623512
Mindy3	0.172537	0.0253262	0.623512
Tor4a	-0.579649	0.0254069	0.623771
Isg15	-1.57521	0.025567	0.623771
Grik5	0.193031	0.0256181	0.623771
Pcdhb9	0.465473	0.025648	0.623771
Vstm2b	0.226047	0.025702	0.623771
Klk6	-1.48393	0.0257166	0.623771
Iqgap1	-0.361572	0.0258048	0.623771
Adamts3	0.236494	0.0258225	0.623771
Dusp23	0.439963	0.0258268	0.623771
Soga1	-0.214044	0.0258272	0.623771
Wdfy4	-0.790983	0.0258397	0.623771
Cldn2	-1.95397	0.0258511	0.623771
Hpse	-1.31177	0.0264753	0.637569
Tmem70	0.184763	0.0265106	0.637569
Tbc1d4	-0.325232	0.0265815	0.63822
Neto2	-0.264859	0.0266943	0.639872
Susd4	0.19639	0.0268994	0.641557
Itm2a	0.209448	0.0269119	0.641557
Slc12a7	-0.472231	0.0269412	0.641557
C1qtnf4	0.213428	0.026972	0.641557
Rab32	-0.689892	0.0270089	0.641557
Dock11	-0.284461	0.0270292	0.641557
Elmod1	0.190385	0.0270977	0.642135
Xpr1	0.199677	0.0271867	0.642357
Clec10a	-0.913189	0.0272518	0.642357
Epha10	0.279389	0.0272812	0.642357
Plagl2	-0.404394	0.0272836	0.642357
Kcns2	0.256359	0.0273421	0.642693
C1rl	-0.905157	0.0274973	0.644735
Baz1a	-0.773728	0.0275393	0.644735
Prss35	0.352399	0.0275619	0.644735
Ifi44	-1.69587	0.0278621	0.650712
Yjefn3	0.256755	0.0281406	0.656163
Tbc1d9	-0.33287	0.0282669	0.658052
Ptpn18	-0.816065	0.0283652	0.659287
Crispld1	-0.418008	0.0284589	0.66041
Ndrg3	0.210356	0.0285423	0.66129
Orai2	0.245149	0.028607	0.661388
Paqr7	0.186992	0.0286374	0.661388
Arhgef33	-1.36177	0.0287735	0.663477
Tnfrsf18	-1.14155	0.0288517	0.664227
Hsd17b7	0.25077	0.0290207	0.666981
Irf2	-0.259081	0.0290868	0.666981
Tpm4	-0.3099	0.0291553	0.666981
Tmem72	-2.15944	0.0291952	0.666981
Chn2	-0.52789	0.0292318	0.666981
Mcub	-0.570548	0.0292463	0.666981
Cdh3	-2.22294	0.0293882	0.669167
Derl3	-0.914887	0.0294379	0.669253
Pfn1	-0.251277	0.0296926	0.673487
Btg1	-0.277137	0.0297263	0.673487
Gpr182	0.608931	0.0298361	0.673487
Arid5b	-0.320232	0.0298865	0.673487
Pdia4	-0.280084	0.0298954	0.673487
Etv5	-0.347114	0.0299019	0.673487
Abracl	-0.349876	0.0300956	0.67504
Rabgap1l	0.196183	0.0301237	0.67504
Tmem176a	0.422526	0.0301507	0.67504
Cpq	-0.522087	0.0301825	0.67504
Zfpm1	-0.282143	0.0302246	0.67504
Dnah7a	-0.670142	0.0302492	0.67504
Vsig2	0.653932	0.0304678	0.678878
Rpl38	-0.264553	0.0307141	0.682693
Cachd1	-0.195506	0.0307329	0.682693
Vstm2l	0.264758	0.030914	0.684626
Stt3b	-0.157496	0.0309141	0.684626
Fut10	-0.683965	0.0309809	0.685064
Rab40b	0.209772	0.0310845	0.685249
Sh3glb1	-0.2064	0.0310922	0.685249
Ppp1r1a	0.304613	0.0311562	0.685249
Tunar	0.249655	0.0311871	0.685249
Zfp970	0.283233	0.0312407	0.685249
Tesc	0.240604	0.0312718	0.685249
Pld1	-0.39385	0.0313501	0.685488
Krt8	-1.26377	0.0314287	0.685488
Ankfy1	-0.185173	0.031509	0.685488
Slx1b	0.274722	0.0315128	0.685488
Ghdc	-0.377098	0.0315183	0.685488
Ptgs2	0.302206	0.0315797	0.685797
Dusp5	-0.647935	0.0316337	0.685948
Hdc	-0.616202	0.0317272	0.686951
Ifit3	-1.19545	0.0318524	0.688637
Tecr	0.200399	0.0324096	0.699303
Gpc4	0.234045	0.0324419	0.699303
Rps16	-0.250145	0.0325096	0.699613
Car2	-0.212683	0.0326589	0.699613
Unc5d	0.389922	0.0326805	0.699613
Ttc9b	0.207715	0.0327224	0.699613
Ikzf2	-0.542754	0.0327641	0.699613
Arhgap9	-0.902588	0.0327676	0.699613
Ptpn6	-0.855616	0.0327929	0.699613
Rcor2	0.283702	0.0328893	0.700082
Calca	0.713939	0.0329115	0.700082
Pex19	0.162226	0.0329592	0.700082
Emx2os	0.55957	0.0330254	0.700465
Rassf3	0.285696	0.0333284	0.705864
Tbc1d1	-0.81993	0.0335796	0.710149
Fabp5	0.177756	0.0336887	0.710559
Slco1c1	-0.401729	0.0336966	0.710559
Dnah11	-0.650868	0.0337808	0.710705
Bcl7a	0.169863	0.0338243	0.710705
Hsp90b1	-0.193113	0.0338501	0.710705
Lmo3	0.197361	0.0340455	0.712231
Trim16	-0.607716	0.034054	0.712231
Sostdc1	-1.40735	0.0340957	0.712231
Capn6	-0.959824	0.0341186	0.712231
Cfap47	-0.679162	0.034213	0.71318
Gpr52	0.465154	0.0344346	0.715224
Rbpj	-0.466911	0.0344413	0.715224
Glp1r	-0.810553	0.0344586	0.715224
Plvap	0.463386	0.0345215	0.715255
Ccdc85a	0.163365	0.0345584	0.715255
Glipr2	-0.703918	0.0346741	0.71663
Lcn2	-1.85891	0.0347353	0.716877
Epha3	-0.311221	0.03491	0.719462
Necab3	0.300077	0.0349959	0.720212
Slfn5	-0.773365	0.0350643	0.720602
Crb2	-0.537258	0.0351723	0.720802
Penk	0.416057	0.0352248	0.720802
Pvr	-0.377646	0.03525	0.720802
Folr1	-1.726	0.0352723	0.720802
Rpl32	-0.255631	0.035332	0.72101
Rundc3b	0.186836	0.0354141	0.721674
Enpp2	-1.38276	0.0357815	0.728141
Il10ra	-0.777735	0.0360487	0.728493
Stat5b	-0.208526	0.0360643	0.728493
Thbs1	-0.506117	0.0360822	0.728493
Dnaaf3	-0.874716	0.0360926	0.728493
Atp5k	-0.210353	0.0360978	0.728493
3110070M22Rik	0.842548	0.0360992	0.728493
Upp1	-0.572449	0.0362005	0.729525
Lyn	-0.616002	0.0363076	0.730673
Twist2	0.500043	0.0364353	0.732229
Pifo	-0.998721	0.03665	0.734534
Hk2	-0.533034	0.0366944	0.734534
Neurod6	-0.446379	0.0367111	0.734534
Tor3a	-0.724186	0.0368134	0.734534
Ak2	-0.321373	0.0368654	0.734534
Pgam2	0.382706	0.0368834	0.734534
Cpne8	-0.321914	0.0369034	0.734534
Lrrc20	0.203471	0.0369929	0.735309
Alox5	0.58292	0.0371087	0.736605
Matn2	0.26138	0.037239	0.738185
Nup98	-0.182661	0.0373579	0.739534
Chd7	-0.331134	0.0375912	0.740477
Etv6	-0.319754	0.0377024	0.740477
Btg3	0.57386	0.0377367	0.740477
Mki67	-0.723749	0.0377797	0.740477
Traf3ip3	-1.00306	0.037837	0.740477
Crb3	-1.47597	0.0378499	0.740477
Paxx	0.204056	0.0378608	0.740477
Miga2	0.154546	0.037862	0.740477
Sppl2a	-0.236597	0.0378636	0.740477
Ddx58	-0.841236	0.0380164	0.74061
Bak1	-0.343005	0.0381208	0.74061
Usp2	0.202218	0.0381515	0.74061
0610010F05Rik	0.185179	0.0382162	0.74061
Fam167b	-0.907229	0.0382453	0.74061
Ssx2ip	0.182721	0.0382912	0.74061
Zfp346	0.187627	0.0382957	0.74061
Col8a1	-1.70794	0.0383027	0.74061
Mov10	-0.581367	0.0383286	0.74061
Reep4	-0.594644	0.0383794	0.74061
Resf1	-0.366538	0.0384674	0.740928
Htra4	0.803255	0.0384977	0.740928
Nkain4	0.205543	0.0385675	0.741291
Slc4a5	-2.12766	0.0386873	0.742476
Ramp1	0.176814	0.0387312	0.742476
Ms4a6d	-0.84786	0.0388709	0.744173
Tcte1	-0.768216	0.0389834	0.745346
Spp1	-1.12346	0.0390985	0.746566
Tfap4	0.425655	0.0391969	0.747463
Rnh1	-0.194159	0.0393475	0.748996
Cybb	-1.35422	0.0393802	0.748996
Lcp2	-0.81086	0.0397437	0.754924
Nfyb	0.174634	0.0398983	0.756871
Ptbp3	-0.240876	0.0399818	0.757468
Tirap	-0.405828	0.0400816	0.75837
Zfp236	-0.339695	0.0402038	0.759696
Camkk1	0.200283	0.0403359	0.76029
Mdfic	-0.826234	0.0403398	0.76029
Tlr9	-0.949848	0.0405643	0.763531
Aga	-0.500045	0.0408261	0.767419
Trps1	-0.206844	0.0408763	0.767419
Clic6	-1.56859	0.0409433	0.767686
Kcne2	-2.20147	0.0410734	0.769135
Cd82	-0.41397	0.0411287	0.769181
Lamp5	0.197079	0.041248	0.770422
Slc26a4	0.236048	0.0415557	0.773844
Irf8	-0.774939	0.0415676	0.773844
Cmtr1	-0.595451	0.0415908	0.773844
A330070K13Rik	0.712975	0.0416638	0.774062
Erc2	0.190994	0.0417706	0.774062
Ifit1	-1.35956	0.0417932	0.774062
Sh3bgrl2	0.227371	0.0418382	0.774062
Arhgef9	0.180671	0.0418685	0.774062
Cnrip1	0.202292	0.0421133	0.777601
Kif17	0.433687	0.0422998	0.779816
Klc3	-0.555118	0.0424332	0.779816
Pik3cd	-0.275988	0.0424421	0.779816
Zfp984	-0.579023	0.0424477	0.779816
Klhl9	-0.189223	0.0426176	0.781029
Sall1	-0.349504	0.0426769	0.781029
Dpysl4	0.189837	0.0426939	0.781029
Tut7	-0.157757	0.0427487	0.781029
Ypel5	0.164356	0.0427821	0.781029
Bag2	0.284154	0.0428573	0.781421
Zc3hav1	-0.677836	0.043041	0.783773
Batf3	-0.808094	0.0430941	0.783773
Mycl	0.195384	0.0433035	0.785785
Pgf	0.404048	0.0433127	0.785785
Eif2ak2	-0.805474	0.0434426	0.786558
Rps20	-0.259388	0.0434653	0.786558
Fam111a	-0.659253	0.0436158	0.786558
Relb	-0.397579	0.0436522	0.786558
Clcnka	0.558822	0.043666	0.786558
Rnf112	0.225668	0.0437162	0.786558
Col3a1	-0.718033	0.0437337	0.786558
Creb5	-0.413782	0.0440214	0.790755
Egr1	-0.514368	0.044195	0.792894
Mfsd13a	0.202845	0.044326	0.794266
Doc2a	0.254676	0.044764	0.799628
Ubash3a	-0.803485	0.0447647	0.799628
Fyb	-0.77801	0.0447901	0.799628
Ncf1	-0.695464	0.0448995	0.800599
Prlr	-1.2899	0.0449549	0.800605
Pgrmc2	0.184599	0.0450114	0.800631
Ddx60	-1.27726	0.045081	0.80089
Zyx	-0.185301	0.0453258	0.802219
Slc39a4	-0.925824	0.0453261	0.802219
Pou3f3	-0.161991	0.0453534	0.802219
Rtn4rl2	0.212564	0.0453794	0.802219
Ms4a4c	-1.4788	0.0454315	0.802219
Megf10	-0.203785	0.0457223	0.806375
Ank	0.168525	0.045921	0.807965
Gm11266	0.612471	0.0459235	0.807965
Prr13	-0.181882	0.0460246	0.808765
Eny2	0.180768	0.0461125	0.809333
Lrg1	-0.97273	0.0462451	0.809687
Nhsl1	0.249237	0.0463301	0.809687
Gatm	-0.267986	0.0464141	0.809687
Rel	-0.479581	0.0464287	0.809687
Myd88	-0.487555	0.0464672	0.809687
Glrx2	0.166846	0.0465198	0.809687
Mtus1	-0.268559	0.0465222	0.809687
Cd300lf	-0.952131	0.0466306	0.810177
Kcnj11	0.236131	0.0466767	0.810177
Gm12216	-0.738751	0.0467174	0.810177
Tnpo1	-0.278002	0.046889	0.812184
Dhodh	0.216891	0.0469576	0.812406
Rasa4	-0.639325	0.0470944	0.813805
Cdo1	0.214358	0.0472855	0.814436
Mblac2	0.207458	0.0473256	0.814436
Krt18	-1.40663	0.0473478	0.814436
Ttc17	-0.171109	0.0474098	0.814436
Rcn1	-0.274617	0.0474108	0.814436
Cenpa	-0.621346	0.0475779	0.816343
Cnnm1	0.169229	0.0477307	0.817029
Smad3	0.184325	0.0477394	0.817029
Isg20	-1.344	0.0477864	0.817029
Nfkbia	-0.31682	0.0478606	0.817337
Cd101	-0.931815	0.0479394	0.817723
Arhgef6	-0.22783	0.0480091	0.817953
Rpl36al	-0.186213	0.0481217	0.818345
Rplp2	-0.220548	0.0481445	0.818345
Cish	-0.500373	0.0482086	0.818478
Trim30a	-1.05934	0.048587	0.82394
1700007K13Rik	-0.504654	0.0486585	0.824193
S100a4	-0.825668	0.0487588	0.824931
Col18a1	-0.598779	0.0488422	0.824995
Arap2	-0.15318	0.0489677	0.824995
Ldlr	0.280775	0.0490207	0.824995
2410004P03Rik	-0.515491	0.0490321	0.824995
Scin	-0.739092	0.0490895	0.824995
Prr7	0.175747	0.0491028	0.824995
Pcdhga10	-0.331927	0.0491742	0.825243
Dennd1c	-0.968887	0.0493107	0.826579
Slc39a6	0.175905	0.0493822	0.826692
Bex4	0.314073	0.0494311	0.826692
Oas2	-1.51356	0.0496594	0.82917
2700054A10Rik	-0.864732	0.0496932	0.82917
Gapdhs	0.319789	0.0497631	0.829386
Tbc1d24	0.186986	0.0499101	0.830884
Mfn1	-0.162067	0.0499932	0.831315

## Sheet: Female_5xFAD-GFP vs WT-GFP
	logFC	PValue	FDR
Ccl6	4.17687	3.49e-18	5.08e-14
Mpeg1	4.05882	8.82e-18	6.42e-14
Lcp1	2.68194	1.64e-17	7.96e-14
Vsir	1.80406	2.02e-16	7.35e-13
Slc11a1	3.93346	4.7e-16	1.37e-12
Cd68	3.43396	6.06e-16	1.47e-12
Clec7a	6.09447	8.13e-16	1.69e-12
Trem2	3.53648	1.18e-15	2.14e-12
Hexb	2.22833	1.61e-15	2.6e-12
Cd84	3.26672	2.94e-15	4.19e-12
Itgb2	3.23141	3.42e-15	4.19e-12
C3ar1	3.78267	3.53e-15	4.19e-12
Ctss	3.33617	3.74e-15	4.19e-12
Itgax	6.14542	5.16e-15	5.36e-12
Fcgr2b	3.28402	7.24e-15	7.02e-12
Ctse	5.81977	2.22e-14	1.97e-11
Irf8	3.1438	2.3e-14	1.97e-11
Bcl2a1b	4.14075	2.69e-14	2.17e-11
C1qa	3.52907	3.9e-14	2.78e-11
Ncf2	2.50374	3.94e-14	2.78e-11
Ly86	3.39147	4.01e-14	2.78e-11
Csf1r	1.919	4.57e-14	3.02e-11
Man2b1	2.07498	4.96e-14	3.14e-11
Plek	2.72962	5.5e-14	3.33e-11
Pdcd1	5.58997	6.02e-14	3.49e-11
C1qc	3.31577	6.24e-14	3.49e-11
Ctsz	2.73504	7.17e-14	3.73e-11
Ccl3	5.05081	7.29e-14	3.73e-11
Srgn	2.40685	7.43e-14	3.73e-11
Cyba	2.84861	7.79e-14	3.78e-11
Cd14	2.38979	8.85e-14	4.1e-11
Cst7	7.7649	9.01e-14	4.1e-11
Lyz2	4.1539	1.23e-13	5.3e-11
Fcrls	2.43543	1.25e-13	5.3e-11
Myo1f	2.96458	1.27e-13	5.3e-11
Adgre1	2.90574	1.44e-13	5.72e-11
Slc15a3	3.648	1.45e-13	5.72e-11
Ptpn6	3.19119	2.14e-13	8.12e-11
Tyrobp	3.38423	2.18e-13	8.12e-11
Ptprc	3.30988	2.46e-13	8.94e-11
Asb10	4.83641	2.56e-13	9.01e-11
Unc93b1	2.41284	2.6e-13	9.01e-11
Mafb	1.64924	2.95e-13	9.97e-11
Vav1	2.47505	4.08e-13	1.35e-10
Cd53	2.09967	4.29e-13	1.39e-10
Siglecf	3.40175	6.39e-13	1.98e-10
Laptm5	2.40594	6.46e-13	1.98e-10
Entpd1	1.69499	6.53e-13	1.98e-10
Cd86	3.35449	6.8e-13	2.02e-10
Hcls1	2.55171	7.8e-13	2.26e-10
Selplg	1.42324	7.94e-13	2.26e-10
Tgfbr2	1.87372	8.33e-13	2.33e-10
Naip2	3.2035	8.56e-13	2.35e-10
H2-DMb1	4.38171	8.91e-13	2.4e-10
Thy1	1.97847	9.5e-13	2.51e-10
Ctsd	2.3338	9.69e-13	2.52e-10
Cd52	4.30601	1.14e-12	2.91e-10
Hcar2	5.46853	1.19e-12	2.99e-10
Rac2	2.93515	1.28e-12	3.14e-10
Lsp1	2.36976	1.43e-12	3.46e-10
Ctsa	1.18102	1.57e-12	3.68e-10
Inpp5d	2.00956	1.58e-12	3.68e-10
Grn	2.06299	1.59e-12	3.68e-10
Nckap1l	2.09605	1.62e-12	3.68e-10
H2-DMb2	4.49573	1.67e-12	3.69e-10
Itgam	2.08734	1.67e-12	3.69e-10
St14	4.12338	1.74e-12	3.77e-10
Ncf1	2.58548	1.95e-12	4.15e-10
Lag3	3.68444	1.97e-12	4.15e-10
C1qb	3.30207	2.06e-12	4.27e-10
Abcc3	2.05025	2.1e-12	4.3e-10
Il4ra	1.98339	2.13e-12	4.3e-10
Cd22	4.73361	2.21e-12	4.4e-10
Ggta1	2.20474	2.37e-12	4.66e-10
Plau	3.0136	2.48e-12	4.76e-10
Il1rl2	2.21913	2.48e-12	4.76e-10
Il21r	2.98582	2.57e-12	4.82e-10
Gpr65	4.06389	2.59e-12	4.82e-10
Cd300c2	2.87413	2.64e-12	4.85e-10
Arpc1b	2.03302	2.8e-12	5.09e-10
Gusb	1.80523	3.08e-12	5.53e-10
Wdfy4	2.636	3.22e-12	5.71e-10
Fcgr4	6.55229	3.5e-12	6.13e-10
Tnfaip8l2	2.21247	3.78e-12	6.56e-10
Havcr2	2.54644	4.34e-12	7.44e-10
Cd180	3.75786	5.12e-12	8.67e-10
Samsn1	2.75241	5.22e-12	8.72e-10
Capg	2.892	6.16e-12	1.02e-09
Hexa	1.47129	6.97e-12	1.14e-09
B2m	3.41211	7.05e-12	1.14e-09
Cx3cr1	1.75616	7.16e-12	1.14e-09
Naglu	1.56161	7.19e-12	1.14e-09
P2ry13	1.48621	8.76e-12	1.37e-09
Slamf8	4.73152	9.43e-12	1.46e-09
Creg1	1.05849	1.02e-11	1.55e-09
Lgmn	1.18665	1.1e-11	1.67e-09
Cd300lf	3.62333	1.14e-11	1.72e-09
Abi3	2.16076	1.22e-11	1.81e-09
Olfml3	1.4643	1.26e-11	1.84e-09
Klhl6	2.57261	1.27e-11	1.84e-09
Csf3r	2.95907	1.42e-11	2.02e-09
Fermt3	2.26754	1.42e-11	2.02e-09
H2-D1	4.18425	1.54e-11	2.18e-09
Cfh	1.23745	1.62e-11	2.27e-09
Cybb	5.24235	1.64e-11	2.27e-09
Dock2	2.52345	1.7e-11	2.34e-09
Tgfb1	1.97181	2.07e-11	2.82e-09
Arhgap9	3.10814	2.11e-11	2.85e-09
Psmb8	3.89603	2.17e-11	2.88e-09
Lair1	2.32069	2.18e-11	2.88e-09
Ly9	5.58495	2.21e-11	2.9e-09
Anxa3	2.16792	2.26e-11	2.94e-09
Hk3	3.31587	2.34e-11	3.01e-09
Slco2b1	1.61693	2.46e-11	3.14e-09
Milr1	3.52527	2.55e-11	3.22e-09
Sting1	2.20036	2.67e-11	3.35e-09
Ehd4	1.21619	3.02e-11	3.76e-09
H2-Ob	2.37905	3.09e-11	3.82e-09
Pik3cg	2.111	3.15e-11	3.85e-09
Plaur	3.86814	3.23e-11	3.92e-09
Csf2rb	3.53638	3.29e-11	3.95e-09
Lat2	2.73998	3.34e-11	3.99e-09
Ctsl	1.07932	3.45e-11	4.08e-09
Ikzf1	2.25252	3.56e-11	4.18e-09
Tbxas1	2.5832	4.22e-11	4.91e-09
Psmb9	3.78834	4.56e-11	5.26e-09
Plxdc2	1.04333	4.65e-11	5.33e-09
Spi1	2.49625	4.7e-11	5.35e-09
Fyb	2.71778	4.87e-11	5.49e-09
Hvcn1	2.65228	5.31e-11	5.94e-09
Klrb1b	6.7052	5.36e-11	5.96e-09
Fcgr3	2.44979	5.87e-11	6.46e-09
Cmklr1	2.04932	5.9e-11	6.46e-09
Clic1	1.85291	6.71e-11	7.25e-09
Rab7b	2.95873	6.73e-11	7.25e-09
Irgm1	3.76486	6.99e-11	7.48e-09
Cd48	3.98466	7.51e-11	7.97e-09
H2-K1	4.06744	7.9e-11	8.33e-09
Tnfrsf1a	1.59002	8.37e-11	8.76e-09
Tagap	2.29748	8.75e-11	9.09e-09
Ctsc	2.04813	9.03e-11	9.32e-09
Hpse	4.36884	9.2e-11	9.42e-09
Fgl2	3.45287	9.55e-11	9.72e-09
Btk	2.66503	9.66e-11	9.76e-09
Apbb1ip	1.8154	1.02e-10	1.02e-08
Lyn	1.97064	1.05e-10	1.05e-08
Serping1	3.03021	1.11e-10	1.09e-08
AI662270	4.62075	1.19e-10	1.17e-08
Tlr13	2.24608	1.53e-10	1.5e-08
Aif1	2.57015	1.56e-10	1.51e-08
Tent5c	2.93679	1.63e-10	1.57e-08
Jaml	3.55723	1.68e-10	1.6e-08
Cnr2	3.3995	1.74e-10	1.65e-08
Fgr	4.04624	1.77e-10	1.67e-08
Itgb5	1.48769	1.78e-10	1.67e-08
Tifab	2.14208	1.8e-10	1.68e-08
Fes	2.23394	1.96e-10	1.82e-08
Gpr34	1.564	1.98e-10	1.82e-08
Igtp	5.11041	2.01e-10	1.84e-08
Gm12185	5.63698	2.05e-10	1.86e-08
Icam1	2.96803	2.15e-10	1.94e-08
Arl11	3.55351	2.28e-10	2.05e-08
Hcst	3.46105	2.45e-10	2.19e-08
Spp1	3.82392	2.49e-10	2.21e-08
Axl	1.31464	2.53e-10	2.23e-08
C4b	2.68019	2.64e-10	2.3e-08
Cd37	2.56519	2.64e-10	2.3e-08
Tlr2	3.47829	2.66e-10	2.31e-08
Apobec3	3.11881	2.7e-10	2.32e-08
Bcl2a1a	3.97692	2.71e-10	2.32e-08
Npc2	1.49936	2.83e-10	2.41e-08
Arhgap45	2.12839	3.11e-10	2.63e-08
Irgm2	4.28014	3.25e-10	2.74e-08
Arhgap30	2.32881	3.34e-10	2.8e-08
Slc16a3	1.82394	3.45e-10	2.87e-08
D17H6S56E-5	2.61493	3.54e-10	2.93e-08
Cd274	4.07462	3.62e-10	2.98e-08
Dnase2a	1.69638	3.65e-10	2.98e-08
Fcgr1	2.84732	3.7e-10	3e-08
Tmem176b	0.98104	3.8e-10	3.07e-08
Sh3bp2	2.09252	4.52e-10	3.64e-08
Irf5	2.28048	4.6e-10	3.68e-08
Gm1966	4.79834	4.66e-10	3.7e-08
Ciita	3.12523	4.71e-10	3.72e-08
Pld4	2.3135	4.75e-10	3.73e-08
Ctsw	4.72841	4.92e-10	3.85e-08
Kcnk6	1.97252	5.11e-10	3.96e-08
Fcer1g	2.6982	5.12e-10	3.96e-08
Lpcat2	1.75508	5.34e-10	4.11e-08
Plcg2	1.75623	5.83e-10	4.46e-08
Cd9	1.41936	5.89e-10	4.47e-08
Cd200r4	5.88588	5.9e-10	4.47e-08
Ptgs1	1.30423	6.06e-10	4.57e-08
Slamf9	2.77483	6.54e-10	4.9e-08
Glb1	0.739162	6.66e-10	4.97e-08
Stat6	1.29753	6.81e-10	5.06e-08
Cxcl16	3.68726	7.18e-10	5.3e-08
H2-Oa	5.73523	7.27e-10	5.34e-08
Iqgap3	3.15994	7.3e-10	5.34e-08
Lilrb4a	4.98425	7.34e-10	5.34e-08
Arhgdib	1.78303	7.48e-10	5.41e-08
Tap1	3.5486	7.52e-10	5.42e-08
Fam111a	2.12484	7.79e-10	5.58e-08
Psme1	1.03922	8.82e-10	6.29e-08
Pik3ap1	2.78727	8.98e-10	6.38e-08
Itgal	4.39916	9.25e-10	6.53e-08
Sp110	3.38668	1.02e-09	7.16e-08
Gpsm3	2.16494	1.02e-09	7.16e-08
Tgfbr1	1.28069	1.09e-09	7.62e-08
Rasal3	2.32817	1.14e-09	7.88e-08
Ncf4	3.07207	1.18e-09	8.14e-08
Gm5431	3.76213	1.2e-09	8.24e-08
Tlr4	1.94975	1.25e-09	8.57e-08
Gpr157	1.77609	1.32e-09	8.98e-08
Cd83	1.16584	1.35e-09	9.16e-08
S100a11	2.26697	1.43e-09	9.64e-08
Ifi30	2.71561	1.45e-09	9.71e-08
Lrrk1	1.73576	1.57e-09	1.05e-07
Arhgap25	1.8493	1.58e-09	1.05e-07
Themis2	3.16071	1.61e-09	1.07e-07
Esyt1	1.3294	1.65e-09	1.09e-07
AW112010	3.97791	1.69e-09	1.11e-07
Lgals3bp	3.17803	1.72e-09	1.12e-07
Pycard	2.57102	1.72e-09	1.12e-07
Tnfsf8	5.10345	1.76e-09	1.14e-07
Tlr7	2.17931	1.76e-09	1.14e-07
Pirb	3.78809	1.77e-09	1.14e-07
Il10ra	2.3426	1.78e-09	1.14e-07
Pros1	1.47485	1.87e-09	1.19e-07
Treml2	3.65528	1.95e-09	1.23e-07
H2-T23	5.25295	1.96e-09	1.23e-07
Epsti1	3.7155	2e-09	1.25e-07
Gpr84	2.88165	2.23e-09	1.39e-07
Ctsb	1.06029	2.26e-09	1.41e-07
Nfam1	1.72409	2.27e-09	1.41e-07
Il2rb	4.59138	2.36e-09	1.45e-07
Npl	1.82346	2.37e-09	1.46e-07
Plin2	1.39252	2.44e-09	1.49e-07
Il2rg	4.42924	2.67e-09	1.62e-07
Snx20	2.05566	2.68e-09	1.63e-07
Dnase1l3	3.97057	2.76e-09	1.66e-07
Card11	3.60366	2.81e-09	1.69e-07
H2-Aa	6.27192	3.08e-09	1.84e-07
H2-Ab1	6.24042	3.19e-09	1.9e-07
AB124611	4.33862	3.51e-09	2.08e-07
Gna15	1.92619	3.53e-09	2.09e-07
Hpgds	1.81429	3.54e-09	2.09e-07
Msn	1.56911	3.56e-09	2.09e-07
Ifi27l2a	4.63507	3.71e-09	2.17e-07
Fblim1	2.67193	3.75e-09	2.18e-07
Slc7a7	2.16171	3.85e-09	2.23e-07
Ms4a6d	2.59678	3.91e-09	2.26e-07
Aspg	2.63375	4.03e-09	2.32e-07
Myo1e	1.20527	4.12e-09	2.36e-07
P2ry6	1.6673	4.14e-09	2.36e-07
A530040E14Rik	5.00517	4.15e-09	2.36e-07
Irf1	2.4367	4.23e-09	2.39e-07
Cyp4v3	1.17355	4.32e-09	2.44e-07
Elf4	2.60209	4.42e-09	2.48e-07
Gbp2	4.17819	4.44e-09	2.48e-07
Ccl8	6.28699	4.53e-09	2.52e-07
Timp1	4.40256	4.61e-09	2.55e-07
Gsdmd	2.56955	4.61e-09	2.55e-07
Lox	3.33574	4.76e-09	2.61e-07
Bin2	1.98535	4.76e-09	2.61e-07
Stat1	2.86711	4.77e-09	2.61e-07
Irf9	2.30508	4.87e-09	2.66e-07
Gm4951	5.46383	5e-09	2.71e-07
Neurl3	2.74246	5.07e-09	2.74e-07
Msr1	4.05422	5.08e-09	2.74e-07
Sash3	2.35424	5.13e-09	2.75e-07
Hck	2.84806	5.15e-09	2.75e-07
Tmem119	1.39588	5.17e-09	2.75e-07
Rassf4	1.47145	5.38e-09	2.86e-07
Glmp	0.712623	5.48e-09	2.9e-07
Tap2	1.91487	5.52e-09	2.91e-07
Gbp6	4.70234	5.97e-09	3.13e-07
Itgae	3.67778	6.2e-09	3.24e-07
Ip6k3	2.59464	6.66e-09	3.47e-07
H2-M3	2.44669	6.83e-09	3.55e-07
Lpar5	1.62372	6.87e-09	3.56e-07
Ucp2	1.75797	6.93e-09	3.58e-07
Gbp4	4.23863	7.32e-09	3.77e-07
Tmsb10	0.533505	7.44e-09	3.81e-07
Tgm2	1.52065	7.54e-09	3.85e-07
Zbp1	6.27022	7.65e-09	3.88e-07
Psmb10	0.992949	7.67e-09	3.88e-07
Tgfbi	2.20574	7.68e-09	3.88e-07
Csf2rb2	2.793	7.81e-09	3.93e-07
Osmr	2.27553	7.9e-09	3.96e-07
Mvp	1.5103	8.26e-09	4.13e-07
Fam167b	2.74929	8.29e-09	4.13e-07
Dock8	1.48104	9.28e-09	4.61e-07
Clec5a	2.31165	9.84e-09	4.87e-07
Gns	0.771157	9.9e-09	4.89e-07
Fgd2	1.6892	1.01e-08	4.96e-07
Mrc2	1.48947	1.04e-08	5.09e-07
Atf3	2.83157	1.06e-08	5.16e-07
Tgtp1	4.45099	1.07e-08	5.2e-07
Siglech	1.51463	1.08e-08	5.24e-07
Cd5	4.53119	1.09e-08	5.24e-07
Rnase6	3.50974	1.09e-08	5.24e-07
Psd4	2.38723	1.1e-08	5.28e-07
Tln1	0.977133	1.12e-08	5.35e-07
Glycam1	3.98244	1.15e-08	5.49e-07
C3	4.40924	1.17e-08	5.55e-07
C1s1	3.37307	1.26e-08	5.95e-07
Runx1	2.45519	1.32e-08	6.25e-07
Cryba4	2.5925	1.34e-08	6.3e-07
H2-Eb1	5.9365	1.45e-08	6.82e-07
Ptpn18	2.21956	1.46e-08	6.83e-07
Gm12250	5.34453	1.47e-08	6.83e-07
Tapbp	1.61867	1.48e-08	6.89e-07
Tnfrsf1b	1.97708	1.49e-08	6.89e-07
Tec	1.88741	1.5e-08	6.93e-07
Lmo2	0.967746	1.52e-08	6.99e-07
Gfap	2.22094	1.53e-08	7.03e-07
Cebpa	1.18511	1.57e-08	7.19e-07
Socs3	2.86759	1.59e-08	7.24e-07
Fxyd5	1.84031	1.62e-08	7.38e-07
Rps6ka1	1.01956	1.81e-08	8.2e-07
Rhoh	2.64026	1.86e-08	8.43e-07
Jchain	5.87091	1.9e-08	8.56e-07
Il18bp	3.68698	1.91e-08	8.58e-07
Iigp1	5.17138	1.99e-08	8.88e-07
Cyth4	1.38778	1.99e-08	8.88e-07
Cmtm6	0.887524	2.13e-08	9.46e-07
5430427O19Rik	2.9049	2.18e-08	9.66e-07
Ctla2b	2.32381	2.23e-08	9.83e-07
Rasa4	1.86614	2.23e-08	9.83e-07
Cd34	0.617968	2.26e-08	9.96e-07
H2-DMa	1.60413	2.31e-08	1.01e-06
Cxcr3	4.84939	2.35e-08	1.03e-06
Tor4a	1.48925	2.38e-08	1.04e-06
Rab3il1	1.06716	2.45e-08	1.06e-06
Shisa5	0.984873	2.46e-08	1.06e-06
Cybrd1	1.42551	2.48e-08	1.07e-06
Tmem106a	3.13438	2.5e-08	1.08e-06
Parp9	2.66575	2.51e-08	1.08e-06
Calhm6	3.65892	2.54e-08	1.09e-06
Rinl	1.73743	2.57e-08	1.1e-06
Ifi47	4.88158	2.58e-08	1.1e-06
Edem1	0.994039	2.58e-08	1.1e-06
Ptafr	2.51838	2.59e-08	1.1e-06
Gpr183	1.81687	2.69e-08	1.13e-06
Apobec1	2.31234	2.81e-08	1.18e-06
Apobr	2.09972	2.84e-08	1.19e-06
Procr	2.42391	2.88e-08	1.2e-06
Parp14	3.38788	2.89e-08	1.2e-06
Asah1	0.600843	2.96e-08	1.23e-06
Igsf6	3.25849	3.09e-08	1.28e-06
Tgm1	5.00689	3.1e-08	1.28e-06
Gpr35	3.51159	3.16e-08	1.3e-06
Lpxn	2.19799	3.2e-08	1.31e-06
Csf1	1.24438	3.26e-08	1.34e-06
Nlrc5	4.39894	3.3e-08	1.35e-06
Arap1	1.09886	3.33e-08	1.36e-06
H2-Q6	4.27512	3.35e-08	1.36e-06
Cd28	3.69994	3.35e-08	1.36e-06
Itgb7	2.92639	3.37e-08	1.36e-06
Nfe2l2	1.35861	3.38e-08	1.36e-06
Trim14	2.84955	3.51e-08	1.41e-06
Casp4	3.54727	3.55e-08	1.42e-06
Adcy7	2.14495	3.55e-08	1.42e-06
Slamf6	3.78813	3.57e-08	1.42e-06
Was	2.17218	3.66e-08	1.46e-06
Erap1	1.18077	3.73e-08	1.48e-06
Uap1l1	0.700688	3.75e-08	1.48e-06
Manba	0.965765	3.77e-08	1.49e-06
Serpina3g	2.81147	3.84e-08	1.51e-06
Phf11b	4.19593	3.91e-08	1.53e-06
Pla2g15	0.804755	4.14e-08	1.62e-06
Bcl3	3.3648	4.16e-08	1.62e-06
Casp1	1.87037	4.21e-08	1.64e-06
Rrbp1	0.929295	4.27e-08	1.66e-06
Rpl32	0.668546	4.32e-08	1.67e-06
Ptgfrn	0.659252	4.32e-08	1.67e-06
Crlf2	1.13576	4.5e-08	1.73e-06
Ifitm3	2.69153	4.66e-08	1.79e-06
Ms4a6c	3.54401	4.68e-08	1.79e-06
Lrrc25	2.39657	4.71e-08	1.8e-06
Gbp7	2.97406	4.79e-08	1.82e-06
Renbp	1.76126	4.84e-08	1.84e-06
Tspo	2.13678	5.03e-08	1.91e-06
Ptpn22	3.3706	5.2e-08	1.97e-06
Dkk2	2.52188	5.25e-08	1.98e-06
Vim	2.1095	5.35e-08	2.01e-06
Tapbpl	1.65239	5.38e-08	2.01e-06
Sla	1.23252	5.38e-08	2.01e-06
Ccl12	4.20176	5.39e-08	2.01e-06
Man2b2	0.903798	5.77e-08	2.15e-06
Syk	1.69034	5.84e-08	2.17e-06
Syngr2	1.4848	5.94e-08	2.2e-06
Stom	0.870569	6.04e-08	2.23e-06
Ifitm2	1.20474	6.1e-08	2.25e-06
Scamp2	0.910836	6.16e-08	2.26e-06
Tspan4	0.824605	6.18e-08	2.27e-06
Psme2	1.2007	6.26e-08	2.29e-06
Ppp1r18	1.41209	6.32e-08	2.3e-06
Rin2	0.725757	6.54e-08	2.38e-06
Anxa5	0.806156	6.6e-08	2.39e-06
Gbp5	3.76377	6.88e-08	2.49e-06
Susd3	1.76279	7.04e-08	2.54e-06
Cd63	1.1801	7.41e-08	2.67e-06
Ptpn7	4.64239	7.6e-08	2.73e-06
9930111J21Rik1	2.7623	7.61e-08	2.73e-06
Tgtp2	4.98261	7.66e-08	2.74e-06
Cd74	6.60226	7.71e-08	2.75e-06
S100a6	1.62118	7.93e-08	2.82e-06
Tmem86a	1.02259	8.54e-08	3.03e-06
Pnpla7	0.952525	8.56e-08	3.03e-06
Slfn8	3.71724	8.7e-08	3.07e-06
Ccl5	6.38541	9e-08	3.17e-06
Traf3ip3	2.80646	9.1e-08	3.2e-06
Ltb	3.20365	9.22e-08	3.23e-06
Anxa2	1.23199	9.47e-08	3.31e-06
Trim30a	3.08214	9.76e-08	3.41e-06
Gimap4	4.41089	9.84e-08	3.43e-06
Serpine1	2.5057	1.01e-07	3.5e-06
Vasp	1.15691	1.03e-07	3.56e-06
Dhrs3	0.853952	1.03e-07	3.57e-06
Gm4841	5.55824	1.06e-07	3.65e-06
Ptprcap	2.90247	1.1e-07	3.79e-06
H2-T-ps	2.69641	1.11e-07	3.81e-06
Anxa4	1.71815	1.19e-07	4.09e-06
Gltp	0.834837	1.21e-07	4.13e-06
Gm6548	1.81489	1.22e-07	4.16e-06
Fmnl3	1.04983	1.26e-07	4.3e-06
Sgpl1	0.891223	1.29e-07	4.38e-06
Ccl4	4.8464	1.3e-07	4.39e-06
Rpl39	0.692748	1.3e-07	4.39e-06
Ifi202b	5.33819	1.31e-07	4.41e-06
Myo1g	3.35314	1.31e-07	4.41e-06
Abca9	1.37097	1.36e-07	4.55e-06
Il13ra1	1.42985	1.38e-07	4.6e-06
C5ar1	2.70214	1.46e-07	4.87e-06
Gm2a	0.814087	1.48e-07	4.94e-06
Abca1	0.805666	1.51e-07	5e-06
Lcp2	2.15888	1.52e-07	5.05e-06
Ccrl2	2.40728	1.54e-07	5.1e-06
Cryzl2	1.11389	1.58e-07	5.22e-06
Lrmp	1.94033	1.62e-07	5.35e-06
Rgs1	3.5392	1.69e-07	5.53e-06
Ldlr	0.75518	1.69e-07	5.54e-06
Xlr	2.29573	1.7e-07	5.57e-06
Map4k1	2.06774	1.74e-07	5.69e-06
Bst2	3.29942	1.75e-07	5.7e-06
Tnni2	2.83598	1.78e-07	5.8e-06
Serpina3f	5.83588	1.83e-07	5.93e-06
Ifi207	4.92802	1.87e-07	6.06e-06
Galnt15	1.82937	1.93e-07	6.22e-06
Rnase4	1.2069	2e-07	6.44e-06
Cd101	2.69056	2.01e-07	6.45e-06
Slc29a3	1.04919	2.01e-07	6.45e-06
Gbp3	3.464	2.03e-07	6.51e-06
Septin1	2.22637	2.05e-07	6.54e-06
Rtp4	3.22474	2.08e-07	6.64e-06
Uba7	2.84762	2.09e-07	6.65e-06
Epb41l2	0.78267	2.11e-07	6.69e-06
Ifi204	4.84327	2.14e-07	6.74e-06
Wfdc17	3.8807	2.14e-07	6.74e-06
Il12rb1	2.46426	2.21e-07	6.97e-06
Mapkapk2	0.568751	2.23e-07	7.02e-06
Il3ra	2.10923	2.31e-07	7.24e-06
Rpl18a	0.561707	2.31e-07	7.24e-06
Cxcr6	4.65819	2.4e-07	7.47e-06
Ticam2	2.0683	2.4e-07	7.47e-06
Rhbdf2	2.03243	2.41e-07	7.5e-06
Tlr12	2.46029	2.46e-07	7.63e-06
Lgals3	2.23656	2.47e-07	7.66e-06
Oasl2	3.86215	2.49e-07	7.69e-06
Gbgt1	2.28471	2.5e-07	7.71e-06
Tnfsf13b	2.12511	2.54e-07	7.82e-06
Ccr5	1.50341	2.56e-07	7.86e-06
Lck	1.92168	2.71e-07	8.28e-06
Scpep1	1.09398	2.71e-07	8.28e-06
Spn	2.99667	2.74e-07	8.34e-06
Cd33	1.99742	2.77e-07	8.44e-06
H2-M2	6.53339	2.89e-07	8.77e-06
Lrrc3	1.00598	2.89e-07	8.77e-06
Lat	3.88606	2.9e-07	8.77e-06
Pmp22	0.932078	2.91e-07	8.79e-06
Ifit3	3.04593	3e-07	9.03e-06
Tnfaip2	2.1752	3e-07	9.03e-06
B4galt1	1.3845	3.01e-07	9.04e-06
Rab32	1.64817	3.04e-07	9.09e-06
Tifa	1.08021	3.19e-07	9.54e-06
Zfp36	1.71445	3.22e-07	9.59e-06
Cd72	4.33023	3.26e-07	9.7e-06
H2-Q5	4.71977	3.53e-07	1.05e-05
Ms4a7	3.39294	3.6e-07	1.07e-05
Il1a	2.61655	3.61e-07	1.07e-05
Hk2	1.32352	3.63e-07	1.07e-05
Ifih1	2.04153	3.73e-07	1.1e-05
Lap3	0.702925	3.73e-07	1.1e-05
Ifnar2	0.821892	3.74e-07	1.1e-05
Slc39a1	0.600034	3.75e-07	1.1e-05
Txnip	0.956998	3.88e-07	1.13e-05
Ifngr1	0.837785	4.06e-07	1.18e-05
Rps28	0.628606	4.16e-07	1.21e-05
Parp10	2.36572	4.2e-07	1.22e-05
Rasgrp3	1.05069	4.28e-07	1.24e-05
Gmfg	2.27134	4.3e-07	1.24e-05
Slfn9	3.4871	4.36e-07	1.26e-05
Tgif1	1.96418	4.37e-07	1.26e-05
Elk3	1.05009	4.38e-07	1.26e-05
Lgals9	2.16682	4.41e-07	1.27e-05
Slc14a1	1.05033	4.62e-07	1.32e-05
Cxcl5	2.99431	4.73e-07	1.35e-05
Gpx1	0.769539	4.86e-07	1.39e-05
Itga5	1.55404	4.91e-07	1.4e-05
Oas1a	3.82061	5.01e-07	1.42e-05
Stat3	0.851028	5.13e-07	1.46e-05
Prkch	1.23436	5.25e-07	1.49e-05
Lyl1	1.56348	5.47e-07	1.55e-05
Itk	2.20153	5.58e-07	1.57e-05
Cd79b	4.53232	5.66e-07	1.59e-05
Hlx	2.35459	5.88e-07	1.65e-05
S100a4	2.20113	5.92e-07	1.66e-05
Plce1	0.877391	6.03e-07	1.69e-05
Nfkb2	1.88497	6.17e-07	1.72e-05
Gbp9	2.63908	6.26e-07	1.74e-05
Angpt1	1.00267	6.46e-07	1.8e-05
Wipf1	1.06154	6.65e-07	1.85e-05
Trim21	2.02647	6.79e-07	1.88e-05
AI467606	1.51367	6.9e-07	1.91e-05
Tmem176a	0.982415	6.99e-07	1.93e-05
Ms4a6b	2.66934	7.08e-07	1.95e-05
Cnmd	1.84812	7.31e-07	2.01e-05
Sall1	0.860976	7.51e-07	2.06e-05
Frmd8	0.748328	7.54e-07	2.07e-05
Cd2	4.68052	7.71e-07	2.11e-05
Tlr9	2.41109	7.99e-07	2.18e-05
Irak4	1.66437	8.01e-07	2.18e-05
Dtx3l	1.80292	8.03e-07	2.18e-05
Nlrp1a	2.44385	8.14e-07	2.21e-05
Rps20	0.63597	8.22e-07	2.23e-05
Nlrp3	2.1656	8.36e-07	2.26e-05
Abcb1b	1.09607	8.36e-07	2.26e-05
Sp100	2.41387	8.39e-07	2.26e-05
Endou	2.18264	8.53e-07	2.3e-05
Bmp2k	0.967078	9.08e-07	2.44e-05
Fli1	1.26593	9.32e-07	2.5e-05
F830016B08Rik	5.4631	9.46e-07	2.53e-05
Isg15	3.79361	9.61e-07	2.57e-05
Ldlrap1	1.44788	9.83e-07	2.61e-05
Kcnn4	2.36927	9.84e-07	2.61e-05
Pgd	0.574392	9.84e-07	2.61e-05
A130077B15Rik	1.87393	9.89e-07	2.62e-05
Slc1a5	1.84357	9.96e-07	2.64e-05
Ugt1a7c	2.85114	1.04e-06	2.73e-05
Tnfrsf13b	1.72323	1.04e-06	2.73e-05
Nfatc1	1.31725	1.04e-06	2.73e-05
Pdlim2	1.00844	1.09e-06	2.85e-05
Cd3d	5.09946	1.12e-06	2.94e-05
Adap2	1.70984	1.12e-06	2.93e-05
Runx3	4.45331	1.14e-06	2.98e-05
Gpnmb	2.36554	1.14e-06	2.97e-05
Rps16	0.571304	1.14e-06	2.97e-05
Irf7	3.69465	1.16e-06	3e-05
Cd6	2.67331	1.18e-06	3.05e-05
Ch25h	3.26289	1.19e-06	3.07e-05
Rhog	0.836396	1.19e-06	3.07e-05
Pald1	0.776726	1.2e-06	3.09e-05
Klk6	3.50826	1.21e-06	3.11e-05
Ube2l6	2.1702	1.21e-06	3.11e-05
Cttnbp2nl	0.550271	1.22e-06	3.14e-05
S100a13	0.738088	1.23e-06	3.15e-05
Glipr1	1.91537	1.27e-06	3.25e-05
Alox5ap	1.38584	1.31e-06	3.35e-05
Tmem154	2.98904	1.32e-06	3.36e-05
Prcp	1.00212	1.36e-06	3.47e-05
Tcirg1	1.43863	1.4e-06	3.56e-05
Ifi27	1.12303	1.4e-06	3.55e-05
Cd247	3.65083	1.45e-06	3.68e-05
Rcsd1	1.28385	1.48e-06	3.75e-05
Cd3e	5.17965	1.49e-06	3.77e-05
Acod1	5.83799	1.56e-06	3.92e-05
Elf1	1.0649	1.59e-06	4e-05
Spint1	1.66416	1.6e-06	4.01e-05
Cmtm7	1.88486	1.62e-06	4.07e-05
Plcb2	1.6609	1.66e-06	4.15e-05
P2ry12	0.870185	1.69e-06	4.22e-05
Dok1	1.6346	1.73e-06	4.31e-05
Tbc1d10c	2.83629	1.76e-06	4.38e-05
Ms4a4c	4.06461	1.8e-06	4.47e-05
Gsn	0.664152	1.8e-06	4.47e-05
Trim30d	2.78017	1.83e-06	4.53e-05
Rubcnl	1.65857	1.84e-06	4.53e-05
Gba	0.655782	1.84e-06	4.53e-05
Rpl18	0.476245	1.84e-06	4.54e-05
Slfn2	2.90637	1.86e-06	4.57e-05
Rps18	0.898961	1.87e-06	4.58e-05
Dhx58	2.76011	1.91e-06	4.67e-05
Dapp1	1.09715	1.97e-06	4.82e-05
Rpl10	0.572032	1.97e-06	4.82e-05
Rps11	0.634467	1.99e-06	4.85e-05
Necap2	0.742095	2e-06	4.85e-05
Cd81	0.543264	2e-06	4.85e-05
Rpl23	0.514963	2.04e-06	4.96e-05
Cela1	1.30661	2.08e-06	5.04e-05
Cytip	4.01745	2.11e-06	5.09e-05
C1ra	2.26371	2.13e-06	5.15e-05
Tep1	1.16396	2.2e-06	5.3e-05
Akna	1.50506	2.28e-06	5.49e-05
Litaf	0.978508	2.34e-06	5.62e-05
Nuak2	1.44617	2.36e-06	5.64e-05
Ccdc88b	1.10014	2.36e-06	5.64e-05
Cst3	0.761123	2.36e-06	5.64e-05
Tmed3	0.59939	2.39e-06	5.7e-05
Il10rb	1.01113	2.4e-06	5.71e-05
Tnfrsf14	2.89906	2.41e-06	5.73e-05
Gngt2	2.03307	2.42e-06	5.75e-05
Prdx1	0.507651	2.43e-06	5.77e-05
Rps29	0.635443	2.45e-06	5.79e-05
Cmtm3	1.20669	2.48e-06	5.85e-05
Rps9	0.621546	2.48e-06	5.85e-05
Nod1	1.31614	2.52e-06	5.93e-05
Lamp1	0.559045	2.52e-06	5.93e-05
Cd4	4.23799	2.53e-06	5.93e-05
Cxcl10	4.69978	2.59e-06	6.07e-05
Trf	0.947162	2.6e-06	6.08e-05
Adssl1	0.843793	2.61e-06	6.1e-05
Naip5	2.51437	2.62e-06	6.1e-05
Rnf213	2.44573	2.62e-06	6.1e-05
Oas3	4.69223	2.73e-06	6.34e-05
Tagln2	1.14521	2.76e-06	6.41e-05
Fuca1	0.605729	2.77e-06	6.41e-05
Tcn2	1.23934	2.79e-06	6.46e-05
Igfbp5	1.04971	2.8e-06	6.47e-05
Chil1	1.48053	2.87e-06	6.62e-05
Lcn2	4.71013	2.9e-06	6.68e-05
Ifit1	3.37535	2.94e-06	6.75e-05
Gadl1	1.84405	2.94e-06	6.75e-05
Gal3st4	1.66297	3.01e-06	6.89e-05
Ikzf3	4.59586	3.17e-06	7.25e-05
Vwa5a	0.794818	3.19e-06	7.29e-05
Itpripl2	1.2371	3.29e-06	7.5e-05
Cbln3	4.64391	3.33e-06	7.57e-05
Phf11d	3.73233	3.34e-06	7.58e-05
Stk17b	1.09591	3.43e-06	7.79e-05
Ly6i	6.77853	3.45e-06	7.82e-05
Haao	2.357	3.48e-06	7.87e-05
Stk10	1.01626	3.51e-06	7.94e-05
Ctsh	1.95577	3.62e-06	8.16e-05
Gbp8	5.17896	3.66e-06	8.24e-05
Oas1b	3.40989	3.69e-06	8.29e-05
Sun2	0.602236	3.69e-06	8.29e-05
Casp8	1.64812	3.78e-06	8.48e-05
Samhd1	1.29984	3.82e-06	8.55e-05
Cd300a	2.10987	3.87e-06	8.65e-05
Acox3	0.457658	3.88e-06	8.65e-05
Nfkb1	0.832172	3.89e-06	8.66e-05
S100a1	0.612963	4.05e-06	9e-05
Aim2	1.90408	4.09e-06	9.08e-05
Rgs10	0.812869	4.26e-06	9.44e-05
Edem2	0.70384	4.26e-06	9.44e-05
Cp	1.17256	4.28e-06	9.46e-05
Coro1b	0.441169	4.31e-06	9.51e-05
Mfng	1.03912	4.32e-06	9.51e-05
Sdf2l1	0.99499	4.37e-06	9.62e-05
Rnaset2b	1.0166	4.47e-06	9.83e-05
Glipr2	1.56632	4.5e-06	9.88e-05
Cxcl9	6.56442	4.52e-06	9.9e-05
H2-T24	2.37268	4.54e-06	9.92e-05
Gcnt1	1.41508	4.56e-06	9.95e-05
Zc3hav1	1.56925	4.57e-06	9.97e-05
Tpd52	0.367456	4.72e-06	0.000102787
Tmem123	0.872388	4.73e-06	0.000102861
Ly6c2	6.047	4.76e-06	0.000103468
Slamf7	4.67848	4.78e-06	0.000103503
Tfcp2l1	1.31217	4.78e-06	0.000103503
Car13	1.42441	4.81e-06	0.000103853
Adam17	0.844564	4.81e-06	0.000103853
Adamtsl3	1.73312	4.9e-06	0.000105575
Rin3	1.23896	4.91e-06	0.00010562
Cnn2	1.13718	4.97e-06	0.000106845
Gimap1	1.86609	5.01e-06	0.000107472
Crybg1	1.69488	5.13e-06	0.000109858
Rps4x	0.52729	5.13e-06	0.000109858
Acap1	3.11299	5.17e-06	0.000110385
Ifi44	3.87109	5.28e-06	0.000112599
Ms4a4b	4.47	5.33e-06	0.000113391
Bmf	1.11967	5.33e-06	0.000113391
Pou2af1	5.2819	5.52e-06	0.000117275
Ifit3b	2.42847	5.67e-06	0.000120226
Rpl13a	0.598881	5.72e-06	0.000121235
Apod	1.00267	5.83e-06	0.000123299
Ankrd13a	0.545505	5.84e-06	0.000123299
Lax1	4.43157	6.02e-06	0.00012696
Sat1	1.04868	6.03e-06	0.00012701
Pcdh20	-0.452481	6.05e-06	0.000127168
Cnn3	0.80111	6.06e-06	0.000127266
Casp12	2.38631	6.07e-06	0.000127266
Sipa1	0.783073	6.13e-06	0.000128296
Gimap3	4.33454	6.14e-06	0.000128296
Rplp0	0.608744	6.21e-06	0.000129696
Mmp19	1.72682	6.33e-06	0.000132052
Itgb3	1.18454	6.46e-06	0.000134546
Ccdc190	0.675848	6.6e-06	0.000137194
Baiap2l2	1.41489	6.64e-06	0.000137896
Wasf2	0.725035	6.8e-06	0.000140909
Pik3r5	1.59429	6.84e-06	0.000141656
Top2a	2.06953	6.91e-06	0.000142866
Abhd4	0.619549	7.01e-06	0.0001446
Socs1	1.9068	7.09e-06	0.000146141
Nrros	0.926532	7.13e-06	0.000146731
Ptprj	-0.435982	7.21e-06	0.000148109
Lpar6	1.17314	7.23e-06	0.000148414
Smagp	1.72703	7.26e-06	0.000148732
Selenop	0.487839	7.31e-06	0.00014957
Gnai2	0.450492	7.32e-06	0.000149657
Ly6a	1.58198	7.38e-06	0.000150655
Xaf1	2.24128	7.5e-06	0.000152848
Rela	0.61963	7.53e-06	0.000153091
Rpl36al	0.423871	7.53e-06	0.000153091
Ifi35	2.35642	7.64e-06	0.000154986
Lst1	2.09553	7.81e-06	0.000158198
Vcam1	1.03715	7.91e-06	0.000159995
Nmi	1.45403	7.95e-06	0.000160688
Steap4	2.89395	8.01e-06	0.000161618
Baz1a	1.61521	8.03e-06	0.000161759
Clec2d	1.64123	8.19e-06	0.000164759
Maff	1.63369	8.3e-06	0.000166754
Lrmda	2.15233	8.32e-06	0.000167059
Slfn5	1.67461	8.41e-06	0.000168473
Serpina3n	1.37908	8.81e-06	0.000176389
Icos	4.02904	8.99e-06	0.000179757
Unc13d	1.42973	9.02e-06	0.000179932
Adora3	2.31111	9.04e-06	0.000179932
P2rx4	0.953141	9.04e-06	0.000179932
A630001G21Rik	2.83279	9.29e-06	0.000184711
H2-Q4	5.16353	9.36e-06	0.000185738
Nsdhl	0.560875	9.37e-06	0.000185767
Cd151	0.655389	9.46e-06	0.000187246
Birc3	1.88829	9.69e-06	0.000191593
Parp12	1.64944	9.79e-06	0.00019295
Rps23	0.516297	9.79e-06	0.00019295
Atp2a3	1.29439	9.8e-06	0.00019295
Fcgrt	0.63983	1.01e-05	0.000197736
Hmox1	1.28579	1.02e-05	0.000199663
Dusp2	1.65049	1.03e-05	0.000202669
Atp1b3	0.444035	1.03e-05	0.000202669
Rpl11	0.447876	1.04e-05	0.000203573
Uba52	0.43119	1.05e-05	0.000205002
Plekho1	0.748433	1.06e-05	0.000206169
Elovl5	0.454908	1.08e-05	0.000210363
Gm5086	1.55795	1.1e-05	0.00021304
Tpm4	0.628717	1.1e-05	0.00021304
Usp18	3.17518	1.13e-05	0.000218712
Fau	0.530442	1.18e-05	0.000227843
Rpl37a	0.45253	1.19e-05	0.00023093
Ltbr	0.929763	1.21e-05	0.000233836
Rplp2	0.488877	1.25e-05	0.000241583
Pde3b	0.875244	1.28e-05	0.000246712
Srebf1	0.494631	1.32e-05	0.000253648
Ripk1	0.971978	1.34e-05	0.000256706
Ifi209	3.9886	1.36e-05	0.000260134
Tmem37	1.64626	1.36e-05	0.000260559
Def6	1.16695	1.44e-05	0.000276332
Clec10a	1.9081	1.46e-05	0.000278474
Mzb1	4.3573	1.48e-05	0.000282414
Vamp5	1.21057	1.5e-05	0.000285126
Sema4d	0.512014	1.5e-05	0.000286484
Aldh1l1	0.481341	1.52e-05	0.000288701
Ly6e	0.680094	1.54e-05	0.000292614
Antxr2	1.01125	1.59e-05	0.000300946
Rida	0.771354	1.62e-05	0.000307516
H4c8	1.51777	1.65e-05	0.000311732
Prdm1	2.09367	1.67e-05	0.000314825
Gon4l	-0.580473	1.68e-05	0.000317955
Csf2ra	1.16943	1.7e-05	0.000320665
Apoe	0.83495	1.74e-05	0.000326823
Dennd1c	2.21792	1.75e-05	0.00032934
Mob3a	0.69871	1.81e-05	0.000339937
Zc3h12a	1.63568	1.83e-05	0.000341979
Megf9	-0.404573	1.83e-05	0.000341979
Stard4	0.71712	1.84e-05	0.000343873
Cfb	1.42443	1.87e-05	0.000350155
Rps7	0.401866	1.88e-05	0.000351357
Itgb1	0.461892	1.89e-05	0.000352912
Slpi	5.08033	1.92e-05	0.000357282
Il1rl1	2.14511	1.96e-05	0.000363693
Steap3	0.737013	1.96e-05	0.000363685
Gimap8	1.8891	1.97e-05	0.000364947
Ccl2	5.15316	1.98e-05	0.000365947
Szrd1	0.511448	1.98e-05	0.000365947
Car8	2.51816	1.99e-05	0.000366587
Eif2ak2	1.74428	2e-05	0.000368295
Lbh	0.455915	2e-05	0.000368017
Elovl1	0.745957	2.04e-05	0.000375585
Tes	1.42174	2.05e-05	0.000375921
Lamp2	0.594	2.05e-05	0.000376014
Rpl35	0.47977	2.08e-05	0.000380379
Mbnl1	0.396086	2.09e-05	0.000382544
S1pr3	1.70973	2.11e-05	0.000384936
Pdpn	0.933719	2.13e-05	0.000388216
Fdps	0.669374	2.17e-05	0.000395189
Dnase1l1	1.40015	2.18e-05	0.000396554
Parp3	1.7127	2.23e-05	0.000405476
Agpat2	1.32294	2.24e-05	0.000407083
Cd82	0.865224	2.26e-05	0.000409319
Rassf3	0.575221	2.26e-05	0.000410042
Mlc1	0.477465	2.31e-05	0.000418013
Herc6	1.73797	2.33e-05	0.000420385
Tmco4	1.16023	2.33e-05	0.000420446
Gmip	1.10093	2.36e-05	0.000424692
Tsc22d4	0.533155	2.38e-05	0.000427788
Gm11681	1.18953	2.39e-05	0.00043037
Tmc6	1.01621	2.4e-05	0.000431712
Rpl12	0.51102	2.42e-05	0.000434045
Flnc	1.69587	2.45e-05	0.000438275
Trim25	1.43267	2.49e-05	0.000445538
C5ar2	2.1496	2.6e-05	0.000464961
Colec12	1.10648	2.61e-05	0.000465542
Rack1	0.541238	2.61e-05	0.000466225
Frrs1	1.53026	2.63e-05	0.000467996
Rpl23a	0.481635	2.85e-05	0.000507224
Cd44	1.7026	2.87e-05	0.000509188
Btg1	0.535545	2.87e-05	0.000509126
Prdx6	0.672192	2.91e-05	0.000515068
Mamdc2	1.39249	2.93e-05	0.000518351
Ddx60	2.83258	2.94e-05	0.000520187
Serinc3	0.409933	2.97e-05	0.000524359
Siglec1	2.9992	2.99e-05	0.000527411
Plppr4	-0.394913	3.04e-05	0.000535994
Slc44a2	0.522877	3.05e-05	0.000537078
Mx1	4.50909	3.11e-05	0.000546212
Jak3	1.48045	3.11e-05	0.000546212
Sh3tc1	1.27364	3.19e-05	0.000558966
Dhrs1	0.573269	3.22e-05	0.000563423
C1ql3	-0.394004	3.22e-05	0.000563423
Cdt1	1.37339	3.25e-05	0.000566859
Mxra8	0.906454	3.38e-05	0.000590224
P4ha3	1.21125	3.43e-05	0.000598509
Oasl1	3.72601	3.47e-05	0.000602236
Psme2b	1.53079	3.47e-05	0.000602236
Pdlim4	0.913979	3.47e-05	0.000602236
Pim1	1.54955	3.61e-05	0.000626021
Col25a1	-0.606375	3.67e-05	0.000635714
Dap	0.757031	3.68e-05	0.000635714
Scn3a	-0.409854	3.68e-05	0.000635714
Vwf	1.0187	3.71e-05	0.00063997
Crip1	1.09339	3.8e-05	0.000655718
Camk1	0.429231	3.83e-05	0.000659452
Fam129a	1.11071	3.84e-05	0.000660301
Tram1	0.455405	3.84e-05	0.000660064
Nsa2	0.393767	3.87e-05	0.000664796
Cd3g	4.79279	3.92e-05	0.000672509
Kcnq3	-0.407241	3.99e-05	0.00068306
Sirt2	0.419375	4.01e-05	0.000686279
Suclg2	0.638781	4.04e-05	0.000689313
Fas	1.71044	4.05e-05	0.0006916
Epha6	-0.553303	4.07e-05	0.000693354
Ddx58	1.7024	4.09e-05	0.000695469
Tmem273	1.74974	4.13e-05	0.000702322
Cd40	2.68645	4.24e-05	0.000719428
0610040J01Rik	0.883915	4.3e-05	0.000729621
Slc43a3	2.18779	4.42e-05	0.000748077
Zfp217	0.986319	4.47e-05	0.000755494
Fdft1	0.594488	4.48e-05	0.000756244
Sp140	1.46809	4.5e-05	0.000758816
Rbl1	1.25348	4.52e-05	0.000762777
Col4a6	1.56954	4.57e-05	0.000769078
Lrrc7	-0.404521	4.63e-05	0.000778063
Serpinb9	0.782831	4.84e-05	0.00081276
Hmga2-ps1	1.09433	4.94e-05	0.000828719
Gbp10	5.93609	4.99e-05	0.000835736
Csk	0.457732	4.99e-05	0.000835736
Ahnak	0.922156	5.01e-05	0.000838118
Rps5	0.46159	5.09e-05	0.000850678
Snx5	0.450855	5.11e-05	0.000853113
Cacna1s	1.60334	5.29e-05	0.000881898
Pla2g4a	1.03115	5.3e-05	0.000882975
G530011O06Rik	1.27083	5.31e-05	0.000883112
Tor3a	1.42428	5.35e-05	0.000887898
Traf5	1.40116	5.54e-05	0.000918426
Vav2	0.562508	5.54e-05	0.000918426
Pnp	0.684188	5.55e-05	0.000919479
Plscr2	1.59218	5.59e-05	0.000923961
Cyp4f14	1.04499	5.62e-05	0.000928418
Casp7	1.30785	5.64e-05	0.000930898
Sqle	0.560439	5.68e-05	0.000935881
Ptger4	1.21201	5.69e-05	0.000936206
Cstb	0.536505	5.7e-05	0.000936482
Acp5	1.81247	5.8e-05	0.000951944
Sft2d2	0.542264	5.81e-05	0.00095269
Serp1	0.550543	5.9e-05	0.000967261
Msmo1	0.41875	5.92e-05	0.000968771
C1rl	1.71325	5.99e-05	0.000979258
Prickle2	-0.383567	6.05e-05	0.000987667
Cux1	0.361823	6.21e-05	0.00101261
Pbxip1	0.695132	6.28e-05	0.00102269
Hif1a	0.36436	6.3e-05	0.00102576
Cndp2	0.385828	6.32e-05	0.00102782
Angptl7	1.59966	6.34e-05	0.00102998
Col16a1	1.37613	6.35e-05	0.0010301
Fgfrl1	0.514633	6.36e-05	0.00103068
Evi2a	0.612653	6.4e-05	0.00103603
Cotl1	0.537084	6.43e-05	0.00103901
Hs3st3b1	1.32239	6.44e-05	0.00103966
Vat1	0.456753	6.5e-05	0.0010493
P2rx7	0.905695	6.53e-05	0.00105182
Stat5a	1.33353	6.62e-05	0.00106619
S1pr4	1.40383	6.75e-05	0.00108459
Cyp4f18	4.50575	6.8e-05	0.00109143
Inpp4b	0.644587	6.89e-05	0.00110586
Cbln1	1.98243	6.94e-05	0.00111128
Ackr1	-0.536218	6.97e-05	0.00111569
Tnfsf10	1.62787	7.23e-05	0.00115657
Vwa1	0.527441	7.3e-05	0.00116666
Nagpa	0.65883	7.4e-05	0.00118049
Klf6	0.419591	7.53e-05	0.00119951
Pstpip1	1.46801	7.56e-05	0.00120299
Ikbke	2.02869	7.67e-05	0.00122023
Tmem151b	-0.376347	7.76e-05	0.00123219
Cyp1b1	1.04405	7.88e-05	0.00124953
Rgs5	-0.362484	7.88e-05	0.00124959
Bak1	0.657546	7.9e-05	0.00125077
Tlr6	1.62777	7.93e-05	0.00125427
Sparc	0.526213	7.96e-05	0.0012576
Atp6v0e	0.756861	7.97e-05	0.0012576
Aldh1l2	1.05036	8.03e-05	0.00126566
Stat2	1.11964	8.04e-05	0.00126667
2810459M11Rik	0.59228	8.11e-05	0.00127553
Nckap1	-0.604133	8.18e-05	0.00128491
Hadh	0.443584	8.19e-05	0.00128576
Fhod1	1.24275	8.27e-05	0.00129708
Pkp3	2.59842	8.42e-05	0.00131861
Asap3	1.34361	8.44e-05	0.00132043
Sh3glb1	0.376958	8.59e-05	0.0013427
P2ry14	1.22166	8.66e-05	0.00135245
Col3a1	1.43005	8.74e-05	0.00136318
Rras	0.710155	8.84e-05	0.00137683
Ppm1l	-0.406073	9.12e-05	0.00141916
Mki67	1.39111	9.36e-05	0.00145492
Plbd1	2.69801	9.38e-05	0.00145587
Sbno2	1.01019	9.41e-05	0.00145974
Phyhd1	1.10406	9.44e-05	0.00146331
Gimap6	1.27201	9.6e-05	0.00148405
Rps19	0.39934	9.6e-05	0.00148405
Nlrc3	1.55448	9.61e-05	0.00148503
Heatr5a	0.650011	9.65e-05	0.00148916
Rpl19	0.419444	9.66e-05	0.00148965
Bmpr1b	0.538584	9.73e-05	0.00149752
Rab20	2.01468	9.77e-05	0.00150213
Rps3	0.412969	0.000100207	0.00153956
Sdc1	1.37621	0.00010031	0.00153956
Ralb	0.483878	0.000100634	0.00154291
Cln5	0.660832	0.000101076	0.00154805
Igf1	0.881214	0.000101233	0.00154883
Rps10	0.452765	0.000102308	0.00156363
Aldh3b1	0.947515	0.000102608	0.00156588
1700003F12Rik	1.98123	0.00010267	0.00156588
Gng5	0.767108	0.000102954	0.00156856
Rps13	0.388952	0.00010342	0.00157401
Ccl9	1.33001	0.000103852	0.00157894
Skap2	0.58241	0.00010413	0.00158151
Cdh1	1.87944	0.000105573	0.00160176
Traf1	1.82307	0.000107157	0.0016241
Nhsl2	-0.351429	0.000107507	0.00162619
Lamb2	0.569438	0.000107518	0.00162619
Chrna7	-0.48205	0.000109437	0.00165348
Jpt2	0.969253	0.000109934	0.00165927
Hyi	0.931425	0.000112188	0.00169154
Lacc1	0.900054	0.000112721	0.00169782
Soat1	0.640755	0.000112878	0.00169842
Rfx3	-0.358624	0.000116299	0.00174809
Card9	1.4613	0.000117656	0.00176667
Insig1	0.381905	0.000117796	0.00176693
Ogfr	0.38379	0.000118011	0.00176834
Plxna4os1	2.23835	0.000118181	0.00176907
Ptbp1	0.69582	0.000119657	0.00178932
Cxcl13	5.98483	0.000119803	0.00178967
Acvrl1	0.598521	0.00012065	0.00180047
Ftl1	0.991614	0.000122005	0.00181883
Aldh16a1	0.688926	0.000122243	0.00182051
R3hdm1	-0.340291	0.000122981	0.00182962
Ppp1r14b	0.482581	0.000123243	0.00183165
Efemp2	0.803863	0.000128445	0.00190701
C2	1.04195	0.000128652	0.00190814
Shc1	0.826745	0.000128851	0.00190915
Kctd4	-0.370961	0.00013028	0.00192836
Crebbp	-0.320968	0.000131676	0.00194703
Arhgap27	0.509293	0.000133459	0.00197141
Slc12a7	0.822285	0.000133934	0.00197641
Plekhf2	0.653416	0.000134365	0.00198076
Dram1	1.42585	0.000136343	0.00200788
Cysltr1	1.43147	0.000137098	0.00201545
Slc35d2	1.37088	0.000137134	0.00201545
Rab27a	0.610686	0.000137644	0.00202091
Abcd2	0.354317	0.000138775	0.00203546
Lgals1	0.768206	0.000139395	0.00204249
Rassf2	0.388226	0.000139836	0.00204689
Parvg	0.742031	0.00014108	0.00206303
Ccn1	1.21204	0.000143999	0.0021036
As3mt	0.674869	0.000145273	0.00212009
Fxyd1	0.976303	0.000145437	0.00212035
Mob1a	0.762933	0.000145644	0.00212124
Rpl24	0.331955	0.000146154	0.00212655
Fuca2	0.358697	0.000146591	0.00213076
Bach1	0.505615	0.000149477	0.00217055
Plod3	0.580335	0.000151708	0.00219835
Ctso	0.57443	0.000151808	0.00219835
Samd9l	2.0074	0.000151845	0.00219835
Egr3	-0.401593	0.000152166	0.00220081
Plxdc1	0.703753	0.000153644	0.00221999
Serpinf2	2.20726	0.000153835	0.00222053
Slc13a3	0.808846	0.000155408	0.00224102
Amz1	0.569775	0.000157234	0.0022651
Iqgap2	-0.355154	0.00015788	0.00227216
Lrp10	0.44214	0.00015854	0.00227848
Mcm3	1.0297	0.000158633	0.00227848
Tcim	1.49043	0.000159233	0.00228485
Gm20754	-0.806531	0.000161415	0.00231387
Pnpla2	0.544864	0.000162452	0.00232646
Dpp4	1.21268	0.000163149	0.00233414
Clu	0.568707	0.000164233	0.00234733
Etv6	0.582895	0.000166744	0.00238088
H1f2	0.911655	0.000167189	0.00238334
Gm10790	1.41073	0.000167243	0.00238334
Hhex	1.15488	0.000168184	0.00239294
S100a16	0.476087	0.000168245	0.00239294
Ptges	1.14604	0.000168949	0.00239977
Rab29	0.815805	0.000169056	0.00239977
Dbf4	1.07989	0.000171124	0.00242675
1700017B05Rik	0.487305	0.000171581	0.00243087
Nexn	1.00966	0.000172205	0.00243709
Eef1b2	0.380646	0.000172355	0.00243709
Nfkbia	0.604032	0.000174893	0.00247057
Ptgds	1.15619	0.000175781	0.00247835
Pabpc1	0.511925	0.000175784	0.00247835
Capn3	0.97488	0.000178094	0.00250842
Trpc1	-0.335541	0.000178262	0.00250842
Irf4	2.57935	0.000178861	0.00251443
Tfpi	0.809746	0.000182207	0.00255899
Il6st	0.406657	0.000182663	0.00256075
Rnh1	0.353742	0.000182684	0.00256075
Isg20	2.68458	0.000185839	0.00260246
Plekho2	0.467974	0.000186064	0.0026031
Cdk1	1.7011	0.000188732	0.0026379
Tpt1	0.555045	0.000189149	0.00264119
Idh1	0.337451	0.000191174	0.00266691
S100a10	0.657175	0.000194301	0.00270794
Slc46a3	0.585616	0.000194692	0.00271078
Unc80	-0.380183	0.00019549	0.0027193
Icosl	0.692744	0.000196249	0.00272724
Sorbs2	-0.280904	0.000198768	0.00275962
Slit1	-0.326443	0.000200904	0.00278661
Trim5	1.98665	0.000203559	0.00282074
Map3k1	0.774399	0.000205417	0.00284379
Gria2	-0.361922	0.000205789	0.00284407
Zdhhc23	-0.398915	0.000205829	0.00284407
Gas2l3	0.947033	0.000206216	0.00284672
Ano3	-0.347678	0.000207118	0.00285645
Rpl28	0.371205	0.000209742	0.00288991
Gpr27	-0.290333	0.000210231	0.00289391
Cd79a	3.28746	0.000214732	0.00295308
Tcf7	1.05215	0.000216479	0.00297428
G6pdx	0.373757	0.000217715	0.00298844
Myd88	0.914465	0.000219299	0.00300735
9930021J03Rik	-0.319809	0.000222231	0.00304468
Pag1	0.471508	0.000224206	0.00306886
Aga	0.912262	0.000226754	0.00310082
Arhgap4	1.58953	0.000228889	0.00312708
Rnf165	-0.389032	0.000230839	0.00315076
Serpinb6b	1.2676	0.000233035	0.00317775
Gabarap	0.309272	0.00023338	0.00317947
Vamp3	0.484799	0.000243003	0.00330748
Blnk	1.1441	0.000245944	0.00334438
Naga	0.543556	0.000249267	0.00338641
Plxnb2	0.620496	0.000252432	0.00342497
Rpl5	0.463242	0.000252577	0.00342497
Rpl36a	0.426568	0.000253254	0.00343095
Arid5a	0.665598	0.000255991	0.00346481
Mt2	0.815298	0.000259432	0.00350812
Slc37a2	1.49461	0.000260136	0.00351438
Islr	0.803442	0.000262422	0.00354196
Igbp1	0.403481	0.000262692	0.00354233
Slc10a3	0.9466	0.000263266	0.00354677
Bhlhe41	0.398824	0.000271582	0.00365543
Liph	1.2926	0.000273745	0.00368113
Rps6	0.424247	0.000275435	0.00370044
Gpr160	1.63935	0.00027821	0.00373428
Slit3	-0.411677	0.000281171	0.00377054
Hpgd	0.848881	0.000283737	0.00380145
A2m	1.77785	0.000285281	0.00381862
Plaat3	0.516302	0.000289486	0.00387134
2700081O15Rik	-0.29186	0.000291848	0.00389934
Trim47	1.10135	0.00029316	0.00391328
Plod1	0.476552	0.000293699	0.00391688
Akr1b8	1.4062	0.000294193	0.00391988
Mt1	0.629533	0.00029796	0.00396643
Rps12	0.602643	0.000300142	0.00399184
Rps27a	0.428022	0.000302438	0.0040187
Arl5c	1.48159	0.000305022	0.0040461
Rhoc	0.696795	0.000305056	0.0040461
Rab43	0.481749	0.000310207	0.00411066
Adamts4	-1.22937	0.000311142	0.0041193
Emp3	1.39329	0.000320008	0.00423283
Adh5	0.297934	0.000323169	0.00427076
Garem1	-0.361084	0.000326796	0.00431477
Rpl10a	0.43735	0.000327467	0.00431971
Vkorc1	0.536217	0.000328444	0.00432868
Nupr1	1.27993	0.000330931	0.00435751
Dock9	-0.328467	0.000334088	0.0043951
Ak2	0.554607	0.000338838	0.00445135
Castor2	-0.348941	0.000338976	0.00445135
Ang	1.85218	0.000344098	0.00451454
Alox5	1.05408	0.000345238	0.00452542
Dcxr	0.707727	0.000347567	0.00455185
Tnr	-0.401398	0.000348758	0.00456334
Ampd3	0.5603	0.000350488	0.00458185
Dnm2	0.432398	0.000353179	0.00461158
Slitrk3	-0.279269	0.000353396	0.00461158
Mcl1	0.380738	0.000355677	0.00463718
Shisa7	-0.365157	0.000356476	0.00464345
Pxdn	-0.399973	0.000357836	0.00465699
Kcnb1	-0.314535	0.000358614	0.00466294
Rps3a1	0.381675	0.000360289	0.00468054
Thsd7a	-0.34912	0.000363535	0.00471644
Rps26	0.420278	0.000363712	0.00471644
Sipa1l3	-0.32802	0.000364025	0.00471644
Rpl36	0.365718	0.000364959	0.00472433
Lgi4	0.612688	0.000365419	0.00472608
Itga6	0.550483	0.000368218	0.00475805
Naxe	0.315321	0.000369312	0.00476796
Oas2	2.92668	0.000371074	0.00478646
Gng12	0.299053	0.000380455	0.00490173
Atxn1	-0.283394	0.000380685	0.00490173
Creg2	-0.371115	0.000384114	0.00494152
Klhl34	-0.34853	0.000386116	0.00496289
Rpl38	0.435314	0.000386945	0.00496915
Lipa	0.492163	0.000388347	0.00497882
Ctnna1	0.406655	0.000388382	0.00497882
Use1	0.36147	0.000395642	0.00506743
Cebpd	0.587632	0.00039701	0.00508047
Cln3	0.641512	0.000400178	0.00511651
Slc2a13	-0.348334	0.000403002	0.0051481
Rpl41	0.385858	0.000415974	0.00530914
Tmem200a	-0.488615	0.000420705	0.00536482
Ncaph	1.09453	0.000428408	0.00545827
Ttc7	0.626199	0.000429469	0.005467
Myo1c	0.458462	0.000430189	0.00547137
Gria3	-0.38299	0.000430644	0.00547238
Bcl11b	-0.339095	0.000432801	0.00549499
Taok1	-0.324209	0.000435151	0.00552
Rab13	0.798689	0.000442341	0.00560632
Ly75	1.14357	0.000443722	0.00561894
F11r	1.03891	0.000462143	0.00584712
Rps25	0.430989	0.000465568	0.00588269
Frrs1l	-0.350562	0.000465764	0.00588269
Il15	1.45818	0.000470146	0.00593289
Rpl7	0.393522	0.000474223	0.00597915
Dlk2	-0.403524	0.000480139	0.0060485
Hpn	1.79114	0.000481505	0.00606047
Selenof	0.319364	0.000486553	0.00611871
Il17ra	0.547487	0.000488534	0.00613832
Arl4c	0.371274	0.000503121	0.00631614
Tmem8b	-0.300795	0.000503683	0.00631775
D630045J12Rik	-0.324574	0.000506011	0.00634148
Lims1	0.370118	0.000506932	0.00634756
Cd302	0.648981	0.000512747	0.00641485
Zfp804a	-0.41317	0.000513253	0.00641566
Hmgb2	0.895338	0.000517456	0.00646109
Bri3	0.291046	0.000517775	0.00646109
Cpq	0.840643	0.000523256	0.00652388
Unc79	-0.305365	0.000526942	0.00656421
Naprt	0.691107	0.000529229	0.00658707
Galnt6	0.620903	0.000535568	0.00666027
Helz2	1.64403	0.000539404	0.00670224
Rps24	0.458133	0.000546176	0.0067806
Col15a1	1.10942	0.000548455	0.00680308
I830077J02Rik	1.43909	0.00054926	0.00680727
Rps8	0.354371	0.000554404	0.00686517
Batf3	1.42022	0.000555259	0.00686991
Pcdhgc5	-0.326135	0.000559569	0.00691735
Ankrd33b	-0.350236	0.000562007	0.00694159
S100b	0.493705	0.000566519	0.00699139
Rhoa	0.29163	0.000571577	0.00704784
Ostf1	0.477146	0.000574514	0.00707804
Mdk	0.571203	0.000576413	0.00709544
Myl12a	0.570478	0.000580134	0.0071352
Ddr1	0.427884	0.00058188	0.00715063
Arfgef3	-0.464375	0.000584769	0.00718007
Pex5l	-0.424741	0.000589378	0.00723056
Gjb6	0.338745	0.000589907	0.00723096
Pkp2	-0.389084	0.000592032	0.0072509
Itpr2	0.463437	0.000595084	0.00727856
Ttf2	0.901538	0.000595291	0.00727856
Dbndd2	0.388267	0.000603678	0.00737491
Tor1aip1	0.416444	0.000608749	0.00742558
Ncam2	-0.388964	0.000608986	0.00742558
Vwa7	2.06639	0.000609357	0.00742558
Rrad	1.37367	0.000611558	0.00744617
Nat2	1.28507	0.000617591	0.00751334
Matn4	0.581948	0.000622482	0.00756651
Naaa	0.463356	0.000626147	0.0076047
Col1a2	0.932716	0.000628522	0.00762718
Nradd	1.1636	0.000637089	0.0077247
Mtbp	0.979526	0.000637659	0.00772518
Zc3h12b	-0.420401	0.000641672	0.00776732
Gpam	0.488646	0.000648437	0.0078427
Cryab	0.529602	0.00065003	0.00785542
St6galnac5	-0.367687	0.000652378	0.00787726
Rab8a	0.287732	0.000662515	0.00799303
Rpl17	0.393889	0.000665173	0.00801845
Rps2	0.654884	0.000668806	0.00805556
Zfp703	0.386074	0.000673107	0.00810067
Gpr146	0.406669	0.000676605	0.00813604
Il27ra	1.32181	0.000682115	0.00819552
Elfn2	-0.292809	0.000683289	0.00820285
Ppt1	0.328122	0.000687617	0.0082474
Ksr1	-0.316827	0.000688849	0.0082474
Plekhf1	0.936949	0.000689178	0.0082474
Itpr3	0.802551	0.000689267	0.0082474
Rpl8	0.303095	0.000693742	0.00829412
Tprn	0.460791	0.00070182	0.00837449
Ctdsp1	0.425012	0.000702101	0.00837449
Ssr4	0.406447	0.000702191	0.00837449
Galnt1	0.27298	0.000705239	0.00840395
Ankrd44	0.648658	0.000711364	0.00847
Pcnx	-0.303973	0.000715682	0.00850941
Dapk1	-0.298462	0.000715843	0.00850941
Mvd	0.491247	0.000716602	0.00851148
Rpl27a	0.385444	0.000717788	0.00851861
Tlr1	1.87272	0.000720745	0.00854674
Wscd2	-0.321083	0.000723783	0.00857576
Mx2	2.24508	0.000728157	0.00862057
Ddah2	0.520362	0.000730653	0.00864309
Cacna1e	-0.365785	0.000734584	0.00868253
Lamtor4	0.329692	0.000735462	0.00868564
Cdc20	1.27532	0.000736041	0.00868564
Slc9a3r1	0.31545	0.00073696	0.00868944
BC035044	1.24244	0.000738684	0.00870203
Bfsp2	0.899292	0.000739345	0.00870203
Tbc1d2b	0.47352	0.000739822	0.00870203
Plcb3	0.427672	0.000740762	0.00870605
Trim34a	1.63059	0.000742272	0.00871675
Tlr3	0.774446	0.000745565	0.00874836
Mvk	0.419071	0.000747099	0.0087593
Ifit2	1.44689	0.000761268	0.00891824
Zfp871	-0.291156	0.000767247	0.00898105
Slc1a3	0.370479	0.000768264	0.00898573
Gm2115	-0.531123	0.000778056	0.00909294
Kcnj10	0.496049	0.000781363	0.00912426
Ss18l1	-0.284144	0.000790881	0.009228
Tns3	0.445694	0.000806805	0.00940627
Id3	0.596922	0.000811608	0.00945468
Rpn2	0.262104	0.000816465	0.00950365
A830018L16Rik	-0.32605	0.000817492	0.00950404
Snx18	0.348243	0.000817805	0.00950404
Lcat	0.522749	0.000819625	0.00951439
Adipor1	0.292025	0.000820003	0.00951439
Gfod1	-0.313976	0.00082416	0.00955501
Triobp	0.583789	0.000832704	0.00964638
Aqp4	0.757523	0.000834812	0.0096631
Hfe	0.877965	0.000843212	0.00975257
Gsap	0.922864	0.000849964	0.00982285
Lrp1b	-0.430693	0.000852609	0.00984561
Chst14	0.847619	0.000868313	0.010019
Asb2	0.884274	0.000869281	0.0100222
Spata13	0.576749	0.00087095	0.0100335
Pik3cd	0.454245	0.000873143	0.0100508
Ndst4	-0.621459	0.000876528	0.0100765
Mertk	0.446978	0.000876757	0.0100765
Gabrb3	-0.30823	0.000879189	0.0100964
Ptbp3	0.391101	0.000882019	0.010121
Mapkapk3	1.08462	0.000892839	0.0102367
Rsad2	2.55379	0.000893512	0.0102367
Cyp2u1	-0.661845	0.000898327	0.0102838
Cox6a2	0.833705	0.000907292	0.0103782
Plpp2	0.775322	0.000909255	0.0103807
Acat2	0.507319	0.000909646	0.0103807
Ly6d	3.78305	0.000910194	0.0103807
Abcd1	0.551071	0.000910362	0.0103807
Ninj1	0.441034	0.000915717	0.0104336
Vamp8	1.00325	0.0009166	0.0104355
Eif3k	0.267157	0.000920922	0.0104765
Tpp1	0.44077	0.000925456	0.0105198
Mfsd1	0.358741	0.000928552	0.0105468
Nop53	0.29642	0.000936538	0.0106292
Gucy1a2	-0.343336	0.000941115	0.0106728
Dpy19l3	-0.328552	0.000944853	0.0106986
Slc25a45	1.02922	0.000944863	0.0106986
Shisa8	0.91339	0.00094744	0.0107195
Itih2	1.269	0.000953854	0.0107837
D130043K22Rik	-0.340203	0.000956944	0.0108102
Sorcs3	-0.423636	0.000960063	0.010837
Pdia4	0.426258	0.00097646	0.0110136
Rprd1a	-0.267282	0.000982632	0.0110746
Naalad2	1.25137	0.000984434	0.0110863
Anpep	0.862667	0.000987925	0.011117
St3gal6	0.537127	0.000988893	0.0111193
Vrk2	0.952969	0.000994238	0.0111708
Mgst1	0.795434	0.00100202	0.0112495
Castor1	0.920391	0.0010054	0.0112788
Fam114a1	0.744092	0.00102313	0.0114688
Rapgef5	-0.34395	0.00102431	0.0114732
Znfx1	0.535099	0.00102613	0.0114791
Gna13	0.375998	0.00102642	0.0114791
Galnt17	-0.318703	0.00102764	0.0114839
Tnfrsf4	2.41204	0.00103386	0.0115412
Zfp979	1.11901	0.00103434	0.0115412
Serf2	0.312552	0.00103945	0.0115893
Rtcb	0.292181	0.00104379	0.0116288
Il7r	1.58756	0.00106133	0.0118151
Ifitm1	1.04696	0.00106971	0.0118993
Hipk4	-0.39029	0.00107427	0.0119409
Slc22a4	0.708978	0.00109268	0.0121287
Ephb3	-0.412217	0.00109283	0.0121287
Zbtb7b	0.430542	0.00109697	0.0121653
Mrgprf	1.5611	0.00110236	0.0122158
Lrp5	0.541142	0.00110704	0.0122583
Gjb2	0.881771	0.00111806	0.012371
Rhoj	0.91118	0.00112244	0.0124099
Cd36	1.39114	0.00112589	0.0124386
Serpinf1	0.833832	0.00112823	0.0124551
Tmem28	-0.287023	0.0011389	0.0125628
Epyc	-0.818591	0.00113972	0.0125628
Ergic3	0.262291	0.00114475	0.0126088
Cdc42ep4	0.335096	0.0011502	0.0126592
Kctd16	-0.308946	0.00115919	0.0127484
Mndal	-2.20034	0.00118245	0.0129944
Rps17	0.375999	0.00119059	0.013074
Mlxipl	1.32707	0.00119199	0.0130796
Drd5	-0.378731	0.00119586	0.0131121
Hspb8	0.71214	0.00120142	0.0131632
Kirrel2	-0.855289	0.00121553	0.0133077
Arl5b	-0.313975	0.00123903	0.0135548
Cav1	0.520418	0.00125359	0.0137038
Pacc1	0.533531	0.00126168	0.0137818
Xdh	0.900727	0.001266	0.0138186
Cbfa2t3	-0.362027	0.00126803	0.0138267
Dbi	0.567586	0.00126864	0.0138267
Smoc1	0.48781	0.0012735	0.0138693
Sppl2a	0.367656	0.00128025	0.0139324
Nucb1	0.345951	0.00128211	0.0139422
Eif3h	0.26422	0.00128334	0.0139452
Arrdc4	0.57475	0.00129057	0.0140133
Osgin1	1.19928	0.00130108	0.0141127
Marcks	0.320421	0.0013033	0.0141127
Tmed5	0.300556	0.00130331	0.0141127
Akr1b10	0.431674	0.00130361	0.0141127
Stat5b	0.320747	0.0013107	0.014179
Msrb1	0.363283	0.00131225	0.0141852
Npbwr1	-1.02055	0.00133981	0.0144723
Tmem121b	-0.304063	0.00134301	0.0144962
Cort	-0.97602	0.00135012	0.0145621
Ppp1r9a	-0.304691	0.00135232	0.014575
Mast3	-0.293276	0.00136085	0.014656
Epb41	0.538935	0.00136307	0.0146692
Paqr9	-0.294057	0.00136646	0.0146948
Ier3	0.62033	0.00138445	0.0148696
Cdca3	1.34209	0.00138476	0.0148696
Pth1r	0.643048	0.00139311	0.0149481
Atrnl1	-0.305406	0.00139595	0.0149676
Fgd3	0.640487	0.00139997	0.0149997
Tnfaip3	0.715446	0.00141516	0.0151513
Fam8a1	-0.313217	0.00142468	0.0152317
Septin2	0.404015	0.00142476	0.0152317
Nme2	0.311577	0.00142682	0.0152413
Shank2	-0.321201	0.00142776	0.0152413
Mir6236	0.955398	0.00144606	0.0154254
Adk	0.263461	0.00145173	0.0154744
Emilin1	0.850339	0.0014545	0.0154927
Cdc42ep3	0.715957	0.00147455	0.0156948
Zic2	0.723031	0.00147897	0.0157302
Add2	-0.287508	0.00148058	0.0157359
Mov10	0.89873	0.00148634	0.0157856
Map3k14	0.732675	0.00149738	0.0158912
Tmem243	0.699346	0.00150858	0.0159984
Hopx	0.458422	0.00151732	0.0160794
Ppfia2	-0.281647	0.00152413	0.0161398
Uhrf1bp1	0.379651	0.00152851	0.0161744
Rpl31	0.351394	0.00154153	0.0163003
Cflar	0.543388	0.00157192	0.0166096
Rcbtb2	0.380183	0.00158008	0.0166837
Oat	0.238726	0.0015972	0.0168454
Ash1l	-0.288065	0.00159771	0.0168454
Hscb	0.588211	0.00159951	0.0168521
Agtrap	0.465576	0.00160333	0.0168802
Dmd	-0.248099	0.00161151	0.0169541
Pcdh1	-0.329765	0.00162429	0.0170762
Chst3	0.668905	0.00162984	0.0171221
Lmo3	-0.293305	0.00163756	0.0171909
Ryr2	-0.341249	0.00164761	0.0172839
Sft2d1	0.374771	0.00166619	0.0174662
Cnksr2	-0.318327	0.00167005	0.017494
Sh3kbp1	0.314322	0.00167132	0.0174948
Cdh8	-0.289208	0.00168155	0.0175892
Fam160b2	-0.245918	0.00168949	0.0176596
Usp31	-0.297829	0.00169309	0.0176844
Tmsb4x	0.364026	0.00169959	0.0177396
Ntpcr	0.386823	0.00171566	0.0178945
Cttnbp2	-0.373364	0.00173004	0.0180316
Wbp1l	0.268726	0.00173512	0.0180716
Tmem200b	1.10567	0.00176104	0.0183284
Lrig1	0.421789	0.00178903	0.0185937
Col9a2	0.705413	0.00178909	0.0185937
Tbc1d8	0.455816	0.00179319	0.0186231
Ppp4r4	-0.319641	0.00180864	0.0187647
Mcur1	0.344949	0.00180941	0.0187647
Dna2	1.1783	0.0018146	0.0188051
Pmaip1	0.941427	0.00184275	0.0190833
Nos1ap	-0.391204	0.0018527	0.0191727
Dzip3	-0.269262	0.00185578	0.0191909
Slc31a2	0.696857	0.00185829	0.0192032
Arhgef28	-0.336903	0.00186507	0.0192596
Slc2a4	1.07821	0.00187644	0.0193611
Cacna2d1	-0.305303	0.00187756	0.0193611
Jup	0.31031	0.00188527	0.0194268
Ryr3	-0.429993	0.00188825	0.0194437
Klhl29	-0.280582	0.00189738	0.019524
Rnf122	0.727656	0.00190208	0.0195585
Hdgf	0.259256	0.00191519	0.0196794
Slc30a3	-0.310881	0.00192112	0.0197264
Lgals8	0.384999	0.00192779	0.0197653
Rasal2	-0.260447	0.00192808	0.0197653
Fhl3	0.965075	0.00192899	0.0197653
Ly6c1	0.339124	0.00193255	0.0197879
Plppr5	-0.274452	0.0019379	0.0198245
Tmbim6	0.297397	0.00193885	0.0198245
Ptgdr	1.364	0.00194698	0.0198937
Plekhd1	0.709475	0.0019592	0.0200045
Snx8	0.468644	0.0019625	0.0200242
E230029C05Rik	1.3226	0.00196489	0.0200344
Dnal1	-0.263632	0.00198185	0.0201932
Ccdc122	1.58089	0.00198749	0.0202365
Egln3	0.551398	0.00199725	0.0203217
Hnrnpf	0.277949	0.00199892	0.0203245
Nfkbie	1.03736	0.00201225	0.0204457
Tspan14	0.337924	0.00201519	0.0204593
Zfp36l1	0.539507	0.0020164	0.0204593
Laptm4a	0.306908	0.00202464	0.0205286
Pde10a	-0.312557	0.00202644	0.0205326
Dennd2c	1.12031	0.00202854	0.0205395
Mpv17l2	0.357551	0.00204214	0.0206611
Rab31	0.333232	0.00204339	0.0206611
Pctp	1.17225	0.00204848	0.0206981
Slitrk2	-0.326726	0.00205026	0.0207018
Zeb2	-0.270376	0.00205316	0.0207167
Kcnip2	-0.265449	0.00206725	0.0208444
Rc3h2	-0.260484	0.00206995	0.020857
Ptgs2	-0.433036	0.00207136	0.020857
Nedd4l	-0.292864	0.00207843	0.0209137
Ntrk3	-0.276661	0.00208591	0.0209745
Prrx2	1.19555	0.00208958	0.0209968
Ghdc	0.542175	0.00209707	0.0210552
Tmem52	1.21437	0.00209829	0.0210552
Mfap3l	0.400355	0.00210189	0.0210769
Nek6	0.331206	0.00210851	0.0211286
Reep4	0.894544	0.00212635	0.0212877
5730405O15Rik	-1.01821	0.0021273	0.0212877
Gfpt2	0.74435	0.00214442	0.0214442
Kcne1l	1.15786	0.00215642	0.0215493
Dmxl1	-0.275525	0.00216755	0.0216457
Rcn3	0.623218	0.00217413	0.0216902
Tbc1d24	-0.292366	0.00217499	0.0216902
Ralgps2	-0.268957	0.00218784	0.0217808
Nr3c2	-0.341752	0.00218791	0.0217808
Clock	-0.238255	0.00218856	0.0217808
Irak2	0.385357	0.00219235	0.021802
Sall3	0.536659	0.00219368	0.021802
Pdpk1	-0.28066	0.00223192	0.0221669
Scai	-0.283372	0.00224294	0.0222611
Eng	0.398414	0.00224516	0.0222679
Cenpj	0.836108	0.00225171	0.0223177
Otub2	-0.308686	0.0022756	0.0225391
Eml3	0.405904	0.00228009	0.0225683
P2ry2	1.28617	0.00229164	0.0226428
Gm2694	1.13586	0.0022917	0.0226428
Rps23rg1	1.10143	0.0022926	0.0226428
Klhl23	-0.245862	0.00229515	0.0226428
Arhgap22	0.63038	0.0022954	0.0226428
Ppm1m	0.589561	0.00231867	0.0228566
Psd3	-0.349955	0.00232118	0.0228566
Hmgcs1	0.407584	0.00232179	0.0228566
Rpsa	0.333718	0.00232786	0.0229008
Cdsn	1.0744	0.00233667	0.022972
Kcnt2	-0.362437	0.00234643	0.0230524
Fam189a1	-0.3471	0.00235075	0.0230741
Ahi1	-0.293068	0.0023533	0.0230741
Tspan15	0.363637	0.0023534	0.0230741
Casp3	0.488948	0.0023646	0.0231429
Chn2	0.738692	0.00236488	0.0231429
Gldn	0.8909	0.00236519	0.0231429
Hivep2	-0.304908	0.00236835	0.0231583
Prkcb	-0.387585	0.00239767	0.0234292
Slc25a1	0.262941	0.00240421	0.0234774
Aff3	-0.274116	0.00243322	0.0237447
Cdkl5	-0.440521	0.00245188	0.0239108
Slc35b2	0.31838	0.00246016	0.0239754
Rtn4rl2	-0.321538	0.00247165	0.0240713
Rnf13	0.301513	0.00249017	0.0242355
Wdr83os	0.297763	0.0024993	0.0243081
Rps15	0.302886	0.00252	0.0244929
Kcnv1	-0.361781	0.00252242	0.0245001
Zmym2	-0.23712	0.0025272	0.0245302
Stab1	0.586387	0.00252934	0.0245345
Fmod	1.10152	0.00253356	0.0245591
AI413582	0.270356	0.00254505	0.0246541
Rpl3	0.292944	0.00255444	0.0247286
Thbs1	0.734269	0.00256116	0.0247772
Arhgap39	-0.242485	0.00257096	0.0248407
Chrdl1	0.660231	0.00257219	0.0248407
Kcnn2	-0.304431	0.00257284	0.0248407
Tmc8	1.18957	0.00257684	0.0248628
B3gnt7	1.00601	0.00262167	0.0252785
Nkx6-2	0.571579	0.00263123	0.0253539
Slc8b1	0.570805	0.00263456	0.0253692
Arhgap20	-0.305416	0.00263632	0.0253693
Auts2	-0.273006	0.00263944	0.0253826
Malt1	0.807831	0.00265149	0.0254817
Adamtsl4	0.762386	0.00267823	0.0257216
Iqgap1	0.487798	0.00269188	0.0258356
Os9	0.246213	0.00270977	0.0259903
Col1a1	0.771885	0.00271581	0.026031
Entpd2	0.438789	0.00272309	0.026077
Tst	0.392798	0.0027242	0.026077
Eef1a1	0.38437	0.00272752	0.0260916
Rpl13	0.317093	0.00273178	0.0261153
Amdhd2	0.367715	0.00274189	0.0261947
Frmd4b	0.395721	0.0027587	0.0263287
Arhgef9	-0.265855	0.00275967	0.0263287
Ppargc1b	-0.371845	0.00276135	0.0263287
Unc5a	-0.271794	0.00277789	0.0264691
Bcl2l11	0.566394	0.00279358	0.0266012
Parp4	0.81266	0.00280353	0.0266784
Itih3	0.561282	0.00281266	0.0267479
Fgf13	-0.257795	0.00281727	0.0267742
Osbpl6	-0.358791	0.00282368	0.0268033
Kxd1	0.312275	0.00282402	0.0268033
Gla	0.408241	0.00282925	0.0268355
Cmpk2	0.536941	0.00284687	0.026985
Rpl22	0.284045	0.00284975	0.0269947
Tub	-0.284146	0.00285654	0.0270414
Vipr1	-0.369155	0.00286132	0.0270691
Mtus1	0.403048	0.00286994	0.0271151
Rnf135	0.641751	0.00287035	0.0271151
Plscr1	0.969541	0.00287178	0.0271151
Arhgap19	0.717283	0.00289179	0.0272864
Fam126b	-0.272131	0.00293153	0.0276385
Kcnj3	-0.268957	0.00293291	0.0276385
Myo9a	-0.274835	0.00295172	0.0277978
Klhl3	-0.325896	0.00296147	0.0278715
Grhl1	-0.330404	0.00297708	0.0280004
Myh9	0.410512	0.00298746	0.0280752
Crtap	0.678212	0.0029889	0.0280752
Cd2ap	0.520815	0.0029939	0.028104
Anp32b	0.251212	0.00300195	0.0281614
Aak1	-0.310351	0.00301088	0.028227
Adgrb3	-0.254077	0.00304196	0.0285
Pttg1ip	0.327882	0.0030473	0.0285316
Clic4	0.386449	0.00307711	0.0287923
Zfp831	-0.28731	0.00308033	0.0288038
Tfeb	0.52948	0.00310306	0.0289978
Slc39a10	-0.302773	0.0031142	0.0290831
Tmem63c	-0.269484	0.00312292	0.0291459
Gpx3	0.68677	0.00312806	0.0291752
Celf5	-0.254571	0.00314112	0.0292782
Plxnd1	0.427848	0.00314998	0.029342
Rnf19b	0.368036	0.00316912	0.0295014
Pm20d1	0.823728	0.0032006	0.0297534
Cpeb4	-0.247776	0.00320225	0.0297534
Clstn2	-0.271461	0.00320233	0.0297534
Ugdh	0.33068	0.00321318	0.0298204
Zfr	-0.260304	0.00321374	0.0298204
Klc3	0.814245	0.00321568	0.0298204
Ppp1r14a	0.556279	0.00324627	0.0300849
Ripor1	-0.234286	0.0032564	0.0301596
Raly	0.261522	0.00327107	0.0302761
Yif1b	0.294456	0.00328899	0.0304226
Galns	0.467163	0.00329553	0.0304637
Il6ra	0.631272	0.00330356	0.0305186
Lfng	0.447529	0.00331824	0.0306347
Sgk1	0.47373	0.00333167	0.0307392
Zbtb16	-0.353647	0.00333485	0.0307491
Dock4	-0.360707	0.0033589	0.0309512
Adgrf4	-1.12651	0.00336818	0.0309921
Enpp6	0.569689	0.00336997	0.0309921
Myc	0.566793	0.00337082	0.0309921
Chd7	0.468103	0.00337186	0.0309921
Relb	0.58009	0.00337986	0.031046
Maf	0.411145	0.00339322	0.0311491
Resf1	0.52058	0.0034136	0.0313165
B3galnt1	-0.244335	0.00344421	0.0315774
Zkscan17	0.44449	0.00345168	0.0316259
Acads	0.567484	0.00346287	0.0316889
Bckdha	0.246817	0.00346291	0.0316889
Btf3	0.22717	0.00346782	0.0317139
Psat1	0.265611	0.00350101	0.0319842
Scara3	0.321676	0.00350178	0.0319842
B3gnt5	1.06564	0.00350633	0.0320057
Fez2	0.236923	0.00351135	0.0320315
Plxna1	-0.401434	0.00353301	0.0321957
Exosc5	0.423401	0.00353789	0.0321957
Npepl1	0.530549	0.00353815	0.0321957
Erp29	0.233674	0.00353982	0.0321957
Ddhd2	-0.226453	0.00354042	0.0321957
Zcchc14	-0.227007	0.00355071	0.0322659
Abi2	-0.258635	0.00355258	0.0322659
Cnih3	-0.260794	0.00355849	0.0322994
Dnd1	-0.982381	0.00356979	0.0323818
Slk	-0.221539	0.00357884	0.0324245
Sipa1l1	-0.265155	0.00357895	0.0324245
Smpd5	1.09204	0.00358373	0.0324305
Ppp4r2	-0.237803	0.00358407	0.0324305
Med14	-0.255362	0.0035935	0.0324956
Chmp2a	0.229876	0.00360083	0.0325417
Slc12a8	0.919218	0.00360925	0.0325975
Art3	0.66183	0.00361976	0.0326722
Tspan18	-0.504508	0.00365017	0.0329262
Rtkn2	0.861942	0.00365547	0.0329536
Mmd	-0.295215	0.00367396	0.0330998
P4hb	0.250916	0.00368604	0.0331816
Rap1b	0.301921	0.00368761	0.0331816
9630013A20Rik	0.902472	0.0037075	0.03334
Htr2a	-0.490113	0.00371231	0.0333627
Wasf3	-0.273474	0.00372751	0.0334786
Adgrl1	-0.27945	0.0037532	0.0336885
Nhlh1	-1.03437	0.00376838	0.0338039
Echs1	0.27457	0.00378359	0.0339194
Tmem268	0.435482	0.00380762	0.0341138
Kcnma1	-0.351415	0.00381891	0.0341858
Eci2	0.326502	0.00382036	0.0341858
Pik3ip1	0.266862	0.00382366	0.0341944
Erc2	-0.271347	0.00383403	0.0342623
Hsd3b7	0.657278	0.00383597	0.0342623
Rcn1	0.401521	0.00384136	0.0342814
Xkr4	-0.481425	0.00384694	0.0342814
Kcnh3	-0.259258	0.00384718	0.0342814
Cpt1a	0.46542	0.00384753	0.0342814
Napsa	1.59493	0.00385257	0.0343053
Afap1l2	0.491879	0.00388626	0.0345841
Tor1aip2	0.285689	0.00389756	0.0346635
Rpl27	0.318236	0.00390146	0.034677
Rpgrip1l	-0.336671	0.00390477	0.0346814
Pipox	0.933883	0.00390672	0.0346814
Prr13	0.263572	0.0039139	0.0347239
Epha5	-0.307208	0.00392609	0.0348109
Rgs2	0.320687	0.00392911	0.0348164
Mavs	0.479454	0.00394041	0.0348953
Fam107b	0.439708	0.00394412	0.0349069
Nek2	0.864555	0.0039498	0.0349236
Rbfox2	-0.260013	0.00395081	0.0349236
Eya4	0.545268	0.00395854	0.0349707
Rgs3	0.391093	0.00397008	0.0350513
Mgp	0.889952	0.00398129	0.0351291
Syngap1	-0.262209	0.00399151	0.0351979
Cdkn2c	0.718463	0.00400644	0.0353081
Tnik	-0.236523	0.00401086	0.0353257
Rarres2	0.87494	0.00404549	0.0356091
Anks1b	-0.265014	0.00405311	0.0356396
Pdzph1	1.03922	0.00405385	0.0356396
Asf1b	1.1153	0.00406642	0.0357285
Ripk2	0.577415	0.00409968	0.035999
Gpr22	-0.244205	0.00412519	0.0361838
Ccdc85a	-0.221719	0.0041257	0.0361838
Myt1l	-0.302491	0.00413127	0.0362108
Cchcr1	0.764823	0.00414128	0.0362768
Dlg2	-0.294827	0.00414453	0.0362833
Cdc42bpa	-0.241029	0.0041521	0.0363278
Ptger1	0.485315	0.00415735	0.0363518
Rabgap1l	-0.25926	0.00416895	0.0364314
Dennd11	-0.278953	0.00417499	0.0364623
Rps14	0.335879	0.00417852	0.0364632
Cyb561a3	0.520245	0.00418011	0.0364632
Ost4	0.439086	0.00418317	0.036468
Pfkfb3	0.351672	0.00418903	0.0364973
Cacna1i	-0.307495	0.00424535	0.0369539
Arrdc2	0.499389	0.00424653	0.0369539
Mical1	0.518505	0.00425171	0.0369769
Pacsin2	0.224761	0.0042587	0.0370156
Rapgef2	-0.291894	0.00426414	0.0370272
Bcl9	-0.25517	0.00426512	0.0370272
Irs2	-0.276983	0.00427235	0.0370622
Fam120c	-0.211351	0.00427425	0.0370622
Mocos	0.945525	0.00429103	0.0371855
Kcnq2	-0.285302	0.004296	0.0372064
Homer1	-0.441028	0.00432256	0.0374142
Osbpl8	-0.275913	0.00433238	0.0374712
Setbp1	-0.324091	0.00433527	0.0374712
1810058I24Rik	0.421179	0.00433687	0.0374712
Apeh	0.34122	0.00434352	0.0375064
Wnk3	-0.353125	0.00436988	0.0377116
Bcr	-0.293583	0.00438038	0.0377798
Snhg8	0.525647	0.00438936	0.0378348
Ppib	0.393589	0.00439372	0.03785
Atp1b2	0.322316	0.00439768	0.0378616
Nav1	-0.266724	0.00440127	0.0378702
Sod2	-0.283932	0.00443644	0.0381503
Ptpn3	-0.305894	0.00444541	0.0382048
Dyrk2	-0.390807	0.00448104	0.0384883
Ncoa5	-0.240057	0.00449319	0.0385698
Shisal1	-0.274681	0.00453084	0.0388701
Kcnh1	-0.239599	0.00454121	0.0389362
Fut10	0.903993	0.00456476	0.039115
Crybb1	0.824804	0.00459433	0.0393452
Tjp2	0.312071	0.00460618	0.0394235
Krcc1	0.458923	0.0046335	0.039634
Fosl2	-0.3736	0.00464564	0.0397145
Rfc2	0.286024	0.00465101	0.039737
Lims2	0.504546	0.00468407	0.0399815
1700025G04Rik	-0.271798	0.00468621	0.0399815
Hgf	0.608929	0.00468944	0.0399815
Plcd4	0.542843	0.00469065	0.0399815
St18	-0.284682	0.00469336	0.0399815
Lrfn2	-0.288129	0.00469813	0.0399987
5330417C22Rik	-0.275277	0.00472112	0.0401628
Mospd2	0.416585	0.00472308	0.0401628
Prkd2	0.692327	0.00472568	0.0401628
Srf	-0.206181	0.00477904	0.0405926
Tax1bp3	0.633381	0.00480991	0.040831
Cpne5	-0.369221	0.00481599	0.0408587
Ssc5d	1.17672	0.00483049	0.0409579
Ubc	0.545281	0.00484345	0.0410438
Med22	0.269798	0.00485165	0.0410894
Ropn1l	1.05594	0.004857	0.0411108
Cbfb	0.338849	0.00487219	0.0412154
Nampt	0.263489	0.00487805	0.0412402
Dock3	-0.306349	0.0048808	0.0412402
Nptxr	-0.405009	0.00489721	0.0413549
Galnt4	0.51725	0.00490105	0.0413633
Fstl1	0.275425	0.00490993	0.041397
Inppl1	0.413113	0.00491074	0.041397
Ylpm1	-0.248996	0.00491495	0.0414085
Dnajc16	-0.239597	0.00492227	0.0414462
Mag	0.408681	0.00493931	0.0415656
Dop1a	-0.246968	0.00496342	0.0417444
Gng13	0.523123	0.0049828	0.0418603
E2f2	0.855861	0.00498638	0.0418603
Bicd1	-0.271866	0.00498818	0.0418603
Kdm7a	-0.299555	0.00498871	0.0418603
Txn1	0.236783	0.0050077	0.0419954
Rbms2	0.477435	0.00501381	0.0420224
Fmn2	-0.229451	0.0050169	0.0420241
Lmo7	-0.254484	0.00506594	0.0424105
Psma7	0.209787	0.00507645	0.042474
Spag9	-0.259623	0.00508236	0.042499
Anapc13	0.339687	0.00509286	0.0425423
Mib1	-0.239677	0.00509654	0.0425423
Kcnab1	-0.31196	0.00509844	0.0425423
Tcf20	-0.283305	0.00510212	0.0425423
Stt3a	0.262675	0.00510216	0.0425423
Pomp	0.210531	0.00512104	0.0426676
Fbxo6	0.307655	0.00512304	0.0426676
Zfp296	0.885992	0.00513585	0.0427498
Mif4gd	0.552277	0.00514842	0.0428299
Scarb2	0.263588	0.00515465	0.0428572
Cacna1c	-0.297627	0.00516552	0.0429231
Bdnf	-0.407671	0.00517135	0.042947
Paox	0.534631	0.00518633	0.0430468
Magi2	-0.256926	0.00520864	0.0432009
Kank2	0.554671	0.00521083	0.0432009
Bag3	0.457073	0.00521467	0.0432081
Ubxn2b	-0.294208	0.005222	0.0432442
Kcnc2	-0.370525	0.00523342	0.0433142
Rasgef1b	0.433741	0.00525603	0.0434765
Mpst	0.331906	0.00526416	0.043519
Rnf180	0.33115	0.00527219	0.0435607
Sytl5	-0.589523	0.00527668	0.043573
Prkce	-0.303412	0.00529205	0.0436752
Spred2	-0.334416	0.00530226	0.0437346
Egr1	-0.713067	0.00533243	0.0439586
Med12l	-0.31529	0.00535552	0.0441239
Grm5	-0.312134	0.00536142	0.0441368
Itm2b	0.306643	0.00536597	0.0441368
Tmem198	-0.25071	0.00536619	0.0441368
Npm1	0.230872	0.00537311	0.0441688
Tenm1	-0.587779	0.00539266	0.0443044
Ak3	0.265663	0.00540318	0.0443658
Cacna1b	-0.287314	0.00543136	0.0445563
Sstr4	-0.451913	0.0054355	0.0445563
Cklf	0.918837	0.00543556	0.0445563
Adrb2	0.767245	0.00545165	0.044663
Atp2b1	-0.336432	0.00546195	0.0447196
Ddrgk1	0.225783	0.00546471	0.0447196
Oas1c	0.986384	0.00547353	0.0447667
Tnfrsf18	1.47036	0.00548475	0.0448332
Grik2	-0.229789	0.00550885	0.044993
2410006H16Rik	0.496457	0.0055133	0.044993
Atrx	-0.244081	0.00551357	0.044993
4931406C07Rik	0.339602	0.00556601	0.0453954
Hpcal4	-0.301463	0.00556926	0.0453965
Reps2	-0.345044	0.00557333	0.0454042
Braf	-0.246544	0.0055785	0.0454209
B230209E15Rik	-0.348848	0.00558917	0.0454823
Zfp385a	0.248007	0.00559518	0.0454916
Dazap2	0.233351	0.00559656	0.0454916
Arhgef33	1.74925	0.00560681	0.0455495
Brinp1	-0.296704	0.00564389	0.0458251
Cdk5rap3	0.284295	0.0056604	0.0459336
Mbnl2	-0.229382	0.00567473	0.046009
Cenpl	0.813649	0.00567603	0.046009
Pkib	0.448673	0.00569203	0.046113
1600014C10Rik	0.274036	0.00570242	0.0461715
Kpna1	-0.261245	0.00570722	0.0461847
Trim9	-0.297544	0.0057258	0.0463061
Mtus2	-0.285388	0.00573122	0.0463061
Arhgef17	-0.250652	0.00573178	0.0463061
Tns4	1.71032	0.005755	0.0464679
Tpcn2	0.887281	0.00576728	0.0465413
Zmynd11	-0.212783	0.00578168	0.0466317
Abi1	-0.269095	0.00580143	0.046765
Acer3	0.45497	0.00583115	0.0469667
Kcnj2	0.562049	0.00583292	0.0469667
Ppip5k1	-0.223347	0.00584813	0.0470632
Rel	0.667166	0.00587618	0.0472415
Pfn1	0.318542	0.00587799	0.0472415
Fosb	-0.530842	0.00588003	0.0472415
Igfbp7	0.475329	0.0059149	0.0474955
Smarca1	-0.271879	0.00592058	0.0475148
Sptssa	0.356578	0.00596048	0.0478087
Dcaf8	-0.229914	0.00598684	0.0479937
Cast	0.556098	0.00599073	0.0479984
Nudt1	0.590236	0.00599419	0.0479997
Lsm4	0.273016	0.00600394	0.0480514
Sdk1	0.478668	0.00604108	0.048322
Tmbim1	0.356941	0.00605038	0.0483698
Dnajb5	-0.327806	0.00605373	0.04837
Rgs7bp	-0.269229	0.00608898	0.048625
Dennd5b	-0.260202	0.00610117	0.0486956
Scn8a	-0.295416	0.00612376	0.0488491
Sh2b3	0.295423	0.00620163	0.0494431
Pip5k1a	-0.224316	0.00623777	0.049704
Swap70	0.459674	0.00625111	0.0497831
Mr1	0.653381	0.00627278	0.0499283
Blvrb	0.413347	0.00629389	0.050069
Bgn	0.75507	0.00630337	0.0501169
Atox1	0.320898	0.00630845	0.0501299
Gpr108	0.313562	0.00632393	0.0502255
Zer1	-0.231934	0.00636403	0.0505165
Aldh1a2	0.887238	0.0063688	0.0505268
Gpd2	-0.225371	0.00639763	0.0507278
Prox1	-0.298087	0.00643161	0.0509695
Slc2a1	0.285391	0.00644539	0.0510508
Sowaha	-0.273113	0.00646007	0.0511393
Rock2	-0.276957	0.00647956	0.0512657
Plvap	-0.596766	0.00650443	0.0514345
Pakap	-0.298487	0.0065182	0.0515154
Plekha4	1.40301	0.00654732	0.0517174
Cldn11	0.434273	0.00657894	0.051939
Slc12a9	0.322216	0.00659852	0.0520653
Mark2	-0.205013	0.00661587	0.052174
Serpine2	0.320192	0.00669379	0.0527598
Nr4a1	-0.651213	0.00670846	0.0528469
Cpxm1	0.46588	0.00674738	0.0531247
Meis1	0.906179	0.00676714	0.0532515
Hectd2	-0.422185	0.00677601	0.0532924
Galnt12	0.902343	0.00679806	0.0534369
Ndst3	-0.434372	0.00684087	0.0537243
Camsap2	-0.263313	0.006842	0.0537243
Ago2	-0.305572	0.00686758	0.0538961
Pld1	0.496056	0.00687711	0.0539417
Mtmr12	-0.205297	0.00689107	0.0540221
Zfhx3	0.747353	0.00690461	0.0540991
Akip1	0.63113	0.00692422	0.0542235
Mamld1	-0.302815	0.00693075	0.0542321
Rnf114	0.256215	0.00693276	0.0542321
F2r	0.559005	0.00693827	0.054246
Cntnap5c	-0.436623	0.00696096	0.0543942
Rsu1	0.323786	0.00697758	0.0544948
Robo2	-0.258967	0.00700721	0.0546859
Tmem179b	0.660551	0.00700957	0.0546859
Plekha3	-0.214871	0.00701995	0.0547376
Cstf2	-0.214528	0.0070255	0.0547515
Cyb5r3	0.236143	0.00703135	0.0547677
Mark1	-0.232322	0.00703591	0.0547739
Rpl14	0.278162	0.00705421	0.0548567
Mturn	-0.271626	0.00705679	0.0548567
Tmem263	-0.265515	0.00705785	0.0548567
Mgmt	0.949937	0.00706726	0.0549005
Ppp1r12a	-0.230187	0.00708176	0.0549838
Stim2	-0.231815	0.00708871	0.0550081
Mthfs	0.695754	0.00709245	0.0550081
Rbfox1	-0.261704	0.00710047	0.0550409
Usp45	-0.233205	0.00712682	0.0552158
Fam53c	-0.201984	0.0071354	0.0552418
Nras	0.260229	0.00713777	0.0552418
Naca	0.239265	0.00715309	0.0553309
Rpl7a	0.293411	0.00717963	0.0555067
Leprot	0.298984	0.00718871	0.0555372
Ripor2	-0.3449	0.00719121	0.0555372
B230354K17Rik	-0.363508	0.00723636	0.0558562
Tmem219	0.403802	0.00724538	0.0558962
Sptb	-0.257722	0.00725684	0.055955
Rab11fip2	-0.237234	0.00727293	0.0560493
Csmd1	-0.295034	0.0072873	0.0561096
Stx1b	-0.265199	0.00728847	0.0561096
Gm12216	1.00824	0.007314	0.0562764
Aldoc	0.279385	0.00734072	0.0564522
Hes6	0.369747	0.00734974	0.0564681
Car5b	0.570625	0.007354	0.0564681
Slc9a2	-0.380884	0.0073563	0.0564681
Celf2	-0.229307	0.00735832	0.0564681
4933404O12Rik	-0.348204	0.00736681	0.0565035
Mmp14	0.440337	0.0073967	0.0566981
Mpdz	-0.275632	0.00739998	0.0566981
Nr4a3	-0.421542	0.00741014	0.056746
Nectin4	0.429519	0.00742142	0.0568026
C030037D09Rik	-0.981523	0.00743441	0.0568193
Tmem192	0.323433	0.00743507	0.0568193
Dmxl2	-0.249779	0.00743586	0.0568193
Plcb1	-0.301536	0.00743923	0.0568193
Myo9b	0.578535	0.00745362	0.0568993
Thrsp	0.355498	0.00746096	0.0569222
Nfatc3	0.396544	0.00746443	0.0569222
Mt3	0.284549	0.00748943	0.0570828
Sumf1	0.264892	0.00749381	0.0570864
Itih5	0.36629	0.00751708	0.0572337
Usp46	-0.247723	0.00753466	0.0573358
Plin4	1.00517	0.00753838	0.0573358
Irak3	0.921787	0.0075739	0.0575759
Spred3	-0.429895	0.00758127	0.0576018
Dsel	-0.352891	0.00759882	0.057705
Slitrk1	-0.25109	0.00763592	0.0579565
Arid1b	-0.22029	0.00774806	0.058773
Slc22a6	1.05677	0.00775157	0.058773
Stum	-0.333304	0.00777332	0.0589072
Ip6k1	-0.2228	0.0077927	0.0590234
Synrg	-0.217516	0.00780233	0.0590655
Fam129b	0.437077	0.00781668	0.0591166
2210016F16Rik	0.379479	0.00781829	0.0591166
Heatr5b	-0.253827	0.00782242	0.0591166
Pidd1	0.931577	0.00782533	0.0591166
Scarf2	0.59862	0.00785093	0.0592792
Snap23	0.651253	0.00786377	0.0593453
Spcs2	0.211322	0.00787451	0.0593956
Ccdc102a	0.762164	0.00788385	0.0594352
Tmem74	-0.516044	0.00789376	0.0594791
Psen2	0.352196	0.00791451	0.0596046
Slc38a10	0.235841	0.00792244	0.0596335
Med13l	-0.260228	0.00795998	0.059885
Tafa1	-0.394788	0.00800239	0.0601469
Shc2	-0.211389	0.00800329	0.0601469
Sctr	1.13353	0.00800719	0.0601469
Fbxo2	0.238355	0.00802171	0.0602249
Eif4ebp1	0.840911	0.00803143	0.0602668
Slc2a5	1.05415	0.00805415	0.0604048
Slc3a2	0.212421	0.00805812	0.0604048
Pik3r6	0.664016	0.00806704	0.0604405
Ppm1e	-0.332028	0.00813881	0.0609468
Cebpg	0.28756	0.00814645	0.0609726
Tmed10	0.210272	0.00815788	0.0610268
Scn3b	-0.35759	0.00817032	0.0610855
Plppr2	-0.227789	0.00817601	0.0610855
Rapgefl1	-0.254205	0.00818142	0.0610855
Dusp4	-0.475235	0.00818251	0.0610855
Mical2	-0.270973	0.00818849	0.0610948
4932438A13Rik	-0.245622	0.00819216	0.0610948
Ccdc88a	-0.210356	0.00819806	0.0611075
Igsf10	0.705165	0.00821896	0.0612319
Dlgap1	-0.271519	0.00823535	0.0613012
Atp8b2	-0.229821	0.00823669	0.0613012
Fras1	-0.487928	0.00827139	0.061528
Ralgapa1	-0.241998	0.00827702	0.0615384
Hacd4	0.925219	0.00831005	0.0617524
Sema3d	0.487917	0.00832197	0.06176
Gtse1	1.13651	0.00832412	0.06176
Kbtbd7	-0.25403	0.00832493	0.06176
Pcmtd2	-0.192149	0.00832805	0.06176
Psmg4	0.491428	0.00835602	0.061911
Trim12c	1.23708	0.00835692	0.061911
Wls	0.317053	0.00837238	0.0619658
Rpl4	0.264212	0.00837283	0.0619658
Poglut3	0.48767	0.00837797	0.0619691
Herc3	-0.291628	0.0083818	0.0619691
Acsf2	0.407867	0.00839357	0.0620246
Tirap	0.523648	0.0084008	0.0620465
Abl2	-0.229095	0.00841472	0.0620975
Prdx4	0.450972	0.00842297	0.0620975
Rhobtb1	0.524463	0.00842369	0.0620975
1700086L19Rik	-0.378531	0.00842477	0.0620975
Reep3	0.315295	0.00843214	0.0621203
Nrm	0.756674	0.008441	0.0621542
Galk1	0.378243	0.00844872	0.0621795
Ecm1	0.64155	0.00847308	0.0623273
Cox7a2l	0.208272	0.0085059	0.062537
Capns1	0.258529	0.00851441	0.062568
Plin3	0.401507	0.00852394	0.0626064
Nt5dc3	-0.29536	0.00856666	0.0628885
Scube1	-0.548349	0.00857102	0.0628887
Zfp462	-0.343728	0.00857838	0.062911
Fth1	0.350083	0.00861932	0.0631425
Adgrl3	-0.288346	0.00862227	0.0631425
Atp5g2	0.221792	0.00862576	0.0631425
Unc13a	-0.24479	0.0086273	0.0631425
Crlf3	0.428247	0.0086463	0.0632497
Nbea	-0.296306	0.0086695	0.063374
Mau2	-0.277731	0.008672	0.063374
Map9	-0.28537	0.00868553	0.0633977
Hecw2	-0.300258	0.00868657	0.0633977
Mocs1	0.411499	0.00868867	0.0633977
Lrrc39	1.18771	0.00869267	0.0633977
Zkscan1	-0.261697	0.00870573	0.0634611
Sod1	0.199354	0.00872526	0.0635716
Bmpr2	-0.238157	0.00873978	0.0636455
Kcns2	-0.30466	0.00874783	0.0636558
[truncated: 1,381 more rows]

## Sheet: Female_WT-DUSP6 vs WT-GFP
	logFC	PValue	FDR
Dusp6	5.09613	1.86e-70	2.71e-66
Msx3	4.31059	1.98e-15	1.44e-11
Rassf3	0.874698	1.28e-10	4.76e-07
Jchain	7.09672	1.31e-10	4.76e-07
Cst7	5.87082	9.03e-10	2.63e-06
Fcgr2b	2.42341	3.22e-09	7.82e-06
Mpeg1	2.55838	7.37e-09	1.5e-05
Itgax	4.13555	8.25e-09	1.5e-05
Ctse	3.95499	1.79e-08	2.9e-05
Cd68	2.26938	2.18e-08	3e-05
Pcdhga10	-0.950584	2.27e-08	3e-05
Ifi27l2a	4.29284	2.96e-08	3.59e-05
Ccl3	3.52043	3.79e-08	4.24e-05
Cd52	3.11915	5.99e-08	6.22e-05
Clec7a	3.68342	6.42e-08	6.22e-05
Ccl6	2.41679	7.48e-08	6.47e-05
Cd22	3.45571	7.56e-08	6.47e-05
Asb10	3.52501	8.22e-08	6.65e-05
Bcl2a1b	2.78316	8.97e-08	6.87e-05
Trem2	2.20805	1.31e-07	9.54e-05
C3ar1	2.39763	1.54e-07	0.000106646
Cd48	3.09924	1.78e-07	0.000107543
Gpr84	2.48577	1.79e-07	0.000107543
Cd300lf	2.69507	1.81e-07	0.000107543
Ly6c2	7.24166	1.91e-07	0.000107543
AI662270	3.67233	1.95e-07	0.000107543
Slpi	6.4956	2e-07	0.000107543
Ctss	2.09387	2.1e-07	0.000109341
Cd84	2.05365	2.3e-07	0.000115314
Cd180	2.68023	2.71e-07	0.00013151
Lyz2	2.69235	2.96e-07	0.000137956
Lilrb4a	3.97545	3.17e-07	0.000137956
Nptxr	-0.738545	3.28e-07	0.000137956
Phf11b	3.84738	3.31e-07	0.000137956
Csf3r	2.17084	3.32e-07	0.000137956
Ly86	2.17792	3.51e-07	0.000139262
Aspg	2.25234	3.54e-07	0.000139262
Mx1	5.79369	3.85e-07	0.000145303
Milr1	2.64556	3.89e-07	0.000145303
Zbp1	5.26262	4.06e-07	0.000147553
Dkk2	2.3406	4.52e-07	0.000160029
Col25a1	-0.742541	4.62e-07	0.000160029
Tgm1	4.45237	4.79e-07	0.000162078
Isg15	3.91321	4.99e-07	0.000164998
Oas1b	3.74098	5.16e-07	0.000164998
Hexb	1.36655	5.22e-07	0.000164998
Slc11a1	2.27788	5.48e-07	0.000169681
Tyrobp	2.19654	5.87e-07	0.000178027
Abi3	1.56851	6.03e-07	0.000179149
H2-DMb1	2.87233	6.62e-07	0.000192672
Mzb1	5.16563	6.87e-07	0.000196017
Ifit3	2.93486	7.05e-07	0.000197389
Ifi44	4.25335	8.64e-07	0.000237097
Ly9	3.82448	9.07e-07	0.000244282
Pou2af1	5.79222	1.04e-06	0.000274291
Fcgr4	4.20908	1.06e-06	0.000274679
Irf7	3.70073	1.12e-06	0.000285649
Cybb	3.50012	1.16e-06	0.000290103
Phf11d	3.93091	1.19e-06	0.000294243
Oas2	4.18516	1.23e-06	0.000297256
Gpr65	2.73575	1.25e-06	0.000297256
Il1rl2	1.55824	1.3e-06	0.000306106
Plaur	2.74678	1.36e-06	0.000311097
Hcar2	3.42391	1.37e-06	0.000311097
Akr1c18	1.20639	1.39e-06	0.00031157
Mx2	3.32501	1.43e-06	0.000312344
St14	2.66329	1.45e-06	0.000312344
Ifit1	3.49648	1.46e-06	0.000312344
Pdcd1	3.32572	1.51e-06	0.000313264
Endou	2.13056	1.54e-06	0.000313264
Arfgef3	-0.651367	1.54e-06	0.000313264
Ip6k3	2.13587	1.55e-06	0.000313264
Treml2	2.84194	1.66e-06	0.00033107
Cxcl10	4.80804	1.71e-06	0.000336443
Oasl1	4.42015	1.73e-06	0.000336443
Neat1	2.00767	1.84e-06	0.000346178
Fcgr3	1.74452	1.85e-06	0.000346178
C1qa	2.09696	1.86e-06	0.000346178
Gfap	1.84685	1.88e-06	0.000346178
Timp1	3.48783	2.08e-06	0.000378794
Slc15a3	2.21564	2.15e-06	0.00038581
Ms4a4c	4.02622	2.22e-06	0.000394105
Ifi202b	4.64271	2.33e-06	0.000408318
Oas3	4.71354	2.52e-06	0.000435961
Naip2	2.03372	2.66e-06	0.000455642
Gpr34	1.14488	2.69e-06	0.000455642
Oas1a	3.5093	2.93e-06	0.000488239
Ifit3b	2.50727	2.99e-06	0.000488239
Slamf6	3.16665	3.01e-06	0.000488239
Tesk1	-0.733311	3.02e-06	0.000488239
Cd300c2	1.85933	3.07e-06	0.000490634
Miat	2.21405	3.11e-06	0.000491191
Itgb2	1.8153	3.18e-06	0.000498027
Ifi207	4.29551	3.36e-06	0.000520219
H2-T23	3.79457	3.43e-06	0.000526056
Fcer1g	1.96276	3.51e-06	0.000531304
Cd86	2.07672	3.55e-06	0.000531764
Mir124a-1hg	2.01942	3.77e-06	0.000560398
Ccl12	3.45849	3.94e-06	0.000574207
Ptprc	1.98765	3.95e-06	0.000574207
Arl11	2.51507	3.99e-06	0.000574913
Ifi209	4.26798	4.03e-06	0.000574913
A530040E14Rik	3.7678	4.24e-06	0.000596471
Usp18	3.34771	4.31e-06	0.000596471
Tnr	-0.516962	4.33e-06	0.000596471
Manba	0.807715	4.35e-06	0.000596471
Tlr2	2.41995	4.61e-06	0.000623257
Trim30a	2.59988	4.63e-06	0.000623257
Hpgds	1.39526	4.76e-06	0.000635146
Trim30d	2.64514	5.13e-06	0.000678061
Gm1966	3.30361	5.23e-06	0.00068529
Siglec1	3.30014	5.49e-06	0.00071327
Ptpn6	1.8836	5.56e-06	0.000716316
Serpinf2	2.68669	5.82e-06	0.00074234
B2m	2.13751	6.01e-06	0.000760711
Tent5c	2.01573	6.25e-06	0.000784006
Slamf8	2.93596	6.38e-06	0.00079389
H2-D1	2.60965	6.54e-06	0.000803563
Ctsz	1.58204	6.57e-06	0.000803563
Fam219a	-0.404123	7.29e-06	0.000884518
Selplg	0.881606	7.47e-06	0.000897684
Pcdh1	-0.469051	7.66e-06	0.00091382
Bcl2a1a	2.74947	7.86e-06	0.000925327
Lat2	1.79788	7.94e-06	0.000925327
Lag3	2.20026	7.95e-06	0.000925327
Laptm5	1.44816	8.07e-06	0.00092596
Ifi204	4.03323	8.08e-06	0.00092596
Oasl2	3.2471	8.24e-06	0.000934987
Cd79b	3.9732	8.29e-06	0.000934987
Ccl2	5.44902	8.43e-06	0.000934987
Sstr4	-0.728577	8.49e-06	0.000934987
Cyba	1.62868	8.59e-06	0.000934987
Slfn9	3.02916	8.6e-06	0.000934987
Gm5431	2.6833	8.61e-06	0.000934987
Tnfsf8	3.67241	8.77e-06	0.000945449
Lgals3bp	2.25887	8.87e-06	0.000948775
Spred3	-0.718598	9.05e-06	0.000958518
Pisd-ps3	1.59169	9.09e-06	0.000958518
Tmsb10	0.409155	9.3e-06	0.000971524
Bst2	2.73231	9.4e-06	0.000971524
Atf3	2.15294	9.41e-06	0.000971524
Vsir	0.95284	9.62e-06	0.000985646
Rsad2	3.5302	1e-05	0.00101836
Dyrk2	-0.609734	1.04e-05	0.00104649
Zfp462	-0.578908	1.05e-05	0.00105147
C4b	1.80883	1.07e-05	0.00106873
Grm5	-0.493694	1.1e-05	0.00107648
Itgal	2.97789	1.11e-05	0.00107648
Hcst	2.42104	1.12e-05	0.00107648
Csf2rb	2.2384	1.12e-05	0.00107648
Xkr4	-0.736355	1.12e-05	0.00107648
Il21r	1.81585	1.13e-05	0.00107648
Ggta1	1.35613	1.13e-05	0.00107648
C1qc	1.83007	1.15e-05	0.00108052
Samsn1	1.70844	1.16e-05	0.00108052
Plek	1.52958	1.16e-05	0.00108052
Tmem154	2.69128	1.19e-05	0.0010977
C5ar1	2.24194	1.19e-05	0.0010977
Irf4	3.05509	1.23e-05	0.00112111
Prdx1	0.470965	1.23e-05	0.00112111
Lax1	4.2483	1.27e-05	0.00114891
Slfn8	2.93068	1.32e-05	0.00117328
Cxcl16	2.49102	1.32e-05	0.00117328
Apobec3	2.07857	1.32e-05	0.00117328
Slit3	-0.493504	1.39e-05	0.00122599
Icam1	1.96076	1.41e-05	0.0012324
Arhgap45	1.43885	1.47e-05	0.00128204
Vav1	1.43819	1.48e-05	0.00128409
Casp4	2.73389	1.49e-05	0.00128409
Gm4951	3.74473	1.53e-05	0.00130549
Scn4b	0.842301	1.53e-05	0.00130549
Myo1f	1.65749	1.56e-05	0.00131597
Cxcr3	3.60253	1.62e-05	0.00135908
C1qb	1.91582	1.65e-05	0.00137873
Cmklr1	1.33072	1.68e-05	0.00139887
Ddx60	2.92306	1.74e-05	0.00143995
Siglech	1.12867	1.77e-05	0.00144992
Chrna7	-0.536264	1.77e-05	0.00144992
Tnfrsf25	2.18861	1.82e-05	0.00147881
Shc3	-0.618347	1.84e-05	0.00149125
H2-T24	2.20369	1.88e-05	0.00150758
Sp110	2.28086	1.94e-05	0.00154303
Ccl5	4.72448	1.96e-05	0.00154303
Srgn	1.33863	1.96e-05	0.00154303
Epha6	-0.576322	1.96e-05	0.00154303
Pde11a	-1.17469	2.03e-05	0.00158961
Gbgt1	1.88817	2.11e-05	0.00164321
Ncf2	1.37134	2.14e-05	0.00165955
Havcr2	1.51894	2.16e-05	0.00166499
Tenm1	-0.901258	2.28e-05	0.00174175
Nkain3	-0.820315	2.29e-05	0.00174175
Adam8	1.96813	2.33e-05	0.00176444
Nlrc5	3.19201	2.35e-05	0.00177449
Itgam	1.21841	2.44e-05	0.00182751
Naip5	2.24384	2.46e-05	0.00183465
Mlxipl	1.74047	2.49e-05	0.0018472
Unc93b1	1.34654	2.5e-05	0.0018472
Gpsm3	1.47779	2.51e-05	0.0018472
D17H6S56E-5	1.71087	2.6e-05	0.00190356
Cdkn1a	1.22494	2.62e-05	0.00190356
Pex5l	-0.520061	2.64e-05	0.00190641
Crim1	-0.583721	2.65e-05	0.00190641
Inpp5d	1.16969	2.67e-05	0.00191118
H2-K1	2.44584	2.69e-05	0.00191753
Megf9	-0.396533	2.7e-05	0.0019194
Gbp6	3.16191	2.72e-05	0.0019233
Robo3	1.71609	2.77e-05	0.00194885
Il1a	2.14519	2.83e-05	0.00197957
Ifitm2	0.930161	2.85e-05	0.00198213
Irf8	1.63311	2.91e-05	0.00201224
Ccl4	3.68835	2.92e-05	0.00201224
Wnk4	1.46263	3.02e-05	0.00206256
Ctsd	1.32174	3.02e-05	0.00206256
Anxa3	1.32216	3.05e-05	0.00207654
Acod1	4.86982	3.08e-05	0.00208102
Fes	1.43523	3.15e-05	0.00211336
Pygo1	-0.398814	3.15e-05	0.00211336
Apobr	1.57762	3.24e-05	0.00216033
Gbp3	2.67878	3.27e-05	0.00216975
Bcr	-0.428386	3.32e-05	0.00219462
Il2rg	2.89346	3.38e-05	0.00222359
Caln1	-0.708598	3.39e-05	0.00222473
H2-Q5	3.69557	3.44e-05	0.002247
Tmem119	0.981083	3.49e-05	0.00226532
Isg20	3.00517	3.53e-05	0.00227033
Leng8	1.6117	3.53e-05	0.00227033
Kcne1l	1.57363	3.59e-05	0.00229894
Csf1r	1.02679	3.6e-05	0.00229906
Cntnap5c	-0.673736	3.62e-05	0.00229906
AW112010	2.58223	3.65e-05	0.00230164
Jade2	-0.343846	3.65e-05	0.00230164
Gm6548	1.40484	3.69e-05	0.00231609
Cd200r4	3.72076	3.72e-05	0.00232447
Cacng8	-0.437243	3.75e-05	0.00233403
Ctla2b	1.71965	3.79e-05	0.00234413
Micos13	0.378598	3.83e-05	0.00235835
Lcp1	1.24183	3.84e-05	0.00235835
Igfbp5	0.918944	3.94e-05	0.00240687
H2-M2	4.91497	3.98e-05	0.00242108
Gsdmd	1.76404	4.01e-05	0.00242133
Rasal3	1.5386	4.01e-05	0.00242133
Id2	0.439901	4.07e-05	0.00244532
Nrip1	-0.418695	4.1e-05	0.00245584
Col16a1	1.4111	4.19e-05	0.00249751
Uba7	2.19424	4.22e-05	0.00249935
Apobec1	1.67922	4.23e-05	0.00249935
Ncf1	1.45254	4.24e-05	0.00249935
Kcnma1	-0.498075	4.32e-05	0.00253199
Fhod1	1.29283	4.34e-05	0.00253521
Parp14	2.39453	4.49e-05	0.00261071
Sdc1	1.4465	4.5e-05	0.00261071
A330023F24Rik	1.57765	4.6e-05	0.00265512
Cxcl5	2.36875	4.75e-05	0.00273439
P2ry13	0.876221	4.88e-05	0.00279438
Ifitm3	1.94706	4.9e-05	0.00279438
Ms4a6c	2.54316	4.98e-05	0.00283007
Gm12185	3.34203	5.22e-05	0.00295512
Igsf6	2.31771	5.32e-05	0.00299974
Ndufs4	0.370855	5.37e-05	0.00301902
Socs3	1.99379	5.44e-05	0.00304331
Btk	1.63099	5.58e-05	0.00310906
Sh3bp2	1.33041	5.62e-05	0.00311973
Bmp1	1.09162	5.9e-05	0.00326676
Mir5125	1.86561	5.95e-05	0.00328178
Cd9	0.909348	6.09e-05	0.00334251
H2-Q6	2.92534	6.11e-05	0.00334358
Fyb	1.59907	6.25e-05	0.0034034
Rida	0.714658	6.48e-05	0.00349966
Cx3cr1	1.00469	6.51e-05	0.00349966
Irf9	1.5366	6.57e-05	0.00349966
Rab8b	-0.355984	6.57e-05	0.00349966
Rpl21	0.684297	6.58e-05	0.00349966
Slc7a7	1.44595	6.62e-05	0.00349966
Slamf7	3.97341	6.66e-05	0.00349966
Cd79a	3.58285	6.66e-05	0.00349966
Ddx58	1.65307	6.67e-05	0.00349966
Gm10790	1.4973	6.67e-05	0.00349966
Lpcat2	1.11097	6.71e-05	0.00349966
Ncf4	1.95853	6.72e-05	0.00349966
Gngt2	1.71312	6.73e-05	0.00349966
Prdm1	1.93645	6.78e-05	0.00351275
Lox	2.21693	7.07e-05	0.00364928
Rtp4	2.389	7.14e-05	0.00367168
Fam111a	1.35963	7.25e-05	0.00371492
P2ry12	0.719692	7.34e-05	0.00374616
Fcgr1	1.7352	7.45e-05	0.00378798
Padi2	0.615714	7.68e-05	0.00389333
Parp9	1.84068	7.72e-05	0.00390132
Cetn3	0.43611	7.75e-05	0.00390132
Klrb1b	3.96578	7.81e-05	0.00391806
Cd53	1.11852	7.85e-05	0.00392012
Spred2	-0.474716	7.87e-05	0.00392012
S100a1	0.524367	8.09e-05	0.00401589
5430427O19Rik	2.05673	8.19e-05	0.00405098
Irs2	-0.382465	8.24e-05	0.00406427
Ints6l	0.884297	8.27e-05	0.00406427
Ch25h	2.58219	8.3e-05	0.00406567
Dhx58	2.24268	8.33e-05	0.004067
Tgfb1	1.13691	8.39e-05	0.00408107
Ccl9	1.34943	8.47e-05	0.00409346
Asap2	-0.410614	8.47e-05	0.00409346
Meg3	1.56775	8.67e-05	0.00417101
Scn3b	-0.531571	8.69e-05	0.00417101
Igfbp4	-0.616968	8.79e-05	0.0041962
Glt8d1	0.73991	8.8e-05	0.0041962
Dock2	1.42353	8.88e-05	0.00422372
Arhgap9	1.76236	8.97e-05	0.00423404
Ms4a6d	1.69859	8.99e-05	0.00423404
Cysltr1	1.47514	8.99e-05	0.00423404
Lime1	1.0868	9.04e-05	0.00424342
Nckap1l	1.13301	9.13e-05	0.00426977
H2-Q4	4.39384	9.18e-05	0.00428149
Ptpru	-0.802997	9.34e-05	0.00433971
Rpl23a	0.448906	9.59e-05	0.0044457
Psmb8	2.10654	9.82e-05	0.00452387
Hvcn1	1.53099	9.83e-05	0.00452387
Mri1	0.632427	9.92e-05	0.00455098
Cfap74	1.76537	0.000101435	0.00464111
Selenof	0.355655	0.000103493	0.00472047
Ppp1r1a	0.549693	0.000104702	0.00476068
Xaf1	1.91916	0.00010762	0.00487621
Glp1r	-1.54385	0.000107913	0.00487621
Plxna1	-0.532733	0.000111072	0.00500341
Cd37	1.5215	0.000111694	0.00501587
Plau	1.58701	0.000115335	0.00516345
Arpc1b	1.09327	0.000118915	0.00526988
Card9	1.46211	0.000118994	0.00526988
Gm12250	3.31209	0.000119495	0.00526988
Irf5	1.37725	0.000119644	0.00526988
Ifih1	1.52479	0.000120074	0.00526988
Col4a6	1.48263	0.000120079	0.00526988
Foxp1	-0.411867	0.000120247	0.00526988
Spon1	-0.468968	0.000121368	0.0052916
Cdkl5	-0.560533	0.00012147	0.0052916
Capn3	0.999815	0.00012253	0.00532181
Snhg11	1.42058	0.000123958	0.00536783
Il18bp	2.39693	0.00012744	0.00550225
Bcl3	2.27438	0.00012833	0.00552428
Rgl2	0.919884	0.000129244	0.0055472
Igtp	2.76267	0.000129887	0.00555838
Daam2	0.554226	0.000131317	0.00557051
Gfra1	-0.418244	0.00013156	0.00557051
Cd28	2.51445	0.000131593	0.00557051
2610507I01Rik	2.02049	0.00013171	0.00557051
Cacna1i	-0.411841	0.000132297	0.00557051
Soga3	-0.426988	0.000132467	0.00557051
Clk4	0.863435	0.000134065	0.00559042
Tgfbr3l	2.06178	0.000134248	0.00559042
Cd33	1.46659	0.00013439	0.00559042
Trp53inp1	0.863293	0.000134477	0.00559042
Clec5a	1.51547	0.000135473	0.00559687
Rac2	1.512	0.000135754	0.00559687
Cd274	2.3026	0.000135787	0.00559687
Ifi35	1.98635	0.00013648	0.00559906
Gm4841	3.70926	0.000136609	0.00559906
Iigp1	3.20163	0.000140275	0.00573314
Ap1g2	1.22742	0.000141223	0.00574324
Klhl6	1.40913	0.000141311	0.00574324
A630001G21Rik	2.41624	0.000142009	0.00575553
Vcp	-0.591092	0.000142872	0.00575904
Cfp	1.60229	0.000142887	0.00575904
Irgm1	2.04494	0.000144276	0.00579896
Aim2	1.56089	0.000145509	0.00581897
Dcaf12l2	-1.23331	0.000145574	0.00581897
Fibcd1	-0.965688	0.000146174	0.00582693
H2-Oa	3.20941	0.000149104	0.00592749
Tfcp2l1	1.08495	0.000150262	0.00595724
Plcg2	1.0601	0.000151904	0.00600599
Adgre1	1.41907	0.000154958	0.00610117
Ccdc159	1.02987	0.00015515	0.00610117
Trip10	0.766633	0.000157173	0.00616408
Aqp4	0.857631	0.00015902	0.00621857
Nol4	-0.462227	0.000159418	0.00621857
Hpn	1.94156	0.000160988	0.00625331
Cxcl13	5.82818	0.000161168	0.00625331
Pik3cg	1.17855	0.000161808	0.0062549
2900026A02Rik	-0.49221	0.000162069	0.0062549
B4galt1	1.01343	0.000162921	0.00627115
Ctsl	0.609902	0.000163842	0.00627994
Pnpla3	1.36528	0.000164012	0.00627994
Siglecf	1.70923	0.000164729	0.00629084
Igflr1	1.73921	0.000166363	0.00633659
Tcirg1	1.11546	0.000167418	0.00636015
Grn	1.06877	0.0001687	0.00637825
Phyhd1	1.06307	0.000169821	0.00637825
Blnk	1.1746	0.000169979	0.00637825
Ndufa3	0.301935	0.000170042	0.00637825
Tmem106a	2.04388	0.000170087	0.00637825
Slc14a1	0.780568	0.000170632	0.00638225
Fam8a1	-0.369953	0.00017192	0.00641393
Sp100	1.80692	0.000173839	0.00646267
Ctsw	2.71867	0.000174114	0.00646267
Itga5	1.15829	0.000176019	0.00651674
Pcdhga6	-0.602123	0.000177034	0.00653769
Tlr13	1.28914	0.000177944	0.00654132
Eif2ak2	1.52479	0.000178032	0.00654132
Ikzf1	1.24504	0.000178879	0.00654433
Hcls1	1.28932	0.000179132	0.00654433
Gbp5	2.47573	0.000179463	0.00654433
Chil1	1.1764	0.000182845	0.00665098
Ndufb9	0.362476	0.000184129	0.00665369
Bin2	1.247	0.000184241	0.00665369
Cers2	0.470837	0.000184565	0.00665369
Etv1	-0.76554	0.000184748	0.00665369
Dock4	-0.460229	0.000185617	0.00666845
F830016B08Rik	3.94514	0.000186617	0.0066758
Man2b1	1.00025	0.000186739	0.0066758
Pld4	1.34836	0.000189338	0.00675214
Tlr7	1.32679	0.000190764	0.00677288
Zhx3	-0.37578	0.000190893	0.00677288
Hcn1	-0.65692	0.000191602	0.00677288
Neurl3	1.71704	0.000191782	0.00677288
Ttc14	1.16918	0.000194568	0.00685463
Lrp1b	-0.482013	0.000195611	0.00687473
Arhgef28	-0.403948	0.000196432	0.00688144
Tgfbr2	0.954305	0.000196748	0.00688144
Col11a2	0.907252	0.000199545	0.00696256
Ovgp1	1.54719	0.000202052	0.00703315
H2-Aa	3.44173	0.000202667	0.00703772
Ccdc163	1.43175	0.000207142	0.00717598
Slc2a4rg-ps	1.906	0.000209065	0.00720044
Cadps2	-0.54264	0.000209241	0.00720044
Helz	-0.328664	0.000209537	0.00720044
Ly6i	5.02272	0.000209827	0.00720044
Tnfrsf13b	1.30292	0.000210416	0.00720365
Synj2	-0.676806	0.000212427	0.00725543
Mmp19	1.41634	0.000213827	0.00728614
Tbxas1	1.40476	0.00021469	0.00729844
St6galnac5	-0.399384	0.000215323	0.00730292
Lgals9	1.55922	0.00021611	0.00731257
Edem2	0.566282	0.000216693	0.00731529
Ms4a7	2.43284	0.000217333	0.00731991
Rps18	0.695189	0.000218168	0.00733106
Capg	1.48932	0.000218684	0.00733144
Scoc	0.845957	0.000219404	0.00733869
Tec	1.23048	0.000222629	0.00742947
Cops9	0.342509	0.000223613	0.00743494
Aif1	1.43322	0.000223815	0.00743494
Prdx6	0.592648	0.000225149	0.00746224
Rgma	0.362503	0.000226403	0.00748672
Lair1	1.24092	0.000230051	0.00759012
Trim14	1.85672	0.000230877	0.00760015
D030047H15Rik	1.85702	0.000231533	0.00760454
Adra1d	-0.490846	0.000233242	0.00764341
Slc2a5	1.46604	0.000234169	0.00764342
Cox7c	0.382847	0.000234293	0.00764342
Ly6a	1.28781	0.000238429	0.00776093
Cd5	2.78449	0.000239045	0.00776364
Il13ra1	0.991609	0.000240281	0.00777178
Mthfr	0.625947	0.000240364	0.00777178
Gpr26	-0.615556	0.000241738	0.00779886
Gbp2	2.42186	0.00024264	0.00781064
Snrnp70	0.974975	0.000245072	0.00787151
Tifab	1.21018	0.0002463	0.00789355
Cyp4f14	0.951292	0.000247379	0.00791068
Cbarp	-0.575051	0.000250012	0.00797735
Mfap3l	0.477028	0.000250771	0.00798406
Slamf9	1.60704	0.000252141	0.00801014
Abcc3	1.05832	0.000253709	0.0080424
Ifit2	1.57729	0.000255189	0.00807175
Mbd6	1.06381	0.000258905	0.00817152
Abhd4	0.502739	0.000264298	0.00831688
H2-M3	1.50293	0.000264947	0.00831688
Sun2	0.474672	0.000265226	0.00831688
Npc2	0.855077	0.000265968	0.00832221
Il15	1.5239	0.000266666	0.00832566
Lyn	1.08959	0.000267222	0.00832566
Sema3e	-0.639036	0.000268412	0.00833363
Apbb1ip	1.00932	0.000268623	0.00833363
Heatr5b	-0.348616	0.000270596	0.00837695
Rps25	0.448437	0.000272408	0.00841516
Rps6kb2	0.9018	0.000275987	0.00850765
Dapk1	-0.320867	0.000278388	0.00854519
Rnase6	2.1814	0.000278811	0.00854519
Ntsr2	0.484021	0.000278967	0.00854519
Nuak1	-0.405073	0.000279656	0.00854832
Serpine1	1.68402	0.000283117	0.00863536
Atp5j2	0.322706	0.000283691	0.00863536
Wrnip1	-0.381904	0.00028431	0.00863615
Nfe2l2	0.885648	0.000286733	0.00867453
Pycard	1.50502	0.00028678	0.00867453
Traf3ip3	1.87607	0.000287362	0.00867453
Osbpl6	-0.436303	0.000288581	0.00869327
Tmem74	-0.708381	0.00028994	0.00870534
Phyh	0.315722	0.000290178	0.00870534
Arhgap30	1.30846	0.000293374	0.00878311
Ramp1	0.310346	0.000295748	0.00883602
Themis2	1.82711	0.000296882	0.0088517
Gpr161	-0.679479	0.000298698	0.00888765
Adgrl3	-0.397109	0.000304472	0.00903628
Uqcrh	0.351895	0.000304936	0.00903628
Pik3ap1	1.58045	0.000305786	0.00904307
Chd5	-0.573746	0.000307536	0.00907637
C3	2.5686	0.000309912	0.00912798
Plekho1	0.612654	0.000310564	0.00912869
Zc3h12a	1.37816	0.00031428	0.00920929
Srpk3	1.30948	0.000314571	0.00920929
Fblim1	1.59751	0.000317307	0.00927072
Zfp36	1.19845	0.00031812	0.00927585
Slc20a1	0.465357	0.000322125	0.00937065
Rab3c	-0.617244	0.000323027	0.00937065
Ttc39b	-0.424576	0.000323303	0.00937065
Xylt1	-0.576551	0.000324955	0.00938694
Tnfrsf1a	0.869521	0.000325156	0.00938694
Trpc4	-0.496053	0.000326152	0.00939706
Cst3	0.577827	0.000328492	0.00944576
Ptprg	-0.5225	0.000331317	0.00950821
Clic1	1.00139	0.000332084	0.00951145
Homer1	-0.55537	0.000333884	0.00954422
Dusp14	0.4713	0.000338477	0.00965655
H2-Ab1	3.28809	0.000339265	0.00966009
Tpt1	0.532486	0.000341061	0.00969226
Ftx	1.46055	0.00034355	0.00972591
Sds	1.65564	0.000344235	0.00972591
Firre	1.08455	0.00034425	0.00972591
Epha10	0.453257	0.000344942	0.00972655
Card11	2.11506	0.000346421	0.00972968
Olfml3	0.765483	0.000346738	0.00972968
Hck	1.68269	0.000347059	0.00972968
Glmp	0.437302	0.000347791	0.00973146
Dennd1c	1.83153	0.000350684	0.0097803
Plcb2	1.23107	0.000350881	0.0097803
Pcdhgb6	-0.527769	0.000351624	0.00978228
S100a13	0.545091	0.000352466	0.00978698
Slc7a2	0.628211	0.000356137	0.00987008
Adamtsl3	1.34753	0.000357155	0.00987126
Ucp2	1.06501	0.000357536	0.00987126
Rpl36a	0.416178	0.00035988	0.00991714
Nexn	0.964608	0.000361338	0.00993849
Irf2bpl	-0.327435	0.000363451	0.00997776
Cryab	0.553799	0.000365507	0.0100153
Fermt3	1.16527	0.000367075	0.0100394
Irgm2	2.22364	0.000368081	0.010048
Grem1	-1.33788	0.00037176	0.0101194
Stxbp2	0.882237	0.000372088	0.0101194
Pfdn5	0.407086	0.000373075	0.0101273
Cxcr6	3.05369	0.000375379	0.0101709
Sla	0.803612	0.000379656	0.0102525
Rnf213	1.80929	0.000381091	0.0102525
Fgr	2.18546	0.000381218	0.0102525
Slc24a3	-0.538191	0.000381497	0.0102525
Fyco1	0.788775	0.000381913	0.0102525
Il10ra	1.34471	0.000388702	0.0104155
Ifi47	2.84094	0.000389661	0.010422
Tbc1d10c	2.07349	0.000391681	0.0104568
Nfam1	1.01571	0.000397454	0.0105915
Gm5086	1.26628	0.000400861	0.0106628
Cacna1b	-0.366147	0.000402621	0.01069
Asah1	0.383802	0.000403957	0.010706
Rgs11	1.06998	0.000404856	0.0107103
Tmem52	1.39899	0.000407268	0.0107545
Ptpn22	2.11469	0.000417231	0.0109977
Tor3a	1.23889	0.000420124	0.0110539
Ly6d	4.06471	0.000424278	0.0111405
Spi1	1.29462	0.000424946	0.0111405
Ilk	0.29278	0.000426512	0.0111614
Apod	0.776383	0.000428071	0.0111705
Akap8	0.652256	0.000429147	0.0111705
Fgl2	1.76602	0.000429162	0.0111705
Sspo	1.35495	0.000431341	0.0111952
Ptbp1	0.636816	0.000431689	0.0111952
Dot1l	0.867879	0.000433052	0.0111952
Lrmp	1.2917	0.00043319	0.0111952
Mn1	-0.493685	0.000434024	0.0111969
Tnip2	0.797911	0.000436701	0.011246
Scrn1	-0.336197	0.000438675	0.0112769
Helz2	1.67142	0.000440662	0.011308
Trim34a	1.70204	0.000442252	0.0113288
Hk3	1.65195	0.000446445	0.0113965
Spp1	1.97194	0.000446952	0.0113965
Pnisr	0.964327	0.000447243	0.0113965
Dusp11	0.778394	0.000450319	0.0114548
Haao	1.78127	0.000453773	0.0115225
Timm8b	0.385094	0.000458019	0.011589
Prpf39	0.868391	0.000458369	0.011589
A930013F10Rik	1.86509	0.000459264	0.011589
Gimap4	2.71581	0.000460349	0.011589
Cchcr1	0.935575	0.000460847	0.011589
Pcdhga8	-0.553487	0.000462515	0.011589
Cryba4	1.59337	0.000462548	0.011589
Echs1	0.332301	0.000462763	0.011589
Fam193b	0.876383	0.000467443	0.0116861
Trio	-0.336016	0.000469677	0.0117218
Thoc7	0.358804	0.000471335	0.011743
Tmem86a	0.665915	0.00047245	0.0117467
Iqgap3	1.77256	0.000473095	0.0117467
Rab7b	1.52385	0.000476332	0.0118069
Tspo	1.33943	0.000482508	0.0119396
S100a6	1.0419	0.000483659	0.0119449
Usp9x	-0.40905	0.000485149	0.0119449
Sh3rf1	-0.568482	0.000485186	0.0119449
Rps11	0.464782	0.000487579	0.0119836
Elk3	0.724015	0.000489359	0.012007
Cnr2	1.81232	0.000493246	0.012082
Psmb9	1.86133	0.000494451	0.0120912
Crlf1	0.765398	0.000495697	0.0121013
Rhbdf2	1.36132	0.000497694	0.0121297
Plekha2	0.751664	0.000501706	0.0122071
Gbp4	2.35698	0.000505695	0.0122836
Hpse	2.15436	0.000510128	0.0123638
Osmr	1.33677	0.000510697	0.0123638
Cpne8	-0.537277	0.000513632	0.0124142
Etv5	-0.555554	0.000517131	0.012478
Gusb	0.880051	0.000526748	0.0126891
Pura	-0.357707	0.000528821	0.0127179
Gmps	-0.375565	0.000531891	0.0127706
Gpnmb	1.64664	0.000533664	0.0127921
Gpr157	1.01878	0.000535125	0.012806
Scpep1	0.734412	0.000541685	0.0129309
Rpl10a	0.421178	0.000542121	0.0129309
Clip4	-0.327822	0.000544603	0.0129689
Cd74	3.70469	0.000545585	0.012971
Arhgef1	0.749615	0.000548762	0.0130253
Tcn2	0.908124	0.000553943	0.0131171
Fgd2	1.00711	0.000554432	0.0131171
Cd2ap	0.606341	0.000556475	0.013144
Tmem150a	0.960495	0.000558596	0.0131727
Entpd2	0.505708	0.000559985	0.0131841
Sting1	1.11347	0.000565406	0.0132902
Parp3	1.38254	0.000566875	0.013297
Gas5	0.57807	0.000567838	0.013297
Rps5	0.392546	0.000569145	0.013297
Anxa5	0.513269	0.000570327	0.013297
Tgtp2	2.91409	0.000570413	0.013297
Wdfy4	1.2598	0.000571175	0.013297
Cdk5r1	-0.373678	0.000574274	0.0133386
Lrrc57	0.431082	0.000576496	0.0133386
Tnfrsf21	-0.382912	0.000578114	0.0133386
Scrg1	0.45689	0.000578487	0.0133386
Specc1	-0.326566	0.000578634	0.0133386
Kcnk6	1.07589	0.000578887	0.0133386
Hmox1	0.999147	0.000579381	0.0133386
Dcc	-0.526033	0.000580327	0.0133393
Pcdhgc5	-0.325287	0.000584429	0.0134124
Herc6	1.40073	0.000585818	0.0134196
Nrxn1	-0.367224	0.000586701	0.0134196
Ccrl2	1.56374	0.000587511	0.0134196
Hsd3b7	0.781966	0.000593533	0.0135069
Tnfaip2	1.43422	0.000594592	0.0135069
Epyc	-0.87038	0.000594702	0.0135069
Pdrg1	0.438936	0.000595048	0.0135069
Entr1	0.423735	0.000596176	0.0135115
Plcxd3	-0.904819	0.000604039	0.0136582
Myh15	0.989799	0.000604527	0.0136582
Cd14	1.07086	0.000607644	0.0137073
F11r	1.01656	0.000612142	0.0137874
Rubcnl	1.19477	0.00061912	0.0139156
Clk1	1.00438	0.000619747	0.0139156
Thoc1	0.577662	0.000625503	0.0140232
Ripor2	-0.439415	0.000627754	0.0140297
Cfh	0.623724	0.000628461	0.0140297
Gnaq	-0.385106	0.000628683	0.0140297
Csf1	0.763117	0.000635851	0.0141679
Gm5577	1.48528	0.000638888	0.014197
Rgs10	0.603034	0.000639386	0.014197
Arhgap4	1.46961	0.000640083	0.014197
Cox7b	0.329601	0.000642542	0.0142298
Wfdc17	2.51876	0.000647943	0.0143276
H4c8	1.20454	0.00064959	0.0143422
Gpr183	1.11485	0.000652661	0.0143697
Scn2a	-0.432962	0.000652808	0.0143697
Glipr1	1.34872	0.000654062	0.0143755
Vim	1.28848	0.000664559	0.0145842
Xlr	1.49099	0.000667816	0.0146336
Gimap3	3.09666	0.000671691	0.0146749
Pmepa1	0.459546	0.000671719	0.0146749
Metap1d	0.782776	0.000675568	0.0147369
Slc13a3	0.72625	0.000682325	0.0148576
Msn	0.889908	0.000683143	0.0148576
Bcl6	-0.347712	0.000684503	0.014865
Pcdh10	-0.380043	0.000685784	0.0148706
Tafa1	-0.506339	0.000687386	0.0148831
Arhgef11	-0.317868	0.000689583	0.0149085
Tap1	1.82913	0.000692597	0.0149515
Tnfaip8l2	1.06686	0.000694855	0.014978
Zfp692	0.977723	0.000700641	0.0150804
Pirb	2.07022	0.000702049	0.0150883
Paxbp1	0.670187	0.000703258	0.015092
Ptpmt1	0.37248	0.000711167	0.0152127
Ms4a4b	3.16116	0.000711432	0.0152127
Pyroxd2	1.32347	0.000712079	0.0152127
Usp31	-0.321375	0.000713061	0.0152127
9630013A20Rik	1.05271	0.000718899	0.0152695
D630045J12Rik	-0.315986	0.000720404	0.0152695
Parp10	1.54478	0.000720406	0.0152695
Tor1aip1	0.411213	0.000722668	0.0152695
Ikzf3	3.16225	0.000725861	0.0152695
Usp46	-0.313745	0.000725941	0.0152695
Mirg	1.21942	0.000727324	0.0152695
Hdac7	0.824541	0.000727392	0.0152695
Fezf2	-0.715624	0.000727536	0.0152695
Il2rb	2.40748	0.000727896	0.0152695
Frmd8	0.511161	0.000727944	0.0152695
Cox6b1	0.268357	0.000728317	0.0152695
Zfp40	0.555679	0.00073185	0.0153215
Gria3	-0.367345	0.000734971	0.0153647
Tlr4	1.07659	0.000739903	0.0153801
Ctsh	1.40347	0.000740125	0.0153801
1700003F12Rik	1.72712	0.000740524	0.0153801
4932438A13Rik	-0.313894	0.000740652	0.0153801
Hdac9	-0.43706	0.000740992	0.0153801
Pros1	0.818813	0.000748466	0.0155081
Tagap	1.18389	0.000749294	0.0155081
Tmem176b	0.526011	0.000752253	0.0155294
Clec2d	1.23283	0.000752457	0.0155294
Sez6	-0.542844	0.000754802	0.0155558
A2m	1.64373	0.000759746	0.0156026
Akap5	-0.422943	0.000759974	0.0156026
Bptf	-0.295299	0.000760294	0.0156026
Pidd1	1.1781	0.000769434	0.0157565
Rap1a	0.335947	0.000769959	0.0157565
Rpl10	0.403322	0.000786266	0.0160677
Cntnap2	-0.504794	0.000788585	0.0160701
Tgif1	1.29518	0.000788595	0.0160701
Gadl1	1.33721	0.000790558	0.0160876
Ccng1	0.355059	0.000795044	0.0161563
Rin2	0.450065	0.000802949	0.0162349
Myh6	1.37404	0.000803247	0.0162349
Rpl9	0.414065	0.000803706	0.0162349
Rreb1	1.36731	0.000804071	0.0162349
Serping1	1.49308	0.000804493	0.0162349
Adap2	1.16718	0.000811648	0.0163455
Tgfbr1	0.697213	0.000813325	0.0163455
Gbp9	1.72083	0.000814325	0.0163455
Epsti1	1.96878	0.000814467	0.0163455
Dgkb	-0.523887	0.000817992	0.016386
Map1b	-0.470158	0.000818739	0.016386
Ctsa	0.553383	0.000829686	0.0165823
Cela1	0.923487	0.000831494	0.0165957
S100a11	1.23105	0.000834904	0.0166409
Eea1	-0.295932	0.000837564	0.0166711
Prag1	-0.788135	0.000839487	0.0166772
Megf8	-0.32906	0.000840164	0.0166772
Fth1	0.445121	0.000845709	0.0167548
Foxo6	-0.646765	0.000846378	0.0167548
Zbtb16	-0.402261	0.000852686	0.0168568
Fam57b	0.378741	0.000854219	0.0168642
Als2cl	0.833738	0.00085629	0.0168821
Elfn1	-0.423338	0.000858393	0.0169007
Cytip	2.70117	0.000860339	0.0169161
Pcdh19	-0.467834	0.000862752	0.0169407
Plekha4	1.72985	0.000870224	0.0170644
Ppp1r9a	-0.316398	0.000879611	0.0172252
Stx3	0.590771	0.000884387	0.0172893
Rasd1	-1.05053	0.00088526	0.0172893
Hectd1	-0.344545	0.000887526	0.0173103
C630031E19Rik	1.29058	0.000889011	0.0173161
Cox6c	0.374069	0.000890927	0.0173302
Bgn	0.920125	0.000898088	0.0174462
Wnk3	-0.412168	0.000904655	0.0175469
Plscr2	1.30765	0.000905687	0.0175469
Rgs1	2.20675	0.000910264	0.0176122
Vps13d	-0.353197	0.000912522	0.0176324
Slfn2	1.95675	0.000914894	0.0176548
Mt1	0.57657	0.000918026	0.0176918
Zcchc7	0.650581	0.000923861	0.0177807
Akap8l	0.653624	0.000927352	0.0178155
Tcim	1.31203	0.000928594	0.0178155
Hectd4	-0.340099	0.000929346	0.0178155
Wdfy3	-0.365361	0.000931281	0.0178195
Dscam	-0.324711	0.000932183	0.0178195
Scaper	-0.328624	0.000933227	0.0178195
Slc1a5	1.23582	0.000940703	0.0179387
Casp8	1.17241	0.000944835	0.0179939
Lrrc4c	-0.439396	0.000946398	0.0180001
B230209E15Rik	-0.416934	0.000960632	0.018247
Ppox	0.824699	0.00096714	0.0183359
Paqr6	0.594078	0.000967832	0.0183359
Csrnp3	-0.385795	0.000969914	0.0183366
Peg3	-0.418221	0.00097039	0.0183366
C1s1	1.85927	0.000974826	0.0183965
Glycam1	2.2089	0.00098132	0.0184951
Snrk	-0.350027	0.000995254	0.0187334
Gm13293	1.06558	0.00100158	0.0188281
Snap23	0.807261	0.00100607	0.0188718
Fas	1.36886	0.00100756	0.0188718
Plxnc1	-0.576704	0.00100779	0.0188718
Pcdhac2	-0.406532	0.00100948	0.0188791
Dnase2a	0.880888	0.00101517	0.0189611
Ddit4l	0.592865	0.00101922	0.0190124
Prpf38b	0.566795	0.00102113	0.0190236
Parp12	1.21296	0.00102376	0.0190462
Gm14403	0.601617	0.00102496	0.0190462
Ar	-0.428914	0.00103007	0.0191167
Ak3	0.313519	0.00103762	0.0192191
Abcb1b	0.732614	0.00103996	0.0192191
Pxn	0.648331	0.00104066	0.0192191
Zfp950	0.769798	0.00104087	0.0192191
Gng5	0.647692	0.00104267	0.0192279
Plppr4	-0.310163	0.00104902	0.0193205
Cd63	0.712784	0.00105499	0.0194059
Fry	-0.391333	0.00105725	0.0194198
Grin1os	1.61188	0.00105846	0.0194198
Klf16	-0.326096	0.00105974	0.0194198
Sox2ot	1.16855	0.0010632	0.0194585
Klk6	2.25269	0.00107931	0.0197286
Ptpn18	1.25986	0.00108418	0.0197668
Usp2	0.319459	0.00108496	0.0197668
Cntnap3	-0.87641	0.00108547	0.0197668
Cstb	0.436397	0.00109166	0.0198546
Trpc7	-0.871455	0.00109355	0.019864
Scamp2	0.548492	0.001095	0.0198657
Btf3	0.253921	0.00109706	0.0198782
Rps27a	0.386337	0.00110897	0.0200691
Tgtp1	2.32094	0.00111251	0.0200817
Gmfg	1.44965	0.00111302	0.0200817
Rps24	0.432014	0.00111381	0.0200817
Appbp2	-0.307267	0.00111839	0.0201394
Susd3	1.06474	0.00112408	0.0202168
Itm2a	0.308622	0.00113365	0.0203637
Mast4	-0.298976	0.00114003	0.0204531
Fjx1	-0.331655	0.00114294	0.0204801
Samd9l	1.7074	0.00115843	0.0207011
Ccdc177	-0.469123	0.00115927	0.0207011
Csf2rb2	1.52304	0.00115955	0.0207011
Gcnt1	0.997437	0.00116415	0.0207493
Larp4b	-0.309689	0.0011665	0.0207493
Prkg1	-0.496997	0.00116687	0.0207493
Gm2115	-0.513348	0.00116795	0.0207493
Snrnp200	-0.294314	0.0011695	0.0207515
Rnf6	-0.274397	0.00117422	0.0207519
Kmt5c	0.901507	0.00117475	0.0207519
Krba1	0.517029	0.00117501	0.0207519
Rpl32	0.395355	0.00117523	0.0207519
Slc37a2	1.32339	0.0011787	0.0207562
Nxf1	0.524995	0.00117989	0.0207562
Itgb5	0.745334	0.00118036	0.0207562
Egr4	-0.659435	0.00118118	0.0207562
Runx3	2.83897	0.0011944	0.0209632
Slc26a10	1.46685	0.00119641	0.0209732
Tenm2	-0.634964	0.00120459	0.0210912
Nsun7	0.861575	0.00120934	0.0211489
Col20a1	0.883738	0.00121515	0.0212251
Ankrd16	0.784422	0.00122535	0.0213775
Cd3d	3.18535	0.00123592	0.0215361
Stat6	0.676013	0.00123935	0.021551
Prmt2	-0.36911	0.00124007	0.021551
Tnks1bp1	-0.267355	0.00124213	0.021551
Islr	0.710523	0.0012427	0.021551
Malat1	0.583519	0.00124456	0.0215576
Pdlim2	0.666791	0.00125962	0.0217925
Uba52	0.315357	0.00126425	0.0218466
Bmpr1b	0.44619	0.0012662	0.0218544
Ptger1	0.546544	0.00126826	0.0218639
Wfs1	-0.641408	0.00127226	0.0219069
Ccr5	0.93298	0.00127479	0.0219245
Dlc1	-0.429683	0.0012803	0.0219933
Bri3	0.270446	0.00128293	0.0220125
Parm1	-0.507608	0.00128635	0.022018
Arap1	0.637618	0.00128654	0.022018
Prkcb	-0.411007	0.00128794	0.022018
Rpl14	0.332426	0.0012893	0.022018
Cep95	0.945742	0.00129253	0.0220472
Cfl2	0.277483	0.00129785	0.0221121
Cyth4	0.786995	0.00130339	0.0221476
Ankrd13a	0.387161	0.00130444	0.0221476
Slfn5	1.19666	0.00130588	0.0221476
Epb41l2	0.483602	0.00130602	0.0221476
Rps3a1	0.343848	0.00130855	0.0221647
Kcnf1	-0.513807	0.00131503	0.0222257
Cort	-0.981045	0.00131521	0.0222257
Ms4a6b	1.69073	0.0013177	0.0222419
Herc1	-0.38929	0.00131949	0.0222463
Dock9	-0.293994	0.00132358	0.0222894
C5ar2	1.63801	0.00133157	0.0223981
Tor4a	0.85291	0.00133345	0.0224038
Rps6	0.374104	0.00133774	0.0224164
Nalcn	-0.378751	0.00133992	0.0224164
Nxn	0.610951	0.0013411	0.0224164
Ankrd17	-0.306142	0.00134302	0.0224164
Arnt2	-0.377549	0.0013434	0.0224164
Nanos1	-0.437631	0.00134344	0.0224164
Slc7a1	-0.361929	0.0013457	0.0224284
Adcy7	1.21861	0.00135644	0.0225544
Slc8a1	-0.485043	0.00135788	0.0225544
Sorl1	-0.372915	0.00135792	0.0225544
Kcnn3	-0.443275	0.00136157	0.0225894
Hipk4	0.380304	0.00136465	0.0226046
Tyk2	0.637631	0.0013656	0.0226046
Alk	-0.715077	0.00137045	0.0226591
Esyt1	0.701412	0.00138085	0.0228051
Mylk3	1.72708	0.00138389	0.0228295
Shc1	0.690681	0.00138633	0.0228437
Il10rb	0.684611	0.00138816	0.0228481
Lcat	0.499595	0.00139394	0.0228832
Wsb1	0.73741	0.00139488	0.0228832
Grin2b	-0.594084	0.00139591	0.0228832
Septin2	0.404983	0.00139658	0.0228832
Thy1	0.859938	0.0014082	0.0230476
Kcnj10	0.47114	0.00141776	0.0231779
Thpo	1.21866	0.00142271	0.0232217
Idua	0.691135	0.00142363	0.0232217
Lcn2	2.99697	0.00142833	0.0232473
Camk4	-0.618489	0.00142839	0.0232473
Col27a1	1.1775	0.00143292	0.0232767
2410006H16Rik	0.570774	0.00143579	0.0232767
Mcee	0.382944	0.00143904	0.0232767
Ifi30	1.37605	0.00144009	0.0232767
Hps1	0.872938	0.00144337	0.0232767
Rab34	0.469788	0.00144354	0.0232767
Ube2l6	1.39366	0.00144532	0.0232767
Lpar5	0.904576	0.00144565	0.0232767
Hnrnpa0	-0.36707	0.00144591	0.0232767
Fam167b	1.50082	0.00144713	0.0232767
Anxa4	1.02045	0.00144779	0.0232767
Psmc6	0.243183	0.00144998	0.0232861
Dip2c	-0.366371	0.00145317	0.0233116
Stk24	-0.293084	0.00147056	0.0235462
Slitrk4	-0.436153	0.00147103	0.0235462
Lpxn	1.24812	0.00147365	0.0235623
Zbtb38	-0.358946	0.00147844	0.023593
Aga	0.787424	0.00147955	0.023593
Sh3bgr	1.3276	0.00148173	0.023593
Elovl6	-0.348834	0.00148206	0.023593
Slitrk5	-0.30648	0.00148584	0.0236274
Hapln4	-0.696148	0.00148962	0.0236616
Klhl17	0.526696	0.00149504	0.0237217
Plbd2	0.359164	0.00152498	0.0241705
Rtbdn	1.55325	0.00152892	0.0242064
Rab11fip2	-0.280502	0.00153343	0.0242516
Cln5	0.538624	0.00155258	0.0245032
Ccdc134	0.730927	0.00155332	0.0245032
Dmpk	1.06479	0.0015544	0.0245032
Rpl5	0.40032	0.00155946	0.024523
Slco2b1	0.75396	0.00156065	0.024523
Per3	0.637392	0.00156188	0.024523
Elf4	1.36357	0.00156239	0.024523
Kit	-0.825372	0.00156877	0.0245966
H3f3a	0.30126	0.00157071	0.0246005
Selenop	0.343524	0.00157776	0.0246605
Celsr2	-0.359506	0.00157793	0.0246605
Pip4k2b	-0.304439	0.00159587	0.0249141
Plpp6	-0.426109	0.00160026	0.0249559
Slc7a3	-0.785316	0.00160471	0.0249984
Cacnb2	-0.316276	0.00161243	0.0250804
Axl	0.647895	0.00161742	0.0250804
Acsf2	0.488265	0.0016195	0.0250804
Met	-0.796164	0.00161972	0.0250804
Evi2a	0.483799	0.00161992	0.0250804
Rhoh	1.45179	0.00162031	0.0250804
Cyp4f18	3.42744	0.00162415	0.0251036
Sorbs3	0.649015	0.00162526	0.0251036
Edem1	0.560711	0.00162742	0.0251103
Il33	0.505355	0.00163293	0.0251583
Creg1	0.487748	0.001634	0.0251583
Mst1r	-0.851553	0.00164374	0.0252692
Ptpn7	2.56869	0.00164467	0.0252692
Wdr7	-0.397333	0.00164837	0.0252994
Ndufa4	0.295233	0.00165216	0.0253308
Rpl36al	0.29839	0.00165408	0.0253335
Ssh3	0.673085	0.0016585	0.0253745
Herc3	-0.348161	0.00166143	0.0253926
Cck	-0.513837	0.00166383	0.0254026
Lamtor4	0.307733	0.00167268	0.0255109
Cd302	0.588017	0.00167636	0.0255403
2810029C07Rik	0.893353	0.00168228	0.0256037
Pds5b	-0.338169	0.00168412	0.025605
Mpdz	-0.323635	0.00168687	0.0256181
Man1a	-0.411074	0.0016885	0.0256181
Iglon5	0.433317	0.00169568	0.0256926
Reck	0.58089	0.00169837	0.0256926
Steap4	2.00762	0.00169872	0.0256926
Mpped1	-0.751994	0.00170656	0.0257692
Itgbl1	-0.829892	0.00170732	0.0257692
Lgals8	0.389623	0.00172409	0.0259954
Lrrtm1	-0.433174	0.00173134	0.0260777
Myo9b	0.677978	0.00173691	0.0261345
Ctsc	0.962773	0.00174734	0.0262643
Asxl1	-0.254412	0.00175418	0.0262824
Psd4	1.28171	0.00175459	0.0262824
1700047M11Rik	1.09492	0.00175573	0.0262824
Pde1a	-0.774483	0.00175642	0.0262824
Mks1	0.735036	0.00175758	0.0262824
Vasp	0.676568	0.00176063	0.026301
Cadm1	-0.426516	0.00176376	0.0263208
Gda	-0.521252	0.00177064	0.0263963
Rpl7	0.351854	0.00177814	0.026481
Rpl19	0.335975	0.00178422	0.0265444
Bcl9	-0.279241	0.00179716	0.0267096
Osbpl8	-0.3022	0.00180215	0.0267522
Ccdc84	0.989495	0.00180415	0.0267522
Cyp2u1	-0.622846	0.00180554	0.0267522
Zfp668	-0.314479	0.00181067	0.0268009
Trim39	0.557514	0.00181592	0.0268126
Lat	2.27117	0.0018197	0.0268126
Trim21	1.2512	0.00181984	0.0268126
Gng10	0.404706	0.00182045	0.0268126
Dtl	0.849776	0.00182067	0.0268126
Ndp	0.4962	0.00182589	0.0268452
Bex1	-0.451551	0.00182709	0.0268452
Acap1	2.07874	0.00182843	0.0268452
Adgra1	-0.534425	0.00183106	0.0268568
Cdsn	1.10402	0.00183544	0.0268939
Akap6	-0.360935	0.00185864	0.0271964
Amy1	1.03437	0.00185982	0.0271964
Rab20	1.59881	0.00186392	0.0272289
Snapin	0.278628	0.00186586	0.0272299
Zdbf2	-0.675299	0.00186834	0.0272389
9930111J21Rik1	1.57132	0.00187417	0.027276
Trim25	1.04942	0.00187543	0.027276
Usp16	0.422704	0.00187651	0.027276
Sash3	1.22293	0.00188656	0.0273947
Hadh	0.350693	0.00189287	0.0274589
Rack1	0.399409	0.00189845	0.0275124
Inhba	0.748338	0.00190941	0.0276437
Rpl37	0.379911	0.00192624	0.0278432
Garem1	-0.311815	0.00192701	0.0278432
Scn9a	-0.8957	0.00193662	0.0279542
Hfe	0.815347	0.00194304	0.028019
Otud7a	-0.323251	0.00194877	0.0280739
Begain	-0.2817	0.00195073	0.0280743
Plch2	-0.447597	0.00195408	0.0280948
Mapk12	0.810826	0.00196973	0.0282918
Robo1	-0.408954	0.00197257	0.0283046
Clu	0.466395	0.00197711	0.0283419
Litaf	0.639313	0.00198128	0.0283736
Spaca6	0.913092	0.00198395	0.028384
Rpl6	0.329868	0.00199154	0.0284543
Cnmd	1.15048	0.00199421	0.0284543
Ctso	0.468809	0.00199474	0.0284543
Snapc4	0.548114	0.00199981	0.0284987
Dchs2	-0.761278	0.00201083	0.0286124
Sobp	-0.331766	0.00201213	0.0286124
Mafb	0.68599	0.00201409	0.0286124
Id3	0.550521	0.00201565	0.0286124
Tpm4	0.441774	0.00202414	0.0287049
Necap2	0.481676	0.00202726	0.028709
Fxyd1	0.791055	0.00202837	0.028709
Car13	0.968489	0.00203718	0.0288057
Use1	0.315043	0.00204291	0.0288341
Slc39a1	0.364405	0.0020456	0.0288341
Med16	-0.298347	0.00204638	0.0288341
Cdh4	-0.464496	0.00204712	0.0288341
Itih3	0.579502	0.00205169	0.0288705
Galnt9	-0.628524	0.00206958	0.0290665
Prcp	0.638881	0.00206961	0.0290665
Ttyh1	0.320643	0.00207192	0.0290708
Stxbp3	0.538161	0.00207683	0.0291117
Dusp5	-0.933508	0.00207884	0.0291117
Usp20	-0.293524	0.00208231	0.0291149
Exoc6b	-0.318428	0.00208306	0.0291149
Mt2	0.685676	0.00208894	0.029169
Sall1	0.534448	0.00209466	0.0292018
Armcx4	-0.360242	0.00209993	0.0292018
Brip1os	0.739688	0.00210354	0.0292018
Fam171a2	-0.328901	0.00210374	0.0292018
Rps26	0.362553	0.00210456	0.0292018
Cd300a	1.38882	0.00210515	0.0292018
Glb1	0.369669	0.00210534	0.0292018
Tbce	0.514595	0.00211121	0.0292553
Tnfrsf14	1.8493	0.00211585	0.0292917
Raver2	-0.309332	0.00212643	0.0293772
Nr2f1	-0.369208	0.00212659	0.0293772
Atp8a2	-0.397224	0.00212808	0.0293772
Abhd14b	0.78812	0.00213733	0.0294517
Rps7	0.28834	0.00213753	0.0294517
Nbea	-0.346718	0.0021424	0.0294882
Gpr146	0.36797	0.00214423	0.0294882
Sh3glb1	0.29484	0.00215176	0.0295638
Borcs8	0.452932	0.00216147	0.0296692
Itpr1	-0.481047	0.00216604	0.0297039
Map4k1	1.20717	0.0021717	0.0297535
Ptprs	-0.327644	0.00217577	0.0297813
Mroh7	1.18464	0.00218344	0.0298311
Fgf1	0.318431	0.00218352	0.0298311
Efemp2	0.643318	0.00218792	0.0298633
Cpne9	0.595539	0.00219372	0.0299143
Tmem37	1.16101	0.00221067	0.0301172
Gltp	0.481539	0.00221826	0.0301924
Dapp1	0.706054	0.00222386	0.0302404
Malt1	0.82287	0.00223267	0.0303318
Hhatl	0.563754	0.00223797	0.0303697
Rps12	0.509102	0.00223963	0.0303697
Kcnn4	1.46906	0.00225417	0.0305191
Tmod1	0.367038	0.00225485	0.0305191
Kcna3	-0.616953	0.00226713	0.0306568
Lin7a	-0.337623	0.00227314	0.0307096
Zfp867	0.444718	0.00228542	0.0308468
Atf7ip	-0.252714	0.00229026	0.0308835
Lgmn	0.527327	0.00230095	0.0309636
Rpl27a	0.347344	0.00230148	0.0309636
Htt	-0.307512	0.00230259	0.0309636
Stum	-0.381682	0.00231269	0.0310488
Cbfa2t3	-0.342573	0.00231483	0.0310488
Hexa	0.643644	0.00231619	0.0310488
Fopnl	0.33283	0.00231746	0.0310488
H1f2	0.736819	0.00232101	0.0310678
Rpsa	0.333637	0.00233637	0.0312314
Kcnj2	0.621123	0.00233752	0.0312314
Gal3st3	-0.303253	0.00234196	0.0312502
Ikbke	1.54692	0.00234323	0.0312502
Gm16364	1.28374	0.00235669	0.0313472
Baz1a	1.09639	0.0023579	0.0313472
Atp5mpl	0.295247	0.00235884	0.0313472
Naca	0.270639	0.00235912	0.0313472
Arhgap25	0.920906	0.00236193	0.0313559
A830036E02Rik	1.18148	0.00237905	0.0315544
Gbp7	1.57521	0.00239385	0.0317218
Luc7l3	0.612782	0.00240748	0.0318734
Zc3h7a	0.452297	0.00241306	0.0319182
Spsb1	0.545733	0.00241788	0.0319423
Glipr2	1.02784	0.00241927	0.0319423
Guf1	0.576894	0.00242595	0.0320014
Kcnc2	-0.402423	0.00243977	0.0321546
Lor	-0.652244	0.00247367	0.0325718
Sat1	0.697955	0.00248459	0.032647
Chrd	0.421773	0.00248545	0.032647
Nr2f6	-0.249258	0.00248724	0.032647
Rnase4	0.698034	0.00248956	0.032647
Rplp0	0.406702	0.0024928	0.032647
Rpl24	0.264476	0.00249284	0.032647
Haus5	0.659942	0.00250008	0.0327123
Nrp1	-0.351383	0.00250366	0.0327298
Poglut2	0.689836	0.00251051	0.0327898
Marchf4	-0.373187	0.00251662	0.0328402
Hs6st3	-0.540483	0.00252501	0.0329202
Itpk1	0.262305	0.00252875	0.032929
Agbl2	0.981792	0.00253022	0.032929
Amigo2	-0.503882	0.00254306	0.0330666
Inhbb	-0.577734	0.00254655	0.0330824
Shkbp1	0.773185	0.00255326	0.03314
Mgst1	0.729812	0.0025566	0.0331537
Arglu1	0.478115	0.00255979	0.0331656
Adk	0.249973	0.00256395	0.0331899
Ccnl2	0.623429	0.00257386	0.0332887
Lrrc47	-0.306411	0.00258292	0.0333484
Sst	-0.701686	0.00258307	0.0333484
Tia1	0.545187	0.00259154	0.0334281
Hap1	-0.514275	0.00259676	0.0334657
Nme2	0.294439	0.00259975	0.0334747
Prickle2	-0.287698	0.00261123	0.0335927
Hars2	0.41212	0.00261475	0.0336083
Rpgrip1l	-0.351771	0.00261992	0.0336451
Ciapin1	-0.311418	0.00262453	0.0336745
Bco2	0.972549	0.00262972	0.0337114
Septin1	1.2734	0.00264147	0.0338323
Tmem181a	-0.300529	0.00265084	0.0338976
Apba2	-0.385427	0.00265123	0.0338976
Ptpn4	-0.416189	0.00265782	0.033952
Pcdh17	-0.388484	0.00266325	0.0339914
Aldh1l2	0.799486	0.00267517	0.0341137
Oxtr	-0.668359	0.00268413	0.034198
Grm3	-0.37173	0.00269543	0.0343119
Cd151	0.444132	0.00270628	0.0344198
Fam53b	0.317224	0.00271968	0.0345601
Pnpla7	0.531864	0.00272935	0.0346528
Nhsl2	-0.271825	0.00273542	0.0346701
Cacng5	-0.448534	0.00273887	0.0346701
Dnmt1	-0.2767	0.00273998	0.0346701
Lemd3	-0.279511	0.00274025	0.0346701
Sparc	0.39899	0.00274868	0.0347466
Elovl1	0.524946	0.00276151	0.0348785
Sbno2	0.771786	0.00276757	0.0349247
Tns4	1.85777	0.00277458	0.0349531
Ecscr	0.824488	0.00277463	0.0349531
Hbp1	0.317512	0.00278256	0.0350073
Gm16576	1.20056	0.00278374	0.0350073
Pabpn1	0.480854	0.00279399	0.0351058
Marchf1	-0.320422	0.00280189	0.0351748
Dbndd2	0.338317	0.0028059	0.0351947
Lrrc4b	-0.354946	0.00281058	0.035223
E230029C05Rik	1.27883	0.00281508	0.0352491
Gm5124	-0.44435	0.00283405	0.0354561
Atp6v0e	0.572386	0.00284669	0.0355615
Naglu	0.670922	0.00284737	0.0355615
Slc43a3	1.57315	0.00286288	0.0357246
Pcdhga3	-0.478597	0.00286642	0.0357381
Cds1	-0.482688	0.00287925	0.0358674
Atg2b	-0.282345	0.00288265	0.0358791
Psd2	0.450952	0.00288526	0.0358807
Ncoa5	-0.25224	0.00288888	0.0358951
Nrxn3	-0.40836	0.00289457	0.0359103
Rps23	0.347484	0.00289504	0.0359103
Pagr1a	0.487109	0.0029001	0.0359162
Ost4	0.457192	0.00290045	0.0359162
Syk	0.918424	0.00290467	0.0359379
H2-Eb1	2.68246	0.00291814	0.0360738
Cttn	-0.353882	0.00292162	0.0360862
Atp2b4	-0.688432	0.00292787	0.0361046
Fat4	-0.368858	0.00292966	0.0361046
Slc7a6	0.466172	0.0029322	0.0361046
Disp2	-0.388224	0.00293422	0.0361046
Cd2	2.64222	0.00293551	0.0361046
Ptprt	-0.367241	0.00294734	0.0362195
Scaf8	-0.226061	0.00295094	0.036233
Gsap	0.821991	0.00296401	0.0363455
Synj1	-0.396283	0.00296509	0.0363455
Reps2	-0.369935	0.00297063	0.0363676
Pts	0.460217	0.0029719	0.0363676
Tifa	0.627819	0.00298049	0.0364421
Chrna5	-0.789586	0.00299205	0.0365527
Grip1	-0.408225	0.00299808	0.0365956
Asap3	1.00971	0.00300149	0.0366066
Atrn	-0.316622	0.00300706	0.036637
Cdh1	1.43219	0.00301248	0.036637
Bhlhe40	-0.305077	0.00301318	0.036637
Dclre1c	0.631217	0.00301405	0.036637
Dnajc16	-0.253023	0.00302658	0.0367384
Crtc2	0.503787	0.00302745	0.0367384
Prepl	-0.394762	0.00305983	0.0370673
Cmip	-0.309431	0.00306016	0.0370673
Ptgs1	0.619695	0.00306821	0.0370673
I830077J02Rik	1.23791	0.00307356	0.0370673
Nr1d2	0.276578	0.00307444	0.0370673
Pnn	0.489641	0.00307549	0.0370673
Pcdhga9	-0.528216	0.00307648	0.0370673
Nusap1	0.874688	0.0030796	0.0370673
Npy	-0.600048	0.00307999	0.0370673
Ntng1	-0.38443	0.00308003	0.0370673
Smpd4	0.608543	0.00309348	0.0371877
Slc35d2	1.08082	0.00309514	0.0371877
H2bc4	0.649899	0.00311752	0.0373849
Szrd1	0.354584	0.00311753	0.0373849
Mpp2	-0.350482	0.00311926	0.0373849
Supt20	0.458362	0.00314232	0.0376303
Sgsm1	-0.438723	0.00315024	0.0376941
Dok3	1.0697	0.00315682	0.0377418
Lsm11	-0.391441	0.00316362	0.037792
Plod2	0.901486	0.00318435	0.0379525
Kcng1	-0.479531	0.0031855	0.0379525
Ampd3	0.46261	0.00318573	0.0379525
Tmem200a	-0.408488	0.00319048	0.0379525
Cd44	1.1865	0.00319071	0.0379525
Tmod3	-0.468176	0.0031927	0.0379525
Sirt4	0.73909	0.00320219	0.038026
Rab3gap2	-0.270407	0.00320844	0.038026
Gal3st4	1.0438	0.00320937	0.038026
Serpina3n	0.905285	0.00321303	0.038026
Plcb1	-0.332115	0.00321335	0.038026
Rrp12	-0.336597	0.00321457	0.038026
Lpar6	0.772885	0.00321927	0.038037
Mapk4	0.338477	0.00322073	0.038037
Pgm2l1	-0.457062	0.00322855	0.0380844
Ajap1	-0.322502	0.00322998	0.0380844
Psma4	0.210455	0.00323671	0.038133
Lrrc55	0.57949	0.00324567	0.0381683
Scarb2	0.277481	0.00324604	0.0381683
Gucy1a2	-0.305655	0.00324758	0.0381683
P3h3	0.761633	0.00326242	0.0382848
Rpl7a	0.321165	0.00326393	0.0382848
Zfand6	0.307196	0.00326611	0.0382848
Brinp2	-0.409026	0.00326908	0.0382848
Klhl3	-0.322717	0.00327065	0.0382848
Zc3hav1	0.99556	0.00328041	0.0383681
Foxred1	0.368625	0.00330093	0.0385707
Rps13	0.294406	0.00330562	0.0385707
1810058I24Rik	0.434552	0.00330568	0.0385707
Trf	0.588818	0.00331133	0.0386056
Nupr1	1.04623	0.00332196	0.0386986
Hspb8	0.645205	0.00334287	0.038911
Haus2	0.328812	0.0033476	0.0389349
Zfp207	0.357707	0.00335413	0.0389798
Cpne2	-0.607407	0.0033603	0.0390203
Mtus2	-0.303394	0.00337227	0.039128
Cav1	0.473643	0.00338285	0.0391943
Sgcb	0.297654	0.00338615	0.0391943
Hivep2	-0.29397	0.00338788	0.0391943
Serp1	0.401464	0.00338927	0.0391943
Tpp1	0.38995	0.00339145	0.0391943
Map3k13	-0.398574	0.00339608	0.0392166
Irgq	-0.323268	0.00340887	0.0393331
Il11ra1	0.422807	0.00341446	0.0393664
Atraid	0.352368	0.00342105	0.0394111
Fgf14	-0.327484	0.00342677	0.0394459
Tnfrsf1b	1.00041	0.00345677	0.0397596
Wwc2	-0.238447	0.00346461	0.0398153
Adcy3	-0.34952	0.00346708	0.0398153
Bach1	0.390856	0.00347062	0.0398245
Stx2	0.626897	0.00348644	0.0399383
Rnpc3	0.925984	0.00348679	0.0399383
Atxn2l	0.407197	0.00348984	0.0399383
Commd3	0.272932	0.00349253	0.0399383
Pmp22	0.529594	0.00349425	0.0399383
Trim5	1.56386	0.00350698	0.0400522
Stab1	0.567407	0.00351595	0.0401232
Lmbrd2	-0.37027	0.00353728	0.040335
C530008M17Rik	-0.369389	0.00354545	0.0403965
Lgi4	0.500982	0.00355449	0.0404329
Flt3l	1.11102	0.00355493	0.0404329
Gimap8	1.2827	0.0035584	0.0404329
Macroh2a1	-0.248208	0.0035608	0.0404329
Il4ra	0.807755	0.003564	0.0404329
Flrt1	-0.616398	0.00356783	0.0404329
Tmem176a	0.575717	0.0035681	0.0404329
Ccl8	2.78085	0.00357458	0.0404749
Ppib	0.402938	0.003584	0.0405176
Fam76b	0.514311	0.00358569	0.0405176
Atp5l	0.329943	0.00358671	0.0405176
Zbtb22	-0.292034	0.00359538	0.0405698
Otof	-0.855153	0.00359691	0.0405698
Foxg1	-0.297848	0.00360385	0.0406166
Epb41	0.49032	0.00362018	0.040769
Gpr27	-0.228015	0.00362346	0.0407745
Slc44a5	-0.343619	0.00363336	0.0408542
Nr3c2	-0.324431	0.00363986	0.0408957
Gabra2	-0.722678	0.00364307	0.0409002
Zranb3	-0.536315	0.00367584	0.0412099
Abcd4	0.474218	0.00367632	0.0412099
Rnf165	-0.30661	0.00369199	0.0413537
Rpl17	0.335836	0.00370323	0.0414358
Tcf20	-0.293774	0.00370501	0.0414358
Lamp2	0.404118	0.00371453	0.041488
Ccdc142	0.65266	0.00371538	0.041488
Mrc2	0.748842	0.00372346	0.0415463
Sesn1	0.358192	0.00373642	0.0416428
Peg13	-0.326606	0.00373783	0.0416428
Hmga2-ps1	0.785372	0.00374363	0.0416755
Adnp	-0.59222	0.00375459	0.0417655
Adgrb3	-0.248588	0.00376121	0.0418071
Kif21a	-0.312718	0.00376734	0.0418243
Rtel1	0.737099	0.0037685	0.0418243
Znrf1	0.284975	0.00378215	0.0419438
Atp5e	0.280636	0.0037874	0.04197
Ptpn9	-0.333481	0.00381056	0.0421945
Rhog	0.497198	0.00382041	0.0422715
Plxna2	-0.353192	0.00386289	0.042709
Gtpbp2	0.280306	0.00386655	0.042717
Zdhhc1	0.422402	0.00387301	0.042727
Zfp703	0.328464	0.00387333	0.042727
Tmem132c	-0.736928	0.00387969	0.0427528
Fcrls	0.911366	0.00388287	0.0427528
Kcnq3	-0.286004	0.00388448	0.0427528
Large1	-0.337817	0.00389874	0.0428773
Klhl11	-0.29599	0.00391185	0.042989
Tspan13	-0.311649	0.00392526	0.0430529
Cyp4f13	0.670533	0.00392564	0.0430529
Ddah1	0.340205	0.00392654	0.0430529
Pitpnm2	0.405826	0.00393063	0.0430652
Cpne6	-0.326976	0.00393627	0.0430946
Gpx1	0.439829	0.00394867	0.0431979
Thrb	-0.46926	0.00395787	0.0432587
Pcnx	-0.258862	0.00396018	0.0432587
Uqcrb	0.292913	0.00396828	0.0432882
Dnajc6	-0.350686	0.00396883	0.0432882
S1pr3	1.14224	0.00397219	0.0432924
Tpcn2	0.927387	0.00397674	0.0433055
Rpl15	0.271804	0.00398493	0.0433055
Serpine2	0.340057	0.00398869	0.0433055
Eif3h	0.236417	0.00399211	0.0433055
Odf2	0.376748	0.00399298	0.0433055
Col15a1	0.924553	0.00399309	0.0433055
Tecpr2	-0.261212	0.00399423	0.0433055
Kcnb1	-0.253587	0.00400932	0.0434368
Suclg2	0.447922	0.00402343	0.0434678
Rps4x	0.332254	0.00402656	0.0434678
Rasa4	0.944676	0.00402924	0.0434678
Casp1	0.9733	0.00403139	0.0434678
Fam217b	-0.305873	0.00403193	0.0434678
Rab26	-0.560343	0.00403255	0.0434678
Ak2	0.445736	0.0040331	0.0434678
Gjc3	0.381922	0.00404784	0.0435944
Nat2	1.08603	0.00408354	0.0439196
Ints10	0.331228	0.00408579	0.0439196
Ddit3	0.390667	0.00408709	0.0439196
Mapk1ip1	0.372883	0.00409342	0.0439551
Acsl4	-0.305369	0.00413027	0.0443181
Gnaz	-0.355818	0.00413609	0.0443312
Glis3	0.62139	0.00413758	0.0443312
Itga4	-0.319736	0.00415126	0.044445
Rps27l	0.578585	0.00417533	0.0446699
Sema6b	-0.299147	0.00419058	0.0448001
Ptprj	-0.277803	0.00419875	0.0448544
Fcf1	0.445711	0.00420341	0.0448714
Cacul1	-0.227997	0.00420658	0.0448722
Arhgap33	-0.307798	0.00421741	0.0449548
Sgpl1	0.481355	0.00422269	0.0449781
Plekhg2	0.862129	0.00423949	0.0451241
Ifi27	0.660992	0.00424396	0.0451345
Gpcpd1	0.243182	0.00424949	0.0451345
Tnpo3	-0.22632	0.00424978	0.0451345
Gipc1	-0.300074	0.00425572	0.0451646
Cd164	0.343847	0.00427055	0.045289
Pakap	-0.31396	0.00427727	0.0453272
Lrrc39	1.29533	0.00428664	0.0453935
Procr	1.26009	0.00429347	0.0454328
Mgat4a	-0.256791	0.00430308	0.0455013
Eml5	0.486457	0.0043158	0.0455768
Plin2	0.66401	0.0043165	0.0455768
Eps15	-0.272775	0.00432268	0.0455768
Mrps10	0.490017	0.00432275	0.0455768
Xist	0.689462	0.00436147	0.0459438
Syngr2	0.772471	0.00436388	0.0459438
Kcnh7	-0.617561	0.00436803	0.0459543
Gcn1	-0.233075	0.00438133	0.0460609
Cpt1a	0.458861	0.00439611	0.046183
E130102H24Rik	1.1637	0.00440219	0.046189
Med12	0.541224	0.00440303	0.046189
Pcgf6	0.657138	0.00440656	0.0461926
Cit	-0.479554	0.00441247	0.0462206
Chpf	-0.277952	0.00441558	0.0462206
Parvg	0.554708	0.00442005	0.0462285
Zbtb7a	-0.268264	0.00442268	0.0462285
Atrx	-0.250377	0.00443919	0.0463677
Bambi	0.706404	0.00444997	0.0464469
Arid1b	-0.235405	0.00446692	0.0465905
Chuk	0.534723	0.00447571	0.0466487
Lyl1	0.882948	0.00450101	0.0468788
Gmppa	0.333553	0.00450529	0.0468791
Fscn1	-0.325609	0.00451162	0.0468791
1700029J07Rik	1.01454	0.00451204	0.0468791
Serpinf1	0.726798	0.00451392	0.0468791
Zfp68	0.321187	0.00452543	0.0469503
Pcdhga4	-0.437956	0.00452724	0.0469503
Exosc8	0.495051	0.00453217	0.0469667
Ncoa1	-0.278156	0.00453692	0.0469667
Cryzl2	0.602111	0.0045385	0.0469667
Rbms2	0.483484	0.00454934	0.0470084
Dach1	-0.551596	0.00455226	0.0470084
Macrod1	0.306889	0.0045529	0.0470084
Hunk	-0.400294	0.00455545	0.0470084
Zfp280c	0.579146	0.00456289	0.0470517
Tenm3	-0.407053	0.00457088	0.0470824
Coro6	0.79226	0.00457233	0.0470824
Bysl	-0.33878	0.00458869	0.0471909
Mgll	0.276859	0.00458936	0.0471909
Ptafr	1.24561	0.00461492	0.0474103
Tbck	-0.319725	0.00461897	0.0474103
Lrrn2	-0.300075	0.00462184	0.0474103
Gtse1	1.22255	0.00462373	0.0474103
Zfp385b	-0.43621	0.00463771	0.0475202
Neurod6	-0.605756	0.00465062	0.047619
LOC100862268	-0.639471	0.00465601	0.0476406
Slx1b	0.362929	0.00467138	0.0477643
Mtmr9	-0.256367	0.00468499	0.0478445
Rtn2	0.256312	0.00468581	0.0478445
AF357359	0.490192	0.00469252	0.0478632
Atp5j	0.233545	0.00469421	0.0478632
Myt1l	-0.298227	0.00470084	0.0478972
Uimc1	0.5421	0.00470796	0.0479362
Uqcr10	0.256738	0.00471178	0.0479415
Pcdhgc4	-0.529902	0.00472661	0.0480589
Ptprf	-0.243934	0.0047391	0.0481522
Itk	1.23375	0.00474437	0.0481721
1600020E01Rik	0.74733	0.00475077	0.0482034
Uhmk1	-0.276445	0.00475833	0.0482358
Snd1	-0.301577	0.0047614	0.0482358
Tank	0.337636	0.0047639	0.0482358
Trip11	-0.290402	0.00477271	0.0482913
Myo16	-0.510228	0.00478249	0.0483284
Glg1	-0.298343	0.00478301	0.0483284
Tma7	0.236204	0.00480273	0.0484939
Renbp	0.900576	0.00481048	0.0485011
Astn1	-0.351828	0.00481225	0.0485011
Rbm33	0.600462	0.00481344	0.0485011
Ylpm1	-0.249739	0.00482164	0.0485501
Ddx54	-0.292271	0.00483384	0.0486392
Ncoa2	-0.256523	0.00484481	0.0486883
Ptx3	1.31738	0.00484702	0.0486883
Atp2b1	-0.341096	0.00485139	0.0486883
Ldlrap1	0.831212	0.00485209	0.0486883
Mta3	-0.269209	0.00487834	0.0489077
Usp34	-0.258322	0.00488069	0.0489077
Stat1	1.30679	0.00488768	0.0489441
Plcd4	0.540724	0.00489578	0.0489873
Nsmce3	-0.303528	0.00489873	0.0489873
Galntl6	-0.553527	0.00490588	0.0490251
Col4a5	0.919779	0.00491518	0.0490518
Sgip1	-0.262092	0.00491529	0.0490518
Ccdc9b	0.595987	0.0049286	0.0491509
Ccl27a	0.446719	0.0049323	0.0491541
Thsd4	-0.685277	0.00494496	0.0492466
Safb2	0.451202	0.00498566	0.0496179
Josd2	0.359719	0.00498972	0.0496244
Sirt2	0.286732	0.00500291	0.0497092
Snapc5	0.434599	0.00500697	0.0497092
Rpl13a	0.369851	0.00501027	0.0497092
Ppp5c	-0.302034	0.00501192	0.0497092
Reln	-0.468056	0.00502339	0.049763
Rps20	0.361254	0.00502419	0.049763
Tmem47	0.341721	0.00504066	0.0498923
Pnpt1	0.455871	0.00505613	0.0500114
Angpt1	0.565119	0.0050648	0.0500383
Tram1	0.31064	0.00506574	0.0500383
Zmynd19	-0.29247	0.00508879	0.050193
Cd34	0.310038	0.00509316	0.050193
Zfp811	0.922463	0.00509434	0.050193
Kcnk2	-0.287459	0.0050952	0.050193
Zfp386	0.507355	0.0051033	0.0502333
D830031N03Rik	-0.512899	0.00510618	0.0502333
Ltb	1.60733	0.00513205	0.0504536
A830018L16Rik	-0.272613	0.00514626	0.0505591
Ehd4	0.510464	0.00516091	0.0506498
Mical2	-0.286677	0.00516245	0.0506498
Cmah	1.96704	0.00517004	0.0506901
Pld2	0.388027	0.00518424	0.0507663
Hdac10	0.617618	0.00518618	0.0507663
Myo5a	-0.332937	0.00518828	0.0507663
Sdc4	0.474627	0.00519777	0.0508246
Cdh13	-0.424378	0.00520122	0.0508246
Rpl38	0.342727	0.00520588	0.0508359
Zdhhc23	-0.300089	0.00521684	0.0508753
Rpl23	0.302658	0.00521691	0.0508753
Gbf1	-0.269548	0.0052241	0.0509114
Tln2	-0.335211	0.0052428	0.0510594
Rgs17	-0.371047	0.00524981	0.0510934
Stard9	0.648109	0.0052535	0.0510952
Cbl	-0.418442	0.00526587	0.0511813
Ndufab1	0.236893	0.00527805	0.0512654
Ctdsp1	0.350165	0.00529254	0.0513417
Slc38a5	0.912145	0.00529296	0.0513417
Slc38a6	0.827374	0.00530288	0.0514036
Cdh22	-0.54062	0.00530944	0.051433
Msr1	1.90855	0.00531989	0.0514999
Grin3a	-0.493724	0.00534534	0.0517119
Nlrp6	-0.932304	0.00535199	0.0517236
Slc6a1	-0.350526	0.00535366	0.0517236
Efcab6	-0.780486	0.00536522	0.0518009
Vgf	-0.826756	0.00537086	0.051821
Hspa2	-0.297879	0.00537594	0.0518263
S100a16	0.352284	0.00537854	0.0518263
Ube4b	-0.271268	0.00539548	0.0519496
Vrk1	0.427605	0.00540041	0.0519496
Epm2aip1	-0.253974	0.00540204	0.0519496
Fhl2	0.26046	0.00540697	0.0519626
Srsf6	0.344873	0.0054121	0.0519776
Spred1	-0.267736	0.00543024	0.0521174
Gprasp2	-0.358219	0.00544635	0.0522376
Nf1	-0.261925	0.00546567	0.0523565
Pcnx2	-0.295652	0.00547533	0.0523565
Tsc22d4	0.350254	0.00547562	0.0523565
Taf13	0.345782	0.00547707	0.0523565
Hs3st2	-0.870268	0.00547732	0.0523565
Plcl2	-0.407517	0.00548034	0.0523565
Mycbp2	-0.289823	0.00549904	0.0524771
Nog	-0.5478	0.00550018	0.0524771
Cdk1	1.27091	0.00550616	0.0524998
Tfrc	0.237537	0.00551346	0.0525349
Sytl5	-0.588554	0.00552182	0.0525802
Dlg2	-0.285352	0.00552882	0.0525842
Nectin1	-0.365003	0.00552962	0.0525842
Csrp1	0.30308	0.00553308	0.0525842
Carhsp1	0.339544	0.00554775	0.0526892
Plaat3	0.395004	0.00556303	0.0527697
Dbi	0.487969	0.00556348	0.0527697
Eif3f	0.257804	0.00557458	0.0528087
Srsf11	0.428771	0.00557486	0.0528087
Slit2	-0.517595	0.00558923	0.0529085
Gnptg	0.321266	0.0055942	0.0529085
Taz	0.383799	0.00559644	0.0529085
Tmco1	0.283884	0.00559993	0.0529085
Epg5	-0.231967	0.00560981	0.0529674
Otx1	0.760515	0.00561784	0.0530088
Btrc	-0.297629	0.00562189	0.0530126
Fbxl12	0.767719	0.00564331	0.0531802
Ncoa7	-0.291319	0.00565202	0.0532278
Gpc3	-0.82054	0.00565569	0.0532279
Tnrc6b	-0.259713	0.00566195	0.0532463
Mif4gd	0.546924	0.00566497	0.0532463
Atp9a	-0.330385	0.00567118	0.0532702
Mtor	-0.277284	0.00568647	0.0533795
Myo5b	-0.398908	0.00569821	0.0534545
Snx22	0.961533	0.00570571	0.0534545
4831440E17Rik	1.0281	0.00570831	0.0534545
Cdk4	0.282662	0.00570916	0.0534545
Dennd6b	0.567733	0.00574209	0.0536645
Tomm22	0.220263	0.00574416	0.0536645
Fam120c	-0.204576	0.00574748	0.0536645
Ube3a	-0.257037	0.00575171	0.0536645
Ifngr1	0.456752	0.0057571	0.0536645
Spock1	-0.412766	0.00576137	0.0536645
Pithd1	-0.275592	0.00576235	0.0536645
Ckap5	-0.250057	0.00576495	0.0536645
Rxrg	-0.670254	0.00576675	0.0536645
Eif4g3	-0.252986	0.00576848	0.0536645
Tmed3	0.351242	0.00578781	0.05381
Gpr160	1.25323	0.0057936	0.0538294
Gnai1	-0.389258	0.00581183	0.053929
4931406C07Rik	0.338478	0.00581242	0.053929
Sh3bgrl2	0.307002	0.00581594	0.053929
Cln3	0.50057	0.00581915	0.053929
Cflar	0.474013	0.00584263	0.0541122
Cd72	2.20054	0.0058484	0.0541208
Tlr3	0.632645	0.00585537	0.0541208
Trim12c	1.29461	0.00585726	0.0541208
Peak1	-0.444145	0.00585843	0.0541208
Ncam2	-0.312661	0.0058634	0.0541323
Pkn3	1.07319	0.00587578	0.0542122
Camkv	-0.335331	0.00588235	0.0542345
Grid1	-0.306179	0.00588735	0.0542345
Nod1	0.765536	0.00588996	0.0542345
Vcam1	0.635798	0.00589311	0.0542345
Wdr90	0.575906	0.00589712	0.0542371
Rasal1	-0.342235	0.00590753	0.0542706
Csf2ra	0.74433	0.00590822	0.0542706
Pnmal2	-0.394772	0.00591326	0.0542751
Snhg17	0.696915	0.00591618	0.0542751
Cc2d1a	-0.278129	0.00595203	0.0545264
N4bp3	-0.446527	0.00595873	0.0545264
Inha	0.665401	0.00595924	0.0545264
Arntl2	0.817689	0.00596115	0.0545264
D430041D05Rik	-0.505962	0.00596769	0.0545264
Napsa	1.51892	0.00596827	0.0545264
Rgs2	0.306082	0.00596979	0.0545264
Dcaf12l1	-0.355315	0.00597728	0.0545605
Tmco4	0.753587	0.00599381	0.0546109
Ppm1l	-0.284991	0.00599589	0.0546109
Il27ra	1.07097	0.00599721	0.0546109
Nckap1	-0.420646	0.00599781	0.0546109
Slc31a2	0.615894	0.00600534	0.0546134
Neto2	-0.328629	0.00600559	0.0546134
Fzd7	0.386146	0.0060099	0.0546184
Efcab12	1.07072	0.0060239	0.0547115
Zdhhc4	0.310066	0.00605222	0.0549344
Trpc1	-0.245701	0.0060619	0.0549819
Vxn	-0.517068	0.00606502	0.0549819
Dnajc5	-0.271329	0.00608238	0.055105
Gpr158	-0.343242	0.00608691	0.0551117
Capn5	-0.305822	0.00609414	0.0551429
Pmm2	0.466068	0.00612537	0.0553607
Osgin1	1.02849	0.00612925	0.0553607
Jakmip1	-0.359895	0.00612963	0.0553607
Syt17	-0.359625	0.00618282	0.0558065
Cmtm3	0.69847	0.00620562	0.0559755
Lonrf3	0.338067	0.00620924	0.0559755
Sfxn2	0.879748	0.00621716	0.0560103
Vegfb	0.223411	0.00622081	0.0560103
Amt	0.452338	0.00623312	0.0560603
1810026B05Rik	0.454731	0.00623936	0.0560603
Uqcc2	0.221443	0.0062415	0.0560603
Bloc1s1	0.300221	0.00624176	0.0560603
Septin9	-0.37928	0.00625551	0.0560674
Stk38	0.481252	0.00625716	0.0560674
Lims2	0.488812	0.0062574	0.0560674
Dpysl3	-0.387197	0.00625824	0.0560674
Rtn1	-0.331683	0.00626182	0.0560674
Birc6	-0.249243	0.00627229	0.0561266
Runx1	1.15468	0.00628995	0.0562416
Ubr1	-0.234071	0.00629953	0.0562416
Itga7	0.474739	0.00630132	0.0562416
Gnb5	-0.323766	0.00630407	0.0562416
Mterf1a	0.698687	0.00630447	0.0562416
Rps15a	0.294708	0.00632433	0.0563174
Gna15	0.882325	0.00632519	0.0563174
4930579G18Rik	1.02834	0.00632999	0.0563174
Slc38a3	0.354195	0.00633111	0.0563174
Selenos	0.271507	0.00633555	0.0563174
Ermn	0.364562	0.00633744	0.0563174
Camkk2	-0.247193	0.00634431	0.0563174
Cdt1	0.907723	0.006348	0.0563174
Pcdha11	-0.709279	0.00634997	0.0563174
Prkd1	0.412582	0.00635167	0.0563174
Sfi1	0.721687	0.00636962	0.0564421
Rragd	0.273518	0.0063881	0.0565714
Rhoc	0.526749	0.00640331	0.0566716
Lncppara	1.05394	0.00641651	0.0567125
Ercc1	0.426154	0.00641908	0.0567125
Tmod2	-0.294706	0.00641962	0.0567125
Mvp	0.706487	0.00643964	0.0568548
Dpp9	-0.2277	0.00646063	0.0570055
Psma3	0.210585	0.00646932	0.0570477
Snx5	0.303119	0.00647731	0.0570835
Steap3	0.471243	0.00648528	0.0570911
Kif3c	-0.27675	0.00648887	0.0570911
Pcdhb16	-0.513117	0.00649458	0.0570911
2410131K14Rik	-0.291312	0.00649619	0.0570911
Tep1	0.667638	0.00650072	0.0570911
Snhg5	0.60556	0.00650172	0.0570911
Relch	-0.240623	0.00651149	0.057126
2810459M11Rik	0.409327	0.00651365	0.057126
Apc2	-0.271401	0.00651747	0.057126
Tgfbi	1.01296	0.00652596	0.057166
Pdlim4	0.599617	0.00653409	0.0571793
L1cam	-0.401939	0.00653811	0.0571793
Tox2	-0.494968	0.00653927	0.0571793
Ndst3	-0.4373	0.00654441	0.0571899
Adra2c	-0.291122	0.0065522	0.0572236
Arhgap32	-0.297525	0.0065797	0.0574293
Ptgr2	0.282961	0.00658437	0.0574356
Ssc5d	1.13638	0.00658871	0.057439
Tlr9	1.29322	0.00662103	0.0576846
Nemp2	0.711812	0.00662481	0.0576846
Was	1.05256	0.00664337	0.0577852
Oprm1	-1.08526	0.00664431	0.0577852
Pim1	1.01051	0.00666097	0.0578955
Ubqln2	-0.331077	0.00668802	0.0580959
Ephx1	0.536109	0.00669762	0.0581446
Il3ra	1.08951	0.0067037	0.0581568
2810001G20Rik	0.653263	0.00670702	0.0581568
Lsamp	-0.290376	0.00672216	0.0582534
Ksr2	-0.401712	0.00673936	0.0583677
Fxyd6	-0.592017	0.00677229	0.0585931
Rbis	0.484101	0.00677362	0.0585931
Sfrp5	1.64107	0.00677747	0.0585931
Rpl31	0.300342	0.00680021	0.0587548
Bambi-ps1	-0.912229	0.00681568	0.0588525
Amigo3	0.774799	0.00681961	0.0588525
Ptprr	-0.414071	0.00683168	0.0589218
Nexmif	-0.305634	0.00683852	0.0589458
Chl1	-0.329153	0.00685247	0.059031
Mthfsd	0.327263	0.00687592	0.059198
Gm14322	0.517316	0.00688334	0.0592128
Taf1d	0.597224	0.00688578	0.0592128
Phkg1	0.428235	0.00691966	0.059469
Pex5	-0.277444	0.00693261	0.0595451
Ctsb	0.474691	0.00694736	0.0596367
Svil	0.562765	0.0069704	0.0597378
Pdcd6	0.245115	0.00697173	0.0597378
Ralbp1	-0.238248	0.00697461	0.0597378
Plgrkt	0.623342	0.00698171	0.0597378
Lrfn1	-0.280253	0.00698247	0.0597378
Med14	-0.236753	0.00698378	0.0597378
Alkbh3	0.497292	0.00698793	0.0597382
Zfp932	0.631105	0.00699929	0.0597554
Gabpb2	0.654374	0.00700475	0.0597554
Daglb	0.32378	0.00700634	0.0597554
Stac	-0.90129	0.00700637	0.0597554
Rims2	-0.270542	0.0070183	0.0597711
Plin4	1.01492	0.00702003	0.0597711
Raph1	-0.315105	0.00702287	0.0597711
Cep170b	-0.274973	0.00702672	0.0597711
Map4k3	-0.265979	0.00702875	0.0597711
Slc2a9	0.766471	0.00703628	0.0597818
Adamts10	0.733533	0.0070393	0.0597818
Dync1li1	-0.259305	0.00704233	0.0597818
Adamts6	0.768394	0.00706278	0.0598911
Ankrd12	-0.252258	0.00706712	0.0598911
Lmo4	-0.355905	0.00706756	0.0598911
Pipox	0.877277	0.00707341	0.0599058
Plvap	-0.591155	0.0070863	0.0599518
Spock2	-0.363686	0.00708709	0.0599518
Vwa7	1.62745	0.00709857	0.0600054
Rccd1	0.571731	0.00710167	0.0600054
Cacna1c	-0.286534	0.00712024	0.0601274
Cep70	0.592844	0.00716065	0.0604162
Necab1	-0.506865	0.00716433	0.0604162
Ubp1	0.389193	0.00716689	0.0604162
Vamp3	0.355705	0.00717174	0.060422
Dst	-0.276178	0.00718778	0.0605221
Galc	0.383215	0.00721096	0.0606436
Kcnv1	-0.321914	0.00721392	0.0606436
Cacna2d4	0.750865	0.00721471	0.0606436
Trim12a	2.14492	0.00722809	0.060721
Cmpk2	0.483267	0.00726117	0.0609427
Rhod	1.21648	0.00726657	0.0609427
Trpc5	-0.333443	0.00726705	0.0609427
Zfp677	0.822328	0.00727422	0.0609677
Nradd	0.923803	0.0072944	0.0611016
Cdh11	-0.266562	0.00733284	0.0613882
Tmem158	-0.290537	0.00733901	0.0614046
Slc32a1	-0.44371	0.00736143	0.0615568
Lst1	1.24971	0.00737419	0.061628
Pcdha3	-0.572045	0.00738359	0.0616612
Marchf9	-0.25963	0.00738663	0.0616612
Zfp62	0.32366	0.0073981	0.0617215
Ildr2	-0.228556	0.00742479	0.0619054
Nap1l2	-0.317077	0.00742865	0.0619054
Ehhadh	0.612327	0.00743679	0.0619378
Insm1	-0.603338	0.00745552	0.0620412
Wdr6	-0.546445	0.00745773	0.0620412
Ppp1r18	0.692172	0.00747166	0.0621215
Bsn	-0.309961	0.00749754	0.0622638
Otogl	-0.739736	0.00750491	0.0622638
Dlg3	-0.321168	0.00750496	0.0622638
Cdc73	-0.251041	0.00750981	0.0622638
Atp4a	-1.01758	0.00751017	0.0622638
Atp1b3	0.269122	0.0075367	0.0624482
Smarca1	-0.264509	0.00755933	0.0625661
Myo1g	1.61598	0.00756446	0.0625661
Ifnar2	0.431676	0.00757942	0.0625661
Rapgef3	0.412322	0.00758028	0.0625661
Spryd3	-0.344706	0.00758048	0.0625661
Sirt7	0.396179	0.00758059	0.0625661
Cxcl9	3.28922	0.00758103	0.0625661
Castor2	-0.259831	0.00760707	0.0627454
Mtch2	0.243787	0.0076211	0.0628255
Dhrs1	0.367706	0.00762605	0.0628307
Sec13	0.229039	0.00765102	0.0629684
Fxyd5	0.855739	0.00765142	0.0629684
Scn8a	-0.287339	0.00767961	0.0631647
Slc1a1	-0.280184	0.00769837	0.0632832
Prdx4	0.456689	0.00774267	0.0636115
Sertm1	-0.289336	0.00775669	0.0636907
Sorcs3	-0.341438	0.00776617	0.0637325
BC034090	0.592044	0.00777244	0.063748
Hibch	0.343544	0.00778291	0.0637979
Cmtm5	0.266424	0.00782193	0.0640526
Mr1	0.636545	0.00782278	0.0640526
Il15ra	0.856002	0.00782984	0.0640594
Nol6	-0.28433	0.00783475	0.0640594
Arhgef6	-0.308812	0.00783682	0.0640594
Stat3	0.448872	0.00784733	0.0641093
Smagp	1.02966	0.00785508	0.0641366
Hs6st2	-0.460794	0.00786439	0.0641394
Naalad2	1.01199	0.00786885	0.0641394
Rap2b	-0.27367	0.00787273	0.0641394
Prrc2c	-0.245492	0.00787434	0.0641394
Adamtsl4	0.675009	0.00788122	0.0641394
Cox7a2l	0.210446	0.00788627	0.0641394
Ptprn2	-0.380277	0.00788628	0.0641394
Adh5	0.220632	0.00790339	0.0641777
Myl12a	0.440592	0.00790416	0.0641777
Galnt15	0.942033	0.00790423	0.0641777
Fads1	0.298893	0.00791999	0.0642354
Tgm2	0.68945	0.00792369	0.0642354
Dhx8	-0.261057	0.0079286	0.0642354
Ltbp3	0.451989	0.00792899	0.0642354
Ppp2r5e	-0.305527	0.00795237	0.0643248
Dmd	-0.208999	0.00795369	0.0643248
Lrrc45	0.491328	0.00795481	0.0643248
Fmnl3	0.525719	0.00795771	0.0643248
Chpt1	0.330231	0.00798082	0.0644758
Fam114a1	0.602379	0.00798678	0.0644881
Togaram1	-0.238284	0.00799246	0.0644982
Gm19500	0.984202	0.00800373	0.0645533
Rsrp1	0.594232	0.0080087	0.0645577
Lin54	-0.321876	0.00801541	0.064576
Bend4	-0.463058	0.00802046	0.0645809
Grik3	-0.527388	0.00803317	0.0646187
Fam169a	-0.264695	0.00803713	0.0646187
Cep170	-0.265719	0.00804188	0.0646187
Rufy2	0.32486	0.00804292	0.0646187
Gm16702	-0.803707	0.00804914	0.064633
2900076A07Rik	0.717567	0.00806739	0.0647414
Luc7l2	0.370602	0.00807154	0.0647414
Pde4d	-0.40278	0.0080876	0.0648345
Strn	-0.220298	0.00809392	0.0648494
Tlnrd1	-0.322519	0.00809861	0.0648513
Chst8	-0.592968	0.00811288	0.0648689
Ccdc149	-0.298403	0.00811391	0.0648689
Efnb1	-0.415779	0.00811418	0.0648689
Rps16	0.31033	0.00812418	0.0648788
Fbxo21	-0.307456	0.00812434	0.0648788
Lgals3	1.12084	0.0081319	0.0649036
Nop56	0.216283	0.00814149	0.0649442
Sugt1	-0.245817	0.00814592	0.0649442
Tpcn1	0.288206	0.00816646	0.0650549
Snapc1	-0.242395	0.00817032	0.0650549
Izumo4	0.399741	0.00817503	0.0650549
1110059E24Rik	0.328649	0.0081777	0.0650549
Ezr	0.376794	0.00820001	0.0651301
Rab27b	-0.319062	0.00820556	0.0651301
Gimap6	0.859475	0.00820595	0.0651301
Nlgn3	-0.238804	0.00821015	0.0651301
Akna	0.833334	0.00821055	0.0651301
Adcy5	-0.263304	0.008214	0.0651301
Kbtbd7	-0.254737	0.00822151	0.0651441
Ldb2	-0.727497	0.00822607	0.0651441
Reep3	0.316565	0.0082292	0.0651441
Lrp11	-0.268439	0.00826461	0.0653889
Tmbim1	0.343672	0.00828427	0.0655087
Dzip1	0.43953	0.00830405	0.0656237
Crhbp	-0.909516	0.00830783	0.0656237
Abi2	-0.234172	0.00831329	0.0656313
Kif24	0.82072	0.00833123	0.0657178
Pqlc3	1.05011	0.00834107	0.0657178
Krcc1	0.428293	0.00834122	0.0657178
Clasrp	0.517537	0.00834233	0.0657178
Fasn	-0.355115	0.00835448	0.0657666
Rtraf	0.253127	0.00835755	0.0657666
Ivd	0.237755	0.00837527	0.0658684
Gt(ROSA)26Sor	0.595469	0.00837954	0.0658684
Timp2	-0.440585	0.00838425	0.0658698
Fgfrl1	0.339854	0.00839132	0.0658898
Tmem178b	-0.304748	0.00843353	0.0661855
Gpr101	-1.09039	0.00845528	0.0663204
Rasl11b	-0.353882	0.00846889	0.0663622
Sfswap	0.321966	0.00846973	0.0663622
Gm16973	0.765839	0.0084914	0.066471
Fabp5	0.221103	0.00849276	0.066471
Syngr3	-0.358713	0.00850284	0.0665141
Ctbp2	-0.274337	0.0085234	0.0666391
Kank2	0.522673	0.00854076	0.0667239
Ugt1a7c	1.51962	0.00854342	0.0667239
Slc39a10	-0.269296	0.00856322	0.0668258
Rab3il1	0.502426	0.00856862	0.0668258
Gm10033	0.576867	0.00857722	0.0668258
Frrs1	0.961992	0.00857808	0.0668258
Tmem179	-0.313311	0.00858186	0.0668258
Zfp970	0.344465	0.00858402	0.0668258
Mbip	0.506468	0.00860184	0.0669287
Gnl3	0.3607	0.00860861	0.0669456
Gcc2	-0.271098	0.00863289	0.0670986
Zfp160	0.474931	0.00864046	0.0671216
Mir99ahg	0.83549	0.00865312	0.067174
Lratd2	0.473902	0.00865644	0.067174
Chek1	0.869295	0.00867147	0.0672547
Gfra2	0.339459	0.00867716	0.067263
Mir100hg	0.485451	0.00868994	0.0673262
Pctp	0.999064	0.00869958	0.0673651
Wnt7a	-0.454381	0.00871066	0.0674149
Cyp2j6	0.35312	0.0087248	0.067465
Ttc4	0.263199	0.00872639	0.067465
Lats2	-0.226164	0.00873394	0.0674838
4933427D14Rik	0.366421	0.00873811	0.0674838
Pacsin3	0.366517	0.00875349	0.0675667
Fzr1	-0.31303	0.00876331	0.0676066
Mctp1	-0.28356	0.00878341	0.0677258
Slc2a13	-0.257794	0.00880757	0.0678761
Dusp1	-0.58387	0.00882757	0.0679943
Socs7	-0.223887	0.00884962	0.0681004
Gprasp1	-0.398777	0.00885072	0.0681004
1110002E22Rik	0.704946	0.00885543	0.0681007
Mapk8ip2	-0.285604	0.00886703	0.0681539
Bahd1	-0.215288	0.00890789	0.0684318
Ccdc171	0.838475	0.00891736	0.0684684
Clcnka	0.719772	0.0089366	0.0685799
Shisa6	-0.297059	0.00895014	0.0686337
Fbln5	0.688656	0.00895592	0.0686337
Wipf1	0.555766	0.00895776	0.0686337
Prr14l	-0.238203	0.00897114	0.0687
Zfp536	-0.357967	0.00898613	0.0687787
Btbd3	0.344981	0.00900069	0.0688538
Brf2	-0.318326	0.00900723	0.0688677
Serhl	0.730042	0.00901482	0.0688895
Tln1	0.444121	0.00903655	0.0690194
Vps18	-0.270522	0.00906067	0.0691332
Ccdc74a	0.328192	0.00906097	0.0691332
Plekho2	0.327531	0.0090771	0.0691651
Agpat2	0.819682	0.009087	0.0691651
Sv2b	-0.419273	0.00908723	0.0691651
Efcab15	0.750493	0.00908944	0.0691651
Wnt11	0.829912	0.00909366	0.0691651
Sh3bp1	0.477156	0.00909367	0.0691651
Gpr85	-0.253902	0.00911212	0.0692517
Kcnq5	-0.515464	0.00911602	0.0692517
Pja1	-0.372167	0.00911933	0.0692517
Mgat5b	-0.259299	0.00912496	0.0692583
Bbof1	0.67596	0.00913466	0.0692958
Czib	0.331376	0.00915979	0.0694502
Pttg1ip	0.288554	0.00917634	0.0695394
S100b	0.372833	0.00919927	0.0696486
Gnl1	-0.262789	0.00920229	0.0696486
Pak3	-0.362289	0.0092051	0.0696486
Vps37b	0.241239	0.00923201	0.0698159
Spag5	0.597083	0.0092816	0.0701544
Lonrf1	-0.366165	0.00930301	0.0702798
Abca9	0.67094	0.00930845	0.0702844
Folr2	1.38425	0.00931435	0.0702924
4930581F22Rik	1.11295	0.00934094	0.0704566
Plxna4os1	1.51226	0.0093624	0.0705543
Car4	-0.364542	0.0093636	0.0705543
Mov10	0.734928	0.00937161	0.0705781
Frrs1l	-0.260101	0.0093828	0.0706259
Atp1b2	0.293904	0.00939793	0.0707013
Ptgr1	0.650649	0.00940255	0.0707013
Fam163b	0.479046	0.00942314	0.0707861
Rgs14	-0.350516	0.00942356	0.0707861
Plxnb3	0.449769	0.00943069	0.0708001
Hyi	0.63114	0.00943572	0.0708001
Cd38	0.548985	0.00944001	0.0708001
Cnih1	0.23567	0.0094536	0.0708655
Tmem35b	0.786434	0.00946283	0.0708909
Rapgef2	-0.26504	0.00946674	0.0708909
Mdga2	-0.266904	0.00947654	0.0709278
Rpl29	1.06632	0.00950196	0.0710815
Ccdc62	0.988167	0.00952039	0.0711615
Npepl1	0.472253	0.00952244	0.0711615
Serpina3f	2.56811	0.00953196	0.0711824
Ipo5	-0.275337	0.00954346	0.0711824
Ndufa7	0.289161	0.00954475	0.0711824
Cklf	0.861705	0.00955114	0.0711824
Ppm1e	-0.325185	0.00955276	0.0711824
Nr4a3	-0.408009	0.00955764	0.0711824
Dennd5b	-0.246119	0.00955947	0.0711824
Aopep	0.404496	0.00957555	0.0712522
Atxn7l2	0.560961	0.00957877	0.0712522
Ahi1	-0.249605	0.00958355	0.0712522
Alg10b	-0.262144	0.00959432	0.0712959
Acp7	-0.747102	0.00960419	0.0713328
Zc3h13	-0.244223	0.00962473	0.0714489
Ubap2l	-0.209461	0.0096416	0.0715306
Ang	1.34135	0.00965622	0.0715306
Cd3e	2.53145	0.00966138	0.0715306
Prkar2a	-0.262431	0.00966449	0.0715306
Tyw5	0.511039	0.00966481	0.0715306
Midn	-0.270393	0.00966523	0.0715306
Zfp512b	0.31241	0.00967969	0.0716012
Gm12338	0.693312	0.00969461	0.0716267
Orai2	0.289639	0.00969601	0.0716267
Gtf2a2	0.402796	0.00969791	0.0716267
Irak4	0.871185	0.00970965	0.0716668
Setbp1	-0.293978	0.00971319	0.0716668
Ipmk	-0.213405	0.0097215	0.0716917
Hapln2	0.455994	0.0097312	0.0717269
Dnase1l1	0.860713	0.00973627	0.071728
Gad2	-0.4186	0.00975532	0.0717958
Gabrb1	-0.245197	0.00975969	0.0717958
Ebp	0.339787	0.00976028	0.0717958
Dhrs7	0.283511	0.00978779	0.0719618
Afdn	-0.241044	0.00980515	0.0720472
Rgl3	0.660661	0.00980931	0.0720472
Aff4	-0.245422	0.00982095	0.0720963
Slco5a1	0.796864	0.00984345	0.072225
Adnp2	-0.25009	0.00986492	0.0723461
Mt3	0.274524	0.00988714	0.0724724
Ppp1r12a	-0.220612	0.00991242	0.0726017
Syt16	-0.277671	0.00991475	0.0726017
Galnt17	-0.250276	0.00992023	0.0726053
Rab11fip4	-0.272406	0.00993243	0.0726581
Rraga	-0.227592	0.00996804	0.0728819
Slc6a17	-0.363007	0.00998611	0.0729475
Slc38a1	-0.262828	0.00998704	0.0729475
Gm9925	0.798259	0.00999458	0.072966
Sar1b	0.223573	0.0100053	0.0729882
Ago2	-0.291359	0.0100077	0.0729882
Gprin1	-0.309586	0.0100629	0.0733541
Snhg8	0.475707	0.0100735	0.0733939
Mkln1	-0.218967	0.0100816	0.0733939
Ephb6	-0.319976	0.0100835	0.0733939
[truncated: 1,971 more rows]

## Sheet: Male_5xFAD-DUSP6 vs 5xFAD-GFP
	logFC	PValue	FDR
Dusp6	5.16651	1.96e-54	2.82e-50
Msx3	3.92469	1.44e-08	0.0001033
Baiap3	1.14269	6.53e-06	0.0256172
Klk8	-0.797673	7.13e-06	0.0256172
Neurod6	-0.689946	1.53e-05	0.0398346
Lrrc10b	-0.889343	1.66e-05	0.0398346
Lingo3	-0.537682	5.24e-05	0.0954888
Arc	-1.01038	5.32e-05	0.0954888
Zfpm1	-0.45628	9.66e-05	0.128153
Aldh1a1	-0.722873	9.7e-05	0.128153
Scn3b	-0.497451	0.00010182	0.128153
Vgll3	2.01993	0.00010702	0.128153
Agt	0.58808	0.0001328	0.131214
Fgfr1	-0.365453	0.00013674	0.131214
Lypd1	0.493048	0.00013884	0.131214
Lrg1	-2.06327	0.0001461	0.131214
Hap1	0.41757	0.00019273	0.157105
Rasd1	-0.793715	0.00019679	0.157105
Dnajb5	-0.368185	0.0002233	0.167605
Egr1	-0.823214	0.00023327	0.167605
Dagla	-0.360202	0.00031702	0.21693
Nr2f2	0.719062	0.00037858	0.247282
Adamts14	1.17154	0.00041955	0.262127
Adcyap1	0.947141	0.00060872	0.364468
Wnt7b	0.356314	0.00064129	0.365771
Calb2	0.732128	0.0006618	0.365771
Spred3	-0.514244	0.00071434	0.380185
Dio3	1.52101	0.00081151	0.409411
Gpr52	0.721417	0.00082623	0.409411
Trhr	0.977416	0.00096663	0.444926
Epha6	-0.60535	0.00098142	0.444926
Krt77	0.60623	0.00099079	0.444926
Sipa1l3	-0.353976	0.00106268	0.447817
Eya2	1.01125	0.0010805	0.447817
Lct	-0.57073	0.00109072	0.447817
Git1	-0.365701	0.0012098	0.472734
Epha7	-0.357035	0.00124825	0.472734
Wbp11	0.414685	0.001251	0.472734
Hpcal1	0.425153	0.00128299	0.472734
Gm16702	1.00825	0.00148987	0.517071
Klk10	-1.12085	0.00149588	0.517071
Grem1	-1.07	0.00151127	0.517071
Syt9	0.795572	0.00156201	0.522002
Wnt2	-0.716202	0.00167374	0.529153
Spred2	-0.393628	0.00169549	0.529153
Cnih2	-0.354987	0.00173479	0.529153
Gpc3	0.790992	0.0017724	0.529153
5330416C01Rik	-1.19165	0.00177283	0.529153
Fzd7	0.505659	0.00180435	0.529153
Rn45s	0.680228	0.00195474	0.546851
Vwf	-0.749192	0.00196539	0.546851
Dusp5	-0.637071	0.00204479	0.546851
Efcab6	-0.718874	0.00207514	0.546851
Efna5	0.860404	0.00207872	0.546851
Aloxe3	0.643489	0.00214204	0.546851
Rbm20	0.778696	0.00218494	0.546851
Rps6ka5	0.425577	0.00221166	0.546851
Gpr101	1.04981	0.00222911	0.546851
Nr4a1	-0.637796	0.00224525	0.546851
Stac	-0.81624	0.00232593	0.552992
Cck	-0.351379	0.00237448	0.552992
Coch	0.819249	0.00238591	0.552992
Elk1	-0.379902	0.00250911	0.572317
Per2	-0.437003	0.0026263	0.589687
Egr4	-0.646651	0.00284231	0.62837
Dcn	1.01609	0.00299084	0.651188
Dlk1	1.45558	0.00313334	0.668658
Vgf	-0.501399	0.00316414	0.668658
Gpr139	1.07817	0.00331967	0.676336
Nr3c2	-0.308139	0.0033291	0.676336
Tacr3	1.16253	0.00336637	0.676336
Cd24a	0.753432	0.00343558	0.676336
Lum	0.678733	0.00343949	0.676336
Tmem255a	0.395087	0.00348287	0.676336
Hunk	-0.392666	0.00362085	0.693755
Wfs1	-0.556141	0.00369245	0.698164
Cacng8	-0.340884	0.00383939	0.711737
Oprk1	0.918984	0.00389298	0.711737
Itih3	0.405071	0.00391282	0.711737
Rem2	-0.461164	0.00410264	0.736519
Tpbg	0.755818	0.00416566	0.736519
Homer3	-0.386275	0.00423757	0.736519
Fmnl1	-0.309056	0.00430436	0.736519
Wipf3	-0.378028	0.00432096	0.736519
Rgs14	-0.353669	0.00435658	0.736519
Plagl1	0.842114	0.00460485	0.769438
Bace2	1.18126	0.00468869	0.774443
Rspo3	0.460768	0.00481549	0.786348
Tmem132d	0.558717	0.0049096	0.792707
Nptx2	-0.540402	0.00510988	0.815878
Mettl24	0.785749	0.00522759	0.820868
Gfra2	0.364334	0.00530606	0.820868
Thsd4	-0.569052	0.00531251	0.820868
Cartpt	1.03284	0.00543074	0.822964
Ephb2	-0.319416	0.00545696	0.822964
Col23a1	0.83704	0.00549788	0.822964
Vxn	-0.291282	0.00572968	0.841734
Mcub	-0.74954	0.00574043	0.841734
Grk3	0.299968	0.00587508	0.852776
Cpne2	0.585713	0.00596797	0.857597
Slc22a6	1.11193	0.00604735	0.859032
Tafa1	-0.416678	0.00615076	0.859032
Syt17	0.329749	0.00615729	0.859032
3300002P13Rik	-0.373721	0.0063961	0.881175
Npas4	-1.1821	0.00644361	0.881175
Rgs8	-0.312807	0.00649997	0.881175
Chgb	-0.313848	0.00666736	0.892005
Midn	-0.310159	0.006704	0.892005
Gm2115	-0.596025	0.00689528	0.909038
2900026A02Rik	-0.358043	0.00699375	0.913638
Tcerg1l	0.595495	0.00727995	0.942459
Pnck	0.319463	0.00751246	0.956614
Crtac1	0.278566	0.00753963	0.956614
Sh3bgrl2	0.453187	0.00758901	0.956614
Mapk3	0.255757	0.00765974	0.957135
Efnb2	0.378586	0.00806375	0.995612
Sema3e	-0.408654	0.00810623	0.995612
Fmod	0.977311	0.00825684	0.999924
Cdkn1a	0.776197	0.00840759	0.999924
Sphk1	0.868753	0.00843453	0.999924
Hsd11b1	-0.366743	0.00865635	0.999924
Scube1	-0.520627	0.00883939	0.999924
Zdhhc23	-0.296521	0.00901565	0.999924
Adra2a	0.394784	0.00907445	0.999924
Gkn3	1.11228	0.00912477	0.999924
Actn2	0.363482	0.00956599	0.999924
Ngb	0.838886	0.00965577	0.999924
Synj2	-0.336363	0.0099636	0.999924
Igfbp4	-0.321292	0.0101602	0.999924
Shank1	-0.356634	0.0102969	0.999924
Lhfpl1	-1.10438	0.0104508	0.999924
Igfbp3	0.406562	0.0105864	0.999924
Dpp10	0.412583	0.0106373	0.999924
Ky	-0.842779	0.0111623	0.999924
Clrn1	0.915297	0.0111748	0.999924
Sstr1	0.398093	0.0117705	0.999924
Inf2	-0.289888	0.0120482	0.999924
Map4	-0.25361	0.0120829	0.999924
Bnip5	0.604064	0.0122263	0.999924
Rassf3	0.384576	0.0125066	0.999924
Prune2	0.259467	0.0127798	0.999924
Bok	-0.475287	0.0129947	0.999924
Plppr3	0.30517	0.0129952	0.999924
Spry2	-0.302874	0.0130015	0.999924
Rps4l	0.461551	0.0130185	0.999924
Clec11a	-0.511334	0.0130919	0.999924
Neat1	-0.685158	0.0130974	0.999924
Sh3rf1	-0.301214	0.0133921	0.999924
Cttn	-0.215943	0.0134343	0.999924
Col6a2	0.614741	0.0134564	0.999924
Trib2	-0.365503	0.0134696	0.999924
Tdrd6	0.814805	0.0135579	0.999924
Nxph2	0.780513	0.0136593	0.999924
Arhgap39	-0.242892	0.0144434	0.999924
Sertad4	-0.309202	0.0144578	0.999924
Tmod3	-0.411549	0.0145117	0.999924
B3gat1	-0.291474	0.0146216	0.999924
Thbs4	-0.700408	0.0150137	0.999924
Rap1gap2	0.266538	0.0151021	0.999924
Etv5	-0.321192	0.0153247	0.999924
Penk	-0.481237	0.0153389	0.999924
Psd	-0.305017	0.0154446	0.999924
Col25a1	0.295271	0.0155194	0.999924
Hrh3	0.341964	0.0156182	0.999924
Cap2	-0.253817	0.0156499	0.999924
Unc5d	0.435234	0.016198	0.999924
Hcrtr1	-1.00615	0.0163444	0.999924
Sec14l3	0.7441	0.0165266	0.999924
Plcz1	-0.728609	0.0165793	0.999924
Col4a2	-0.29931	0.0167121	0.999924
Ano2	0.663395	0.0167462	0.999924
Slc2a4rg-ps	-0.825963	0.0167628	0.999924
Egfl6	-0.774182	0.0170458	0.999924
Zcchc12	0.324636	0.0170934	0.999924
Chrm3	-0.341608	0.017466	0.999924
Smtnl2	-0.632886	0.0175011	0.999924
Fstl1	0.293463	0.0175838	0.999924
Lpl	0.408625	0.017854	0.999924
Grin2c	-0.381772	0.018104	0.999924
Insm1	-0.50866	0.0181257	0.999924
Olfml2b	-0.291439	0.0184065	0.999924
Eps15	-0.244663	0.0192049	0.999924
Pcdhb11	-0.536431	0.019231	0.999924
Wnk4	0.625215	0.0192719	0.999924
Dhx33	-0.272305	0.0193197	0.999924
Herc3	-0.237049	0.0196006	0.999924
Atp2b4	0.375981	0.0196506	0.999924
Tmem145	0.369739	0.0198074	0.999924
Arhgap23	-0.225755	0.0199815	0.999924
Ociad2	-0.247815	0.020139	0.999924
Lrp4	-0.271207	0.0201821	0.999924
Vegfd	0.879933	0.0201907	0.999924
Raver2	-0.324402	0.0202924	0.999924
Gm10710	0.783019	0.0204019	0.999924
4930447M23Rik	0.554178	0.0204492	0.999924
Syt6	0.502811	0.0208645	0.999924
Camta2	-0.243677	0.0209495	0.999924
Rxfp3	0.449059	0.0210413	0.999924
Npas2	0.398343	0.0211789	0.999924
Epha4	-0.29725	0.0212713	0.999924
Epha5	-0.325111	0.0219082	0.999924
Papss2	-0.303739	0.0220188	0.999924
Shisa7	-0.235381	0.022491	0.999924
Ier5	-0.357004	0.0226613	0.999924
Tsc22d3	0.275321	0.0229115	0.999924
Grb10	0.285137	0.0230996	0.999924
Bloc1s5	0.316999	0.0231529	0.999924
Myh11	0.570827	0.0232858	0.999924
Dkkl1	1.01966	0.0235861	0.999924
Otos	-1.03439	0.023688	0.999924
Fxyd6	0.412512	0.024149	0.999924
Calca	0.692363	0.0242867	0.999924
Cpne5	0.419384	0.0243128	0.999924
Col6a1	0.608112	0.0243275	0.999924
Sptbn2	-0.258513	0.0243995	0.999924
Wnt6	0.958271	0.0246007	0.999924
Gem	-0.866744	0.0246868	0.999924
Sbk1	-0.253461	0.0254628	0.999924
Pcdhga11	-0.359179	0.0257787	0.999924
Prg4	0.97603	0.0260578	0.999924
Pcdh20	-0.308198	0.0264352	0.999924
Hapln4	-0.322334	0.0264831	0.999924
Syngap1	-0.221414	0.0264884	0.999924
Nos1	0.332702	0.0268177	0.999924
Lgi2	0.29566	0.0268223	0.999924
Npr1	-0.518166	0.0271985	0.999924
Shank3	-0.320485	0.0273415	0.999924
6330403K07Rik	0.249707	0.0274658	0.999924
Necab2	0.294194	0.0277413	0.999924
Pglyrp1	-0.595524	0.0277479	0.999924
Trpc7	0.613443	0.0280086	0.999924
Smyd2	0.255425	0.0280366	0.999924
Lars2	0.576614	0.0281464	0.999924
P3h4	0.406438	0.0282636	0.999924
Col4a1	-0.291044	0.0283788	0.999924
Slc6a7	0.227262	0.029008	0.999924
Zfhx2	-0.368113	0.0291325	0.999924
Prex1	-0.264432	0.029372	0.999924
Cyld	-0.235826	0.0299463	0.999924
Lcn2	-1.79909	0.0299915	0.999924
Zbtb20	-0.691114	0.0302347	0.999924
Alpl	0.453913	0.0302566	0.999924
Hpca	-0.266994	0.0302675	0.999924
Ctla2a	-0.719882	0.0303398	0.999924
Nap1l5	0.242659	0.0312466	0.999924
Car10	0.281088	0.0313597	0.999924
Resp18	0.362352	0.031397	0.999924
Mef2a	-0.227493	0.0315816	0.999924
Crim1	-0.246053	0.0318304	0.999924
Mblac2	0.239188	0.0318629	0.999924
Scn7a	0.738191	0.0320201	0.999924
Arhgap36	1.06933	0.0320796	0.999924
Atp2b1	-0.286339	0.0322822	0.999924
Cpne8	-0.358745	0.0324588	0.999924
Mical2	-0.246563	0.0325761	0.999924
Adamts4	-0.692813	0.0326063	0.999924
AW551984	0.852046	0.0328095	0.999924
Lrsam1	0.234518	0.033142	0.999924
Itpka	-0.303108	0.0334347	0.999924
2310002F09Rik	-0.621846	0.0335087	0.999924
Ap1s2	0.253384	0.03362	0.999924
Pcdh11x	0.501752	0.0336922	0.999924
Ampd2	-0.195282	0.0340013	0.999924
Zswim8	-0.186475	0.0340332	0.999924
Myh8	0.590806	0.0340468	0.999924
Rarb	0.422907	0.0342667	0.999924
Timp2	0.291392	0.0343671	0.999924
Dlg3	-0.198289	0.0345361	0.999924
Shisal1	0.212613	0.0347216	0.999924
Kcnf1	0.263515	0.0352178	0.999924
Arsj	-0.5472	0.0352342	0.999924
Nrn1	-0.246699	0.0353348	0.999924
Grin3a	0.278266	0.0359565	0.999924
Epha3	-0.38457	0.0362252	0.999924
Galnt14	0.269786	0.0362638	0.999924
Ctdsp2	-0.23075	0.036336	0.999924
Rab15	-0.212117	0.0363547	0.999924
Cyp26b1	-0.659343	0.0363884	0.999924
Pard6g	0.411588	0.0366068	0.999924
Mest	0.390743	0.0368037	0.999924
Crym	0.255867	0.0369026	0.999924
Tac2	0.552059	0.0370257	0.999924
Prmt8	-0.204145	0.0372965	0.999924
Wnt4	0.480154	0.037906	0.999924
Rxrg	0.518367	0.0379382	0.999924
Mndal	-1.42849	0.0382098	0.999924
Gm9866	0.299511	0.038593	0.999924
Zbtb18	-0.203147	0.0387471	0.999924
Pid1	-0.227818	0.0387995	0.999924
Htr1f	-0.669571	0.0390114	0.999924
Kif13b	-0.283727	0.0397998	0.999924
Car4	-0.28967	0.0403239	0.999924
Zfp423	0.308019	0.0404066	0.999924
Parp1	-0.191107	0.0404072	0.999924
Alx4	0.604577	0.0405108	0.999924
Man1a	-0.210976	0.0406317	0.999924
Slc16a2	0.233067	0.0406845	0.999924
Dclk2	-0.185795	0.0416219	0.999924
Sdcbp	0.189269	0.0416593	0.999924
Ankrd34b	0.329577	0.041812	0.999924
Wdr6	0.271027	0.0421297	0.999924
Dnah9	-0.33535	0.0421826	0.999924
Col11a1	-0.552723	0.0427034	0.999924
Bdnf	-0.386026	0.0428671	0.999924
Cadm1	0.220403	0.0429237	0.999924
Tcap	0.910345	0.0432517	0.999924
Peg10	0.520497	0.0433054	0.999924
Gm11549	0.517769	0.0437568	0.999924
Cpt1c	-0.18662	0.043867	0.999924
C2cd4c	0.303451	0.0439128	0.999924
Lefty2	0.779729	0.0440394	0.999924
Rhebl1	-0.571108	0.0441043	0.999924
Tspan33	0.256309	0.0441559	0.999924
Evc2	-0.221454	0.0441957	0.999924
H2-Eb1	-2.10262	0.044282	0.999924
Gcnt2	0.274237	0.0443844	0.999924
Rbm24	-0.337277	0.0444186	0.999924
Meig1	0.576453	0.044555	0.999924
Oacyl	-0.74071	0.0447909	0.999924
AI504432	0.247667	0.0449112	0.999924
Gm14569	-0.557732	0.0454125	0.999924
Rragd	0.197033	0.0458147	0.999924
Agap2	-0.278801	0.045952	0.999924
Nos1ap	-0.259238	0.0460623	0.999924
Pdcd4	0.173797	0.0460691	0.999924
Iglon5	-0.249532	0.0461813	0.999924
Ednrb	0.272064	0.0466415	0.999924
Mreg	0.404066	0.0466966	0.999924
Lefty1	-0.472098	0.0470983	0.999924
Cbs	-0.239334	0.0472281	0.999924
Gucy2g	0.470646	0.0476055	0.999924
Armc2	0.439476	0.0477419	0.999924
Lurap1l	-0.235239	0.0477621	0.999924
Mir124a-1hg	-0.509803	0.0478781	0.999924
1700037H04Rik	0.235667	0.0479366	0.999924
Gm13375	-0.337134	0.0480119	0.999924
Nefh	0.207627	0.0481004	0.999924
Aox1	0.45857	0.0481361	0.999924
Klhl2	-0.205874	0.0481617	0.999924
Pcsk4	0.54264	0.0483052	0.999924
Slc7a14	-0.221147	0.0483613	0.999924
Zgpat	-0.258455	0.0485777	0.999924
2310022B05Rik	0.211604	0.048741	0.999924
Lsm8	-0.292789	0.048836	0.999924
Runx2	-0.341904	0.0489016	0.999924
Sema4g	0.26263	0.0490135	0.999924
C1ql3	-0.243703	0.0492012	0.999924
Mrap2	0.509655	0.049568	0.999924
Cachd1	-0.266987	0.0496384	0.999924
Nkd2	0.39888	0.0496642	0.999924
Mtss1	0.226184	0.0498064	0.999924

## Sheet: Male_5xFAD-GFP vs WT-GFP
	logFC	PValue	FDR
Prg4	-1.964	9.48e-06	0.13621
Col25a1	-0.491333	5.69e-05	0.30044
Rnf112	0.441275	6.27e-05	0.30044
Wnt6	-1.55237	0.000224088	0.662898
Homer3	0.495995	0.000242206	0.662898
Atp2b4	-0.586729	0.000276784	0.662898
Matn2	0.351942	0.000386875	0.794199
Psmb5	0.55325	0.000454266	0.815976
Ccn2	-0.977196	0.000710211	0.996918
Negr1	-0.352517	0.000717733	0.996918
Pappa2	-1.36433	0.000770115	0.996918
Gldc	0.427912	0.000837082	0.996918
Trhr	-0.975752	0.000975334	0.996918
Gabrg3	-0.742579	0.00108028	0.996918
Zic1	-0.729023	0.00136094	0.996918
Npas2	-0.547798	0.00151787	0.996918
Luzp2	-0.398016	0.00153593	0.996918
Chchd4	0.512589	0.00157733	0.996918
Dkkl1	-1.40626	0.0016929	0.996918
Fmod	-1.1643	0.00169745	0.996918
Slc22a6	-1.26156	0.00185819	0.996918
Vgll3	-1.59939	0.00190319	0.996918
Baiap3	-0.783519	0.00192206	0.996918
Jchain	3.8647	0.00198226	0.996918
Col23a1	-0.919177	0.00229855	0.996918
H2bc4	0.504876	0.00246983	0.996918
Taf15	0.410596	0.00255181	0.996918
Dek	-0.335534	0.00282026	0.996918
Arhgap6	-0.960358	0.00309417	0.996918
Fmo2	-1.30736	0.0034277	0.996918
Mpzl2	-1.39383	0.00371992	0.996918
Ano2	-0.796386	0.00398392	0.996918
Dnajb5	0.284631	0.0042696	0.996918
Cfb	-1.99577	0.00449187	0.996918
Thyn1	0.501264	0.00449668	0.996918
Timp3	-0.300426	0.00464771	0.996918
Gpr17	0.398546	0.00469748	0.996918
Nefm	0.278625	0.0047948	0.996918
Hap1	-0.31521	0.00485268	0.996918
Cxadr	-0.459662	0.00487123	0.996918
Kcnip4	-0.41753	0.00487498	0.996918
Rad21l	-0.977951	0.00491475	0.996918
Sphk1	-0.923699	0.00497177	0.996918
Aamdc	0.397752	0.0050031	0.996918
Nr2f2	-0.566078	0.00505969	0.996918
Wbp11	-0.359957	0.00506865	0.996918
Dennd4a	-0.303071	0.00510632	0.996918
Elmo1	-0.327509	0.00520583	0.996918
Gjc2	0.622472	0.00551353	0.996918
Sec14l3	-0.858417	0.00551786	0.996918
Zic4	-1.03322	0.00575555	0.996918
Ogn	-0.83968	0.0058138	0.996918
Igfbp3	-0.437769	0.00584528	0.996918
Cldn10	0.353387	0.00612338	0.996918
H2bc6	0.777086	0.00643333	0.996918
Iyd	1.38382	0.00647944	0.996918
Dpp10	-0.438436	0.00661879	0.996918
Fam81a	-0.319351	0.00668551	0.996918
Efna5	-0.755821	0.00674804	0.996918
Thbs4	0.778403	0.00691548	0.996918
Slc15a2	0.639206	0.00695229	0.996918
Mtdh	-0.245551	0.00713714	0.996918
Ncapd2	-0.496418	0.00732512	0.996918
Dcn	-0.915633	0.00735952	0.996918
Tmf1	-0.300227	0.00758057	0.996918
Gda	-0.302317	0.0076137	0.996918
Adarb2	-0.418521	0.00765448	0.996918
Atp6v1c2	-0.894561	0.00779031	0.996918
Slc22a8	-0.49741	0.00807374	0.996918
Gbp2	-2.3805	0.00846258	0.996918
Cdh1	-1.57587	0.00847752	0.996918
Lgr5	-1.00138	0.00849007	0.996918
Zkscan16	-0.364093	0.00851524	0.996918
Necab2	-0.350714	0.00867797	0.996918
Slc6a20a	-0.739849	0.00868622	0.996918
Eya2	-0.808621	0.00891146	0.996918
Ifit2	-1.47604	0.00922984	0.996918
Mdga1	0.393147	0.00933635	0.996918
Zranb1	-0.232607	0.00946109	0.996918
Alx4	-0.756296	0.00975341	0.996918
Arc	0.641223	0.00984487	0.996918
H4c12	1.04867	0.00990851	0.996918
Dpp4	-0.989404	0.010043	0.996918
Sspo	0.984062	0.0102806	0.996918
Gkn3	-1.0888	0.0106012	0.996918
Syt9	-0.640765	0.0107381	0.996918
Colec12	-0.602676	0.0107547	0.996918
Atp5k	0.773628	0.0108747	0.996918
Ktn1	-0.276124	0.0111426	0.996918
Sema6c	0.330888	0.0111844	0.996918
U2surp	-0.265586	0.0112066	0.996918
Myh11	-0.635832	0.0112962	0.996918
Camk4	-0.402237	0.0113948	0.996918
Wnt4	-0.584799	0.0113969	0.996918
Vax1	-0.721908	0.0113978	0.996918
Greb1l	-0.537442	0.0115442	0.996918
Cadm1	-0.274918	0.0115475	0.996918
Adamts14	-0.840905	0.0115689	0.996918
Car10	-0.329012	0.0116854	0.996918
AF357359	-0.692398	0.0119573	0.996918
Zgpat	0.329182	0.0119686	0.996918
Erich5	0.724405	0.0119787	0.996918
Pdzd2	-0.458017	0.0120519	0.996918
Pld2	0.344594	0.0121015	0.996918
Gabra5	-0.305919	0.0121469	0.996918
Rai14	-0.596056	0.0122034	0.996918
Tmem255a	-0.337562	0.0124757	0.996918
Camk2d	-0.420298	0.012606	0.996918
Tcea1	-0.241795	0.0126068	0.996918
Bmp7	-0.703258	0.0126519	0.996918
Ccdc162	-0.94563	0.0127313	0.996918
Ndufa1	0.5808	0.0127936	0.996918
Cerox1	0.361279	0.0128005	0.996918
Chchd10	0.237772	0.0128467	0.996918
Cped1	-0.731013	0.0130287	0.996918
Plxnb3	0.377084	0.0130526	0.996918
Necab1	-0.462253	0.0131257	0.996918
Nol10	-0.304198	0.0132071	0.996918
Gpr149	-1.15411	0.0132071	0.996918
Adamts4	0.801453	0.013575	0.996918
Rgl2	0.494529	0.0136343	0.996918
Armcx5	-0.373863	0.0138444	0.996918
Bin1	0.247646	0.0141976	0.996918
Phf14	-0.278825	0.0145378	0.996918
Rgs17	-0.31423	0.0146094	0.996918
Lin54	-0.367179	0.014614	0.996918
Ogfod2	0.381893	0.014703	0.996918
Arl4d	0.480982	0.0149032	0.996918
Plch1	-0.586326	0.0154481	0.996918
Padi2	0.381822	0.0155441	0.996918
Mzb1	2.68869	0.0158336	0.996918
Tmem181c-ps	0.761524	0.0158384	0.996918
Twsg1	-0.29425	0.0159375	0.996918
Scn7a	-0.827096	0.0161407	0.996918
4933412O06Rik	-0.631406	0.0162333	0.996918
Bnip5	-0.5784	0.0162429	0.996918
Ndn	0.536061	0.0163859	0.996918
Thrb	-0.340843	0.0164789	0.996918
Rbm3	-0.584474	0.0165839	0.996918
Cdh4	-0.414743	0.0167019	0.996918
Plxnc1	-0.282426	0.0168228	0.996918
Coch	-0.643894	0.0168446	0.996918
Nfat5	-0.302531	0.0168499	0.996918
Pmvk	0.405083	0.0169151	0.996918
Zfp444	0.301476	0.0169434	0.996918
Dpp7	0.464263	0.0170342	0.996918
Hapln2	0.450514	0.0170621	0.996918
Stx17	-0.301104	0.0171875	0.996918
Slc15a4	0.34476	0.0173296	0.996918
Tex261	0.324591	0.0174168	0.996918
Acss1	0.290538	0.0174458	0.996918
Sema4f	0.265097	0.0175745	0.996918
Bhlhe22	0.292267	0.0178535	0.996918
Samd9l	-1.53897	0.0178772	0.996918
Chgb	0.273234	0.0181399	0.996918
Miat	0.653737	0.0181841	0.996918
Tardbp	0.209155	0.0188578	0.996918
Hpcal1	-0.3091	0.0191405	0.996918
Dnajb2	0.311344	0.0192021	0.996918
Jhy	-0.945257	0.0192525	0.996918
Gtf2h1	-0.230526	0.0193619	0.996918
Cdhr1	1.24755	0.0194883	0.996918
Gm11549	-0.598418	0.0195041	0.996918
Cd24a	-0.599821	0.0196436	0.996918
Rab3b	-0.37034	0.0196961	0.996918
Vcp	-0.35738	0.0198532	0.996918
Pstpip2	-0.501073	0.0199826	0.996918
Ubb-ps	0.470337	0.0201185	0.996918
Vps13b	-0.306719	0.0201793	0.996918
C2	-1.03183	0.0205248	0.996918
Plxnd1	-0.337439	0.02053	0.996918
Crlf1	0.387272	0.0208123	0.996918
Ifit1	-1.99712	0.0208366	0.996918
Chrdl1	-0.512428	0.020965	0.996918
Tut7	-0.265553	0.0210925	0.996918
Ifih1	-1.3216	0.0212016	0.996918
Aspdh	0.760772	0.0212259	0.996918
Tceal3	0.333358	0.0217215	0.996918
F13a1	-0.928288	0.021766	0.996918
Ecel1	-0.90055	0.0220356	0.996918
Mrvi1	-0.653211	0.0220931	0.996918
Rasl10a	0.413514	0.0221394	0.996918
Rlf	-0.263387	0.0225764	0.996918
Fam92a	-0.275322	0.0226184	0.996918
Rsbn1l	-0.287094	0.0227043	0.996918
Tmem260	0.44545	0.0227851	0.996918
Borcs8	0.376316	0.0230413	0.996918
Lrrcc1	-0.360923	0.0230621	0.996918
Zc3h14	-0.246173	0.0233279	0.996918
Fam169a	-0.277419	0.0234434	0.996918
Fam135a	-0.29006	0.0234819	0.996918
Hs6st2	-0.412841	0.0235016	0.996918
Gbp7	-1.74121	0.0235071	0.996918
Grin2c	0.365583	0.0235117	0.996918
Klc4	0.289298	0.0236014	0.996918
Pcdh11x	-0.533784	0.0236066	0.996918
Slpi	3.43394	0.0236252	0.996918
Svop	0.280543	0.0237607	0.996918
Ypel3	0.213177	0.0238583	0.996918
Plagl1	-0.669639	0.0239307	0.996918
Ccl2	-3.01893	0.0240961	0.996918
Osgep	0.350667	0.0241549	0.996918
Sin3a	-0.237328	0.0243294	0.996918
Dlk1	-1.10014	0.0244466	0.996918
Otos	1.02305	0.0245749	0.996918
Tgfbi	-1.44892	0.0246098	0.996918
Cartpt	-0.834019	0.0246933	0.996918
Psd2	0.233061	0.024811	0.996918
N4bp1	-0.244438	0.0248503	0.996918
Mamdc4	0.683276	0.024863	0.996918
Wnt2b	-0.598128	0.0248727	0.996918
A2m	0.946546	0.0248795	0.996918
Carns1	0.471499	0.0249297	0.996918
Pex6	0.273932	0.025187	0.996918
Cp	-0.735778	0.0251887	0.996918
Chst7	0.510612	0.0252512	0.996918
Il34	0.24343	0.0254884	0.996918
Scrn2	0.553606	0.0256006	0.996918
Fbxo38	-0.263856	0.0256021	0.996918
Hecw2	-0.31488	0.0256261	0.996918
Garnl3	-0.328649	0.0258097	0.996918
Cxcl10	-2.51653	0.0258335	0.996918
Mfap4	0.656393	0.0258398	0.996918
Setd2	-0.22647	0.02595	0.996918
Fn1	-0.317446	0.0260764	0.996918
Hdac9	-0.294325	0.0260841	0.996918
Lman2l	0.256311	0.026167	0.996918
Tasor2	-0.296679	0.0261867	0.996918
H2aw	0.286448	0.0263908	0.996918
Fn3k	0.323373	0.0264334	0.996918
Crls1	-0.242191	0.0265004	0.996918
Zfp474	-1.25428	0.0265622	0.996918
Tgfb1i1	-0.389597	0.0266637	0.996918
Pianp	0.199102	0.0266898	0.996918
Kitl	-0.340312	0.0268672	0.996918
Prph	-0.790261	0.026887	0.996918
Xrn1	-0.242731	0.0269432	0.996918
Gabarapl2	0.215516	0.0269576	0.996918
B230209E15Rik	-0.368203	0.0270825	0.996918
Creld1	0.229052	0.0271259	0.996918
Npr3	-0.399348	0.0272512	0.996918
Nrg1	-0.563057	0.027408	0.996918
Thbd	-0.403365	0.0274541	0.996918
Bet1l	0.270292	0.0275594	0.996918
Aldh1a2	-0.735337	0.0276679	0.996918
Cd2ap	-0.343309	0.02768	0.996918
Prpf40a	-0.239785	0.0278857	0.996918
Phldb1	0.3105	0.0279299	0.996918
Dhrs3	0.385596	0.0279619	0.996918
Tgs1	-0.258958	0.0281057	0.996918
Rps28	0.530143	0.0283624	0.996918
Rpl29	0.613189	0.0284832	0.996918
Glycam1	1.38839	0.0285595	0.996918
Tagln	-0.77102	0.0285912	0.996918
Mamld1	-0.346243	0.0286225	0.996918
Tagln3	0.318483	0.0288004	0.996918
Gabra3	-0.357215	0.0290885	0.996918
Shoc2	-0.255071	0.0292228	0.996918
Itih5	-0.289732	0.0294459	0.996918
Epb41l4b	-0.308207	0.0295862	0.996918
Ptprb	-0.258694	0.0296175	0.996918
Ppp1r3e	0.624496	0.0298845	0.996918
Rad50	-0.27751	0.0300392	0.996918
Elk1	0.272219	0.0300801	0.996918
Rec8	2.26108	0.0304805	0.996918
Eif2ak2	-1.06265	0.0307146	0.996918
Gbp5	-1.93699	0.0308636	0.996918
Lefty2	-0.831781	0.0309073	0.996918
Eya4	-0.406434	0.0311333	0.996918
Armc6	0.261154	0.0311477	0.996918
9330182L06Rik	-0.322434	0.0311857	0.996918
Rpl35a	-0.85557	0.031435	0.996918
Gm17750	0.731588	0.0314603	0.996918
Neat1	0.591905	0.0318286	0.996918
Far2	-0.365444	0.0321034	0.996918
Ube2r2	-0.191936	0.032315	0.996918
Dtx3l	-1.0426	0.0323304	0.996918
Cabp1	0.224122	0.0323456	0.996918
Kcnq3	-0.310248	0.0326254	0.996918
Pigo	0.285842	0.0326329	0.996918
Bcas1	0.364289	0.0327001	0.996918
Slc17a7	0.248174	0.0328838	0.996918
Actn2	-0.298824	0.0329505	0.996918
Tmem59l	0.298694	0.0329812	0.996918
Acat3	0.497928	0.0330134	0.996918
Cntn5	-0.521595	0.0332832	0.996918
Gm1673	0.435429	0.0333478	0.996918
Mfap1a	-0.303045	0.0335148	0.996918
Sp3	-0.239125	0.0335536	0.996918
Gpc1	0.202815	0.0335589	0.996918
Arhgef28	-0.208731	0.0338311	0.996918
Crebrf	-0.261726	0.0340306	0.996918
Insm1	0.454684	0.0340871	0.996918
Bok	0.404794	0.0341891	0.996918
Atp5g3	0.342756	0.0343275	0.996918
Fkbp3	-0.22309	0.0343496	0.996918
Usp1	-0.250997	0.0343719	0.996918
Rps29	0.532497	0.0343999	0.996918
Dpysl2	0.216645	0.0344011	0.996918
Ddx3x	-0.224341	0.0344376	0.996918
Clcnka	0.875321	0.034495	0.996918
Eif5b	-0.22759	0.0345842	0.996918
Tspan17	0.289367	0.0346607	0.996918
Babam2	-0.235209	0.0346842	0.996918
R3hdm2	-0.212309	0.0347273	0.996918
Pdgfa	-0.227717	0.0347632	0.996918
Fancd2	-0.541882	0.0348584	0.996918
Il18bp	-1.70884	0.0349546	0.996918
Cacng3	-0.266896	0.034994	0.996918
Egr2	0.866649	0.0357002	0.996918
Eea1	-0.271433	0.0358442	0.996918
Pigz	0.453014	0.0358523	0.996918
Phf11d	-1.85509	0.0358659	0.996918
Fgf10	0.399851	0.0360839	0.996918
Nampt	-0.374872	0.036138	0.996918
Ttc39b	-0.325212	0.0362774	0.996918
Anxa8	-1.12787	0.0363799	0.996918
Tesk1	-0.344311	0.0365096	0.996918
Srebf2	0.206386	0.0365157	0.996918
Sytl2	-0.273001	0.0365476	0.996918
Gpr89	0.250129	0.0366098	0.996918
Sfrp1	-0.672937	0.0366543	0.996918
Chrd	0.276497	0.0368947	0.996918
Cbln4	-0.452457	0.0369654	0.996918
Snord104	0.829875	0.0369841	0.996918
Cul1	-0.198425	0.0369927	0.996918
Bmpr1a	-0.188542	0.0371512	0.996918
Trim12a	2.56108	0.0373909	0.996918
Pcm1	-0.276416	0.0375083	0.996918
Qdpr	0.287142	0.0375472	0.996918
Hspa1a	0.435619	0.0375737	0.996918
Smtnl2	0.549417	0.0376326	0.996918
Sfxn1	-0.199517	0.0376641	0.996918
Calb2	-0.445517	0.0377237	0.996918
Anpep	-0.951867	0.0377399	0.996918
Derl3	0.846287	0.0377437	0.996918
Ppargc1a	-0.325097	0.0377597	0.996918
Cxcl5	1.15141	0.0378333	0.996918
Nom1	-0.226673	0.0378927	0.996918
Rnf213	-1.44012	0.0379131	0.996918
Fgf12	-0.289104	0.0379636	0.996918
Slc39a3	0.22817	0.038249	0.996918
Esrra	0.310014	0.0382675	0.996918
Pdgfra	-0.230066	0.038486	0.996918
Vps29	-0.198341	0.0386018	0.996918
Edn3	-0.474048	0.0386989	0.996918
Clip4	-0.251751	0.0388868	0.996918
Cacnb2	-0.256344	0.0389156	0.996918
Lrba	-0.229732	0.0389202	0.996918
Col6a2	-0.512917	0.0389505	0.996918
Zeb1	-0.212646	0.0389526	0.996918
Ndufa8	0.310934	0.0390288	0.996918
Gamt	0.401406	0.0390507	0.996918
Rspo3	-0.336929	0.0390926	0.996918
Piwil2	-0.62296	0.03913	0.996918
2810410L24Rik	0.55408	0.0391451	0.996918
Pycrl	0.292498	0.0391815	0.996918
Ppp1r3c	0.253939	0.0392288	0.996918
Chrna4	-0.363595	0.0394253	0.996918
Socs1	-1.53778	0.0396027	0.996918
Rsad2	-1.57367	0.0396192	0.996918
Hbegf	-0.398234	0.0397201	0.996918
Ube2l6	-1.25596	0.0397836	0.996918
Cpne5	-0.382359	0.0398839	0.996918
Ubr3	-0.247799	0.0399917	0.996918
Mcam	0.357275	0.0399979	0.996918
Fzd3	-0.248791	0.0402724	0.996918
Dstn	-0.204276	0.0403434	0.996918
Bclaf1	-0.208946	0.0406428	0.996918
Ptprm	-0.253297	0.0407461	0.996918
Gm42274	0.627959	0.0407763	0.996918
Trim46	0.183626	0.0407853	0.996918
Sp4	-0.247596	0.0409275	0.996918
Me3	-0.361598	0.0409398	0.996918
Slc2a6	0.263006	0.0409441	0.996918
Fdxr	0.40719	0.0410146	0.996918
Pllp	0.282029	0.0413737	0.996918
Mctp1	-0.239812	0.0414618	0.996918
Rapgefl1	0.186109	0.0414802	0.996918
Tdrd6	-0.672461	0.0415698	0.996918
Dnaja4	0.206487	0.0415896	0.996918
Apod	-0.554996	0.0416016	0.996918
Dnajc2	-0.262613	0.0417184	0.996918
Lmo4	-0.21283	0.0418569	0.996918
Dennd5b	-0.287949	0.0419322	0.996918
Rims2	-0.27752	0.0420576	0.996918
D230017M19Rik	0.549055	0.042095	0.996918
Pde1a	-0.325207	0.0421022	0.996918
Pitrm1	-0.234573	0.0422071	0.996918
Slc35a3	-0.251752	0.0422238	0.996918
Imp3	0.358947	0.0422305	0.996918
Maf1	0.24963	0.042256	0.996918
Itih2	-0.743936	0.0424047	0.996918
Gad2	-0.274631	0.042451	0.996918
Lin7b	0.248153	0.0425822	0.996918
Lims2	0.412884	0.0426337	0.996918
Mgp	-0.634928	0.0426692	0.996918
Kcnj16	-0.274073	0.0429302	0.996918
Prune2	-0.210803	0.0429556	0.996918
2210408I21Rik	-0.379311	0.0429818	0.996918
Dipk1c	0.42397	0.043008	0.996918
Dnal4	0.250266	0.0430264	0.996918
Asrgl1	0.204807	0.0430862	0.996918
Ifit3	-1.54316	0.0431823	0.996918
Sord	0.277453	0.0433221	0.996918
Samm50	0.240313	0.0433325	0.996918
Rasal2	-0.23275	0.0436174	0.996918
Pfkl	0.210558	0.0436475	0.996918
Ccdc6	-0.192398	0.043656	0.996918
Clic5	-0.434623	0.0437908	0.996918
Tmem132c	-0.442256	0.0438122	0.996918
Cyhr1	0.189706	0.0438993	0.996918
Camkk1	0.193552	0.0439057	0.996918
Smpdl3b	-0.738254	0.0442945	0.996918
Slc4a4	-0.183398	0.0443141	0.996918
A830082N09Rik	-0.295245	0.0443535	0.996918
Adam12	-0.472804	0.044377	0.996918
Ofd1	-0.367223	0.0448578	0.996918
Irf7	-1.98771	0.0450176	0.996918
Noct	-0.191228	0.0450794	0.996918
Ifitm1	-0.940046	0.0453067	0.996918
Acta2	-0.523769	0.0453075	0.996918
Crabp2	-1.00622	0.0454486	0.996918
Hdgfl3	-0.194236	0.0455348	0.996918
Cd44	-0.897481	0.0458262	0.996918
Gask1b	-0.529689	0.045854	0.996918
Rn45s	-0.437352	0.0458759	0.996918
Trnp1	0.247496	0.0458906	0.996918
Scg5	-0.521229	0.0461195	0.996918
Gbp4	-2.09429	0.0461609	0.996918
Hivep1	-0.243448	0.0464912	0.996918
Nlrp6	-0.785333	0.0464952	0.996918
Pdcd10	-0.24376	0.0465065	0.996918
Mx1	-2.03678	0.0465135	0.996918
A330102I10Rik	0.522156	0.0466343	0.996918
Purb	-0.229377	0.0468141	0.996918
Sfxn5	0.204968	0.046905	0.996918
Zfp292	-0.263671	0.0469407	0.996918
Otub2	0.234832	0.0472115	0.996918
Wac	-0.200916	0.0473428	0.996918
Kcne1l	0.836254	0.0474753	0.996918
Sidt1	-0.20443	0.0477736	0.996918
Fndc9	-0.717557	0.0477809	0.996918
Pdia6	0.309879	0.0478756	0.996918
Reln	-0.257933	0.0478993	0.996918
Rsf1	-0.206542	0.047989	0.996918
A530058N18Rik	-0.500945	0.048052	0.996918
Pcsk1	-0.455176	0.0481046	0.996918
Mycn	0.412367	0.0483567	0.996918
Irf1	-1.40666	0.0483852	0.996918
Krr1	-0.240256	0.0483959	0.996918
Cmya5	-0.552371	0.0486118	0.996918
Ogdhl	0.185275	0.0486786	0.996918
Mxra7	0.306859	0.048712	0.996918
Xrcc1	0.243799	0.0487267	0.996918
Bcl2l12	0.630173	0.0487346	0.996918
Gdpd2	0.427104	0.0487926	0.996918
Hypk	0.382421	0.0488121	0.996918
Adprh	0.201778	0.0489329	0.996918
Mindy3	-0.177631	0.0489521	0.996918
Abcb1a	-0.219456	0.0491533	0.996918
Septin7	-0.225062	0.0492603	0.996918
Parp14	-1.49519	0.0493014	0.996918
Prr36	-0.254219	0.0494883	0.996918
Igsf21	-0.332257	0.0496791	0.996918
Cdr1	-0.645921	0.0496819	0.996918
C1ra	-1.43674	0.0497038	0.996918
Atp6v1f	0.25983	0.0497999	0.996918
Josd2	0.283898	0.0498462	0.996918
Map1b	-0.264214	0.0499236	0.996918

## Sheet: Male_WT-DUSP6 vs. WT-GFP
	logFC	PValue	FDR
Dusp6	5.44574	9.72e-59	1.4e-54
Msx3	3.60632	5.78e-08	0.000415587
Prg4	-2.31081	2.86e-07	0.00136849
Wnt6	-2.06744	1.9e-06	0.00683984
Cdh1	-2.92881	4.39e-06	0.0126083
Mpzl2	-2.22795	8.54e-06	0.0183442
Fmod	-1.67258	8.94e-06	0.0183442
Igfbp4	-0.530411	2.27e-05	0.0407355
Ptgds	-1.26732	3.72e-05	0.0593562
Tgfbi	-2.6976	6.26e-05	0.0886447
Nefh	0.418804	6.79e-05	0.0886447
Gbp2	-3.75654	9.04e-05	0.104913
Il18bp	-3.38288	9.49e-05	0.104913
Tgtp1	-4.64491	0.000183231	0.187403
Cfb	-2.68574	0.000195619	0.187403
Thbd	-0.677067	0.000231332	0.203297
Hk3	-2.78822	0.000252755	0.203297
H2-Eb1	-4.18211	0.000254651	0.203297
Gbp4	-4.15314	0.000297948	0.220942
Cck	-0.417448	0.000307505	0.220942
Jchain	4.6324	0.000350168	0.234464
Wfs1	-0.680179	0.000388275	0.234464
H2-Aa	-4.19755	0.000406806	0.234464
Gbp5	-3.34928	0.000421065	0.234464
Csf2rb2	-2.14668	0.000438788	0.234464
Iigp1	-4.49389	0.000465553	0.234464
Col3a1	-1.52324	0.000465745	0.234464
Irgm1	-2.87022	0.000489995	0.234464
Dpp4	-1.3568	0.000492886	0.234464
H2-T-ps	-3.32347	0.000504225	0.234464
Aldh1a2	-1.17176	0.00051494	0.234464
Irf1	-2.5716	0.00052212	0.234464
Gm12250	-4.40137	0.00054579	0.237667
Irgm2	-3.42836	0.000562537	0.237755
Cd74	-3.76954	0.000590905	0.242609
Tgfb2	0.344369	0.000654409	0.251565
Dram1	-1.69874	0.000659933	0.251565
Gbp10	-5.82499	0.000678868	0.251565
Ifi47	-4.41131	0.000682743	0.251565
Colec12	-0.80291	0.000710238	0.254167
Slc22a6	-1.36954	0.000750624	0.254167
Cd274	-2.93658	0.000755131	0.254167
Socs3	-2.19063	0.000760556	0.254167
Gbp7	-2.66684	0.000795588	0.259832
Tap1	-2.88037	0.000827496	0.261282
Slc6a20a	-0.945893	0.000836394	0.261282
Tnfaip2	-2.17027	0.000868967	0.262217
Gbp6	-3.66466	0.000888626	0.262217
Sfrp1	-1.07828	0.000894129	0.262217
Serping1	-2.1866	0.000970051	0.278793
H2-Ab1	-3.97888	0.0010515	0.296275
Gm1966	-3.03769	0.00111813	0.305579
Crabp2	-1.68263	0.00112899	0.305579
H2-DMb2	-2.9664	0.00114832	0.305579
Erdr1	-0.688298	0.00118606	0.309885
Ctsc	-1.59185	0.00123719	0.312007
Anln	0.524364	0.00124643	0.312007
Trim21	-1.85027	0.00125932	0.312007
Sphk1	-1.05907	0.00132889	0.323665
Cxcl10	-3.80665	0.00144281	0.325455
Psmb8	-2.85669	0.00146157	0.325455
Fgl2	-2.77848	0.00148261	0.325455
Ccn2	-0.912855	0.00152628	0.325455
Lilrb4a	-2.36779	0.00153217	0.325455
Tgtp2	-3.95726	0.00153722	0.325455
Trim36	0.59804	0.00154751	0.325455
Irf8	-1.86924	0.00155047	0.325455
Igtp	-3.98197	0.00155094	0.325455
Grm1	0.356725	0.00156273	0.325455
Ciita	-2.59857	0.00161251	0.329685
Serpina3g	-3.22499	0.00163793	0.329685
Icam1	-1.88998	0.00167427	0.329685
Gpr84	-1.58916	0.00167481	0.329685
Slamf8	-3.29826	0.00177907	0.345476
Msr1	-2.58148	0.0018086	0.346529
Rragd	0.30654	0.00187123	0.353811
Ms4a6b	-2.4589	0.00192056	0.355303
Bmp7	-0.877306	0.00192858	0.355303
Prkcd	-0.647899	0.00199239	0.362413
Fscn1	-0.324911	0.00204218	0.366826
Tap2	-1.71767	0.00209624	0.371888
Zfp979	-0.89218	0.00215339	0.376201
Slc6a13	-0.948024	0.00218202	0.376201
Prss23	0.517588	0.00219909	0.376201
Top2a	-1.88358	0.00229233	0.386725
Socs1	-2.34051	0.00232324	0.386725
Fam13c	0.338397	0.00236778	0.386725
Cybb	-2.70883	0.00236825	0.386725
Tapbpl	-1.51532	0.00244345	0.394521
Psmb9	-2.85327	0.00253697	0.40507
Samhd1	-1.43335	0.00265859	0.419823
Tes	-1.31051	0.00271264	0.420197
Col1a2	-1.02107	0.00278583	0.420197
S100a11	-1.56405	0.00279058	0.420197
Phf11d	-2.73181	0.00280577	0.420197
Lrrc55	0.476421	0.00290467	0.420197
Ccl2	-4.20999	0.00291118	0.420197
AW112010	-2.76664	0.00297174	0.420197
Matn2	0.294269	0.00299253	0.420197
Gbp3	-2.443	0.00299882	0.420197
Tapbp	-1.48877	0.00301477	0.420197
Ckap2l	-1.40779	0.00302886	0.420197
Hcar2	-2.58137	0.00305143	0.420197
Ube2l6	-1.8387	0.00307289	0.420197
Mgp	-0.932228	0.00308368	0.420197
Tspo	-1.7642	0.00311343	0.420197
Nlrc5	-2.97859	0.00312882	0.420197
C1s1	-2.58232	0.00329047	0.437815
Lcp2	-1.52757	0.00333221	0.438357
Gbp9	-2.06571	0.00338687	0.438357
Myo1g	-2.48826	0.00339819	0.438357
Cpq	-0.721053	0.00341656	0.438357
Htr5b	-0.674939	0.00346333	0.440426
Mal	0.376409	0.00358054	0.442507
Cbln4	-0.633338	0.00359221	0.442507
Smoc2	0.360519	0.00363273	0.442507
Rasd1	-0.616757	0.00364303	0.442507
Il21r	-1.76849	0.00366058	0.442507
Plekhh1	0.537133	0.00366446	0.442507
Cbln1	-0.963736	0.00371831	0.44342
Parp3	-1.45718	0.00373374	0.44342
Fxyd5	-1.28152	0.00384224	0.448121
Cxcl16	-2.1824	0.00386509	0.448121
Rnf169	0.561975	0.00393774	0.448121
Dennd1c	-1.52072	0.00394301	0.448121
Ogn	-0.87737	0.00396502	0.448121
Parp14	-2.24472	0.00397381	0.448121
Parp10	-2.09405	0.00399161	0.448121
Cd36	-2.03916	0.00404179	0.450237
Stat1	-1.99204	0.00410655	0.453932
Itgb2	-1.53832	0.00418968	0.459586
Gpsm3	-1.24064	0.00428678	0.463458
Itgal	-2.77918	0.00428949	0.463458
Treml2	-1.91443	0.00435176	0.466677
Nptx2	-0.547458	0.0044532	0.474018
Ptprc	-1.64525	0.00450668	0.476184
Gm4951	-3.40811	0.00464558	0.487277
Il12rb1	-2.0831	0.00474665	0.490946
Ccbe1	0.389653	0.0047783	0.490946
Ifitm1	-1.33817	0.00484044	0.490946
G530011O06Rik	-1.38372	0.00484107	0.490946
Baz1a	-1.20556	0.00485138	0.490946
C2	-1.25671	0.0050095	0.500432
Lgals3	-1.84294	0.00502698	0.500432
Rgs1	-2.38504	0.00506544	0.500432
Slc47a1	-1.31454	0.00509156	0.500432
Gimap6	-0.955923	0.0051324	0.500432
Rps6ka5	0.387065	0.00520768	0.500432
Cxcl9	-4.97891	0.00520945	0.500432
Isg15	-2.86635	0.00527071	0.500432
Rbl1	-1.20677	0.00527924	0.500432
Fcgr4	-3.11437	0.00532497	0.500432
C1ra	-2.08202	0.00532819	0.500432
Entpd1	-1.00803	0.00542484	0.503726
Rnf213	-1.95932	0.00543337	0.503726
Herc6	-1.50888	0.00546885	0.503766
Tnfrsf18	-1.54121	0.00553706	0.504958
Vtn	-0.371728	0.00560322	0.504958
Dok1	-1.19933	0.00563024	0.504958
Card11	-2.06763	0.00569608	0.504958
H2-K1	-2.32833	0.0057375	0.504958
Ecel1	-1.09045	0.00574648	0.504958
Rasal3	-1.16853	0.00576305	0.504958
Ltb	-2.48966	0.00578173	0.504958
Lgi3	0.260553	0.00581818	0.504958
Frrs1	-1.04008	0.00584745	0.504958
Ms4a6d	-1.63548	0.00586834	0.504958
Ifit2	-1.56162	0.00599502	0.508824
Bst2	-2.21915	0.00599878	0.508824
Erap1	-0.918886	0.0060533	0.508824
Cd180	-1.85053	0.00607625	0.508824
Pbk	-1.56898	0.0061214	0.508824
Col1a1	-0.881863	0.00613551	0.508824
Csf2rb	-1.82597	0.00619722	0.508824
Gsdmd	-1.61646	0.0062162	0.508824
Ms4a6c	-2.11017	0.00623531	0.508824
Enpp6	0.590132	0.00627362	0.508824
Tmem106a	-1.74586	0.00632837	0.508824
Mdfic	-0.987197	0.00633817	0.508824
Ccl12	-2.38468	0.00640012	0.510943
Gimap4	-2.80398	0.00655023	0.51922
Lcn2	-2.28999	0.00657607	0.51922
Samd9l	-1.7772	0.00661695	0.519594
Ifi203	-1.5408	0.00675711	0.524752
Clec2d	-1.33196	0.00681169	0.524752
Ifi30	-1.65457	0.00681754	0.524752
Uba7	-1.74431	0.00682871	0.524752
Arhgap25	-0.922559	0.0069265	0.525916
Shisal1	0.271397	0.00694402	0.525916
Crlf1	0.451901	0.00696696	0.525916
Arrdc3	0.375013	0.00699623	0.525916
Il2rg	-2.50808	0.00702727	0.525916
Tmem88	-0.957807	0.00706345	0.525916
Il4ra	-0.996148	0.00727368	0.538777
Tnfrsf1a	-0.894916	0.00733049	0.540201
Tlr9	-1.40722	0.00744355	0.54157
Spn	-2.20795	0.00744799	0.54157
Cp	-0.881395	0.0074675	0.54157
Hpse	-1.7714	0.00750168	0.54157
Upp1	-0.952922	0.00756475	0.54157
Ccrl2	-1.53972	0.00759346	0.54157
Zic4	-0.99309	0.00764587	0.54157
Pik3ap1	-1.43979	0.00766721	0.54157
Nos1	0.400578	0.00771312	0.54157
Gbgt1	-1.33543	0.00772711	0.54157
Siglecf	-1.16461	0.00779569	0.54157
Dhx58	-1.98408	0.00780132	0.54157
Aass	-0.727987	0.00800771	0.549631
Parp9	-1.6003	0.00810965	0.549631
Il1a	-1.2558	0.00812308	0.549631
Hs3st3b1	-1.06357	0.00812824	0.549631
Sspo	1.01291	0.00814203	0.549631
Fcgr2b	-1.27012	0.00814693	0.549631
Spi1	-1.25054	0.00820771	0.551144
Clic1	-1.06502	0.00830008	0.552447
Naip2	-1.43608	0.00830401	0.552447
Ptgfrn	-0.44525	0.00842106	0.556111
Itgb7	-2.21929	0.00843648	0.556111
Arid5a	-0.717392	0.00861549	0.55643
Slc35f3	0.29721	0.008622	0.55643
H2-D1	-2.20086	0.00869238	0.55643
Ifi204	-2.95778	0.00871567	0.55643
Mob3b	0.699571	0.00873638	0.55643
Ankrd45	0.286834	0.00879242	0.55643
Tgm2	-1.01986	0.00883314	0.55643
Glipr2	-1.30506	0.00883572	0.55643
Cdca3	-1.37032	0.00887767	0.55643
Arhgap9	-1.51172	0.00888889	0.55643
B2m	-1.7202	0.00892381	0.55643
Slc22a8	-0.490276	0.00894289	0.55643
Capg	-1.47128	0.0089447	0.55643
Wnt2	-0.594511	0.00903672	0.5575
Ncaph	-1.144	0.00903948	0.5575
Mki67	-1.4019	0.00924181	0.559966
Nefl	0.265952	0.00925313	0.559966
Slfn2	-2.1172	0.00926193	0.559966
Apobec3	-1.62719	0.00929203	0.559966
Clec5a	-1.25922	0.0093017	0.559966
Wdr62	-0.94073	0.00936344	0.559966
Foxc2	-1.45598	0.00942556	0.559966
Atf3	-1.35832	0.00943362	0.559966
9930111J21Rik1	-1.5065	0.00945614	0.559966
Ptx3	-1.44275	0.00948042	0.559966
Casp1	-1.25808	0.00952753	0.559966
Nhlh2	0.842176	0.00954709	0.559966
Tnfsf10	-1.51374	0.00965386	0.562552
Il10ra	-1.34385	0.00966947	0.562552
Ccl4	-2.16984	0.00981082	0.564947
Nuak2	-1.26851	0.00992151	0.564947
Ina	0.289695	0.00998862	0.564947
Tagln	-0.909256	0.0100009	0.564947
Mvp	-1.0473	0.0100026	0.564947
Uhrf1	-1.36185	0.0100319	0.564947
Egf	0.854957	0.0100534	0.564947
Slfn5	-1.27781	0.0100629	0.564947
Ifitm3	-1.7209	0.0100645	0.564947
Sp110	-1.69987	0.0102012	0.570391
Ube2d-ps	-0.466965	0.0102861	0.571122
Psmb10	-0.988694	0.0103064	0.571122
Stat2	-0.98361	0.0103334	0.571122
Pcolce	-1.0029	0.0104024	0.571398
Rtp4	-2.0147	0.0104452	0.571398
Myo1f	-1.20211	0.0104842	0.571398
Lsp1	-1.34066	0.0104988	0.571398
Mylk3	0.978366	0.0105373	0.571398
Ak5	0.242134	0.0107597	0.575716
Tlr12	-1.48232	0.0107889	0.575716
Aebp1	-0.727555	0.0108145	0.575716
Plbd1	-2.23464	0.0108722	0.575716
Elf4	-1.33479	0.0109142	0.575716
Mobp	0.410553	0.0109513	0.575716
Ctsh	-1.09429	0.0110196	0.575716
H2-Q6	-2.80574	0.0110351	0.575716
Anpep	-1.16941	0.0110714	0.575716
Mdga1	0.383954	0.011113	0.575716
Psme1	-0.875509	0.0111156	0.575716
Wfikkn2	-0.993347	0.011123	0.575716
Cd86	-1.48497	0.0111748	0.575716
H2-DMb1	-1.90455	0.0111968	0.575716
H2-M3	-1.57786	0.0112684	0.575716
Dtx3l	-1.2394	0.0112962	0.575716
Slc15a3	-1.48833	0.011298	0.575716
Themis2	-1.72804	0.0113878	0.577443
Runx1	-1.12304	0.0114476	0.577443
A4galt	-0.715796	0.0114524	0.577443
Fcer1g	-1.14821	0.0114934	0.577483
Lcp1	-1.22971	0.0115593	0.578177
Lat2	-1.28785	0.0116541	0.578177
Aim2	-0.886391	0.011664	0.578177
Akr1c18	0.728445	0.011672	0.578177
Zbp1	-3.16655	0.0117084	0.578177
Srgn	-1.13287	0.011859	0.578224
Sh3bgrl2	0.425321	0.0120087	0.578224
Ifih1	-1.4448	0.0120189	0.578224
Gabra2	0.544654	0.0121062	0.578224
Ccl5	-3.603	0.0121176	0.578224
Psme2	-1.05217	0.0121477	0.578224
Cd52	-1.91783	0.0121741	0.578224
Fa2h	0.426084	0.0122322	0.578224
Zic1	-0.567155	0.0122536	0.578224
Hsd17b12	-0.246294	0.0123293	0.578224
Stat6	-0.626652	0.0123294	0.578224
H2bc6	0.712671	0.0123988	0.578224
Scarb1	-0.289878	0.0124078	0.578224
Psme2b	-1.32212	0.0124283	0.578224
Itga5	-1.06772	0.0124665	0.578224
Irf2	-0.371329	0.0125188	0.578224
Mafb	-0.678809	0.0125418	0.578224
Foxd1	-0.949898	0.0125484	0.578224
Mpped1	-0.334164	0.0125581	0.578224
Dnase1l1	-0.984595	0.0125698	0.578224
Ifi35	-1.65423	0.0126048	0.578224
Ly6a	-1.36435	0.0126462	0.578224
Tnfrsf1b	-1.1472	0.0126768	0.578224
Mpeg1	-1.50377	0.0127065	0.578224
Maff	-1.17979	0.0127153	0.578224
Crhbp	-0.460782	0.0127897	0.579035
Rad51	-0.985464	0.0128331	0.579035
Serpina3h	-1.15354	0.012854	0.579035
Nfatc2	-0.406842	0.0129189	0.580138
Ncapd2	-0.459074	0.0130185	0.582789
Irf7	-2.50477	0.0132012	0.58309
Nupr1	-1.23405	0.0132424	0.58309
Zfpm1	-0.288363	0.013252	0.58309
Gmfg	-1.30724	0.013258	0.58309
Cnn2	-0.971584	0.0132634	0.58309
Vwa5a	-0.640909	0.0132686	0.58309
Cacng5	-0.538043	0.0134855	0.585836
Cd300lf	-1.58237	0.0135281	0.585836
2610005L07Rik	-0.649851	0.0135382	0.585836
Ccna2	-1.45497	0.0135447	0.585836
Clcnka	1.02309	0.0135677	0.585836
Ppp1r3e	0.709553	0.0135757	0.585836
Spon1	-0.295162	0.0138089	0.594113
Klrb1b	-2.58072	0.0138968	0.596111
Lyn	-0.880128	0.0139589	0.596146
Plscr1	-1.02065	0.0139919	0.596146
Anxa2	-0.829539	0.0140221	0.596146
Oasl2	-2.32256	0.014184	0.601252
Slc6a7	0.254983	0.0142291	0.601387
Parp12	-1.25714	0.0143122	0.603125
Emp3	-1.18318	0.0144843	0.606136
Slfn9	-1.90819	0.0145445	0.606136
Cfh	-0.556881	0.0146052	0.606136
Midn	-0.279103	0.0146143	0.606136
Anxa4	-0.846625	0.0146268	0.606136
Cytip	-2.22982	0.0146367	0.606136
Tlr2	-1.45075	0.0148955	0.614739
Creb3l3	-0.780501	0.0149655	0.614739
Ptpn6	-1.3902	0.0149728	0.614739
Itpripl2	-0.780019	0.0150508	0.616184
Helz2	-1.32675	0.0152654	0.621553
Fgf1	0.253159	0.0152826	0.621553
Ucp2	-0.892461	0.0153573	0.621553
Mov10	-0.855865	0.01536	0.621553
Fam111a	-0.945112	0.015416	0.621553
Chrdl1	-0.537018	0.0154415	0.621553
Edil3	0.26112	0.0157073	0.630485
Ccn1	-1.05396	0.015859	0.6348
Kif15	-1.12313	0.0159236	0.635616
Wnt7b	0.250777	0.0161015	0.640936
Snx20	-1.15034	0.0161839	0.642437
Psd4	-1.54975	0.0163156	0.642469
Rac2	-1.51146	0.0163738	0.642469
Kcna1	0.270712	0.016492	0.642469
Cd44	-1.08012	0.0166184	0.642469
Ch25h	-1.58716	0.0166438	0.642469
Rsad2	-1.84559	0.0166979	0.642469
Pik3cg	-0.872869	0.0167252	0.642469
Procr	-1.36954	0.0167456	0.642469
Lyz2	-1.44737	0.0168778	0.642469
Adap2	-0.888528	0.0169595	0.642469
Oas1a	-2.18299	0.0170518	0.642469
Gpr65	-1.44401	0.0170602	0.642469
Xaf1	-1.58826	0.0171155	0.642469
D17H6S56E-5	-1.39326	0.0171334	0.642469
Prdm1	-1.1553	0.0171438	0.642469
Lrrk1	-0.899904	0.017176	0.642469
Smpdl3b	-0.876652	0.0171784	0.642469
Gba	-0.42457	0.0171954	0.642469
Rab20	-1.41067	0.0172255	0.642469
1600029O15Rik	0.584166	0.0172256	0.642469
Cmtm7	-1.18343	0.0172271	0.642469
Phf11b	-1.99069	0.0172479	0.642469
Vav1	-1.12377	0.017322	0.642469
Nlrc3	-1.14571	0.0173394	0.642469
Ctla2b	-1.20112	0.0173579	0.642469
Gsr	-0.348332	0.0174025	0.642469
Vstm2b	0.264443	0.0174071	0.642469
Apbb2	0.257135	0.0174365	0.642469
Dab2	-0.490992	0.0175381	0.64456
Sat1	-0.641203	0.0176113	0.645599
Casp8	-1.00293	0.017715	0.647746
Lman2l	0.273122	0.0177603	0.647755
Arhgdib	-1.04898	0.017835	0.648833
Lrrc26	0.648652	0.0179299	0.650638
Nfkbie	-0.992357	0.0180236	0.652392
Ifi44	-2.61107	0.0181834	0.656054
Lck	-1.50275	0.0182161	0.656054
Was	-1.17847	0.0184164	0.66161
Zfp36l2	-0.44223	0.0184838	0.662373
Shisa5	-0.715723	0.0186866	0.667977
Tor3a	-1.01661	0.018769	0.669258
Stac2	0.308464	0.0188706	0.669914
Grn	-0.894852	0.0188807	0.669914
Hcls1	-1.16901	0.0191193	0.673742
Myd88	-0.746001	0.0191196	0.673742
Col4a5	-0.683721	0.0191725	0.673742
Ifit3	-1.80103	0.019192	0.673742
Arhgef10	0.293019	0.019223	0.673742
Gjb2	-0.551982	0.0192914	0.674494
Tgfb1	-0.911219	0.0194288	0.67561
Itih2	-0.858004	0.0194716	0.67561
Gfra2	0.304237	0.0194976	0.67561
Erich5	0.672929	0.0195215	0.67561
Tlr7	-0.946878	0.0195584	0.67561
Ifi202b	-2.70879	0.0196059	0.675628
Rhbdf2	-1.19901	0.0197204	0.676828
Lair1	-1.00147	0.019816	0.676828
Aif1	-1.19981	0.0198421	0.676828
Tuba1c	-0.961595	0.0198965	0.676828
Slc37a2	-0.820644	0.0199215	0.676828
Iqgap3	-1.22303	0.0199667	0.676828
Vxn	-0.245082	0.0199704	0.676828
Apobec1	-1.11214	0.0201491	0.681278
Tmem243	-0.580886	0.0202397	0.68142
Hck	-1.37679	0.0202482	0.68142
Trim30a	-1.58969	0.0203181	0.682176
Gm9866	0.336185	0.0205097	0.687005
Adcy7	-0.956842	0.0205595	0.687069
Traf1	-1.56686	0.0206319	0.687292
Tob1	0.277897	0.0206805	0.687292
Serpinb6b	-1.02088	0.0207234	0.687292
Wdfy4	-1.06542	0.0207575	0.687292
Casp12	-1.59284	0.0208122	0.687519
Klhl6	-1.2972	0.0209363	0.689426
Adgrg5	-2.43925	0.0209658	0.689426
Lix1	-0.212412	0.0211164	0.690264
Drd5	0.303438	0.0211259	0.690264
C3	-2.35227	0.0211354	0.690264
Tgm1	-1.86811	0.0213645	0.695666
Nfkb2	-1.11745	0.0214382	0.695666
Galnt14	0.295613	0.0214461	0.695666
Rrm2	-1.1753	0.0215979	0.699014
Mrc1	-0.757794	0.0217181	0.701325
C530008M17Rik	0.259379	0.0218377	0.703605
Fgfrl1	-0.402662	0.0219907	0.706949
Asap3	-0.95177	0.0222663	0.711427
Trim25	-0.89878	0.0223055	0.711427
Fgfr1	-0.218654	0.0223633	0.711427
Gpx1	-0.431284	0.0223646	0.711427
H2-DMa	-0.854542	0.0223775	0.711427
Magi3	0.306662	0.0226376	0.71516
Arl5c	-1.04647	0.0226546	0.71516
Arhgap11a	-0.701741	0.0227128	0.71516
Nampt	-0.407351	0.0228134	0.71516
Stx2	-0.412649	0.0228206	0.71516
Lgals9	-1.14186	0.0228382	0.71516
Pdpn	-0.475463	0.0229494	0.71516
Sash3	-1.01562	0.023021	0.71516
Ifi27l2a	-2.25131	0.0230807	0.71516
Pdgfrl	-0.739613	0.0231116	0.71516
Hddc3	-0.622918	0.0231348	0.71516
Rab8b	-0.232638	0.0231385	0.71516
Fam166b	1.03084	0.0231419	0.71516
Mndal	-1.56428	0.0233243	0.718036
Ets1	-0.481434	0.0233554	0.718036
Syngr2	-0.861551	0.0233849	0.718036
Gins2	-0.67512	0.0235808	0.719792
Prss12	0.353876	0.0235891	0.719792
Vcam1	-0.815276	0.0235923	0.719792
4930447M23Rik	0.536351	0.0237	0.721545
Igfbp2	-0.828417	0.0238657	0.723537
Pdzph1	-1.10684	0.0238926	0.723537
Flna	-0.529744	0.0240316	0.723537
H2-T23	-2.09954	0.0240815	0.723537
Mx1	-2.33181	0.0241203	0.723537
Serpinb9	-0.685221	0.0241361	0.723537
Gpr68	0.339569	0.0242379	0.723537
Exoc3l4	-0.835198	0.0242399	0.723537
Klk10	-0.787881	0.0243586	0.723537
Rhbdf1	-0.613597	0.024364	0.723537
6330403K07Rik	0.254914	0.0244098	0.723537
Rcn1	-0.521189	0.0244313	0.723537
Tagln2	-0.806088	0.0244554	0.723537
Filip1	0.387189	0.0244704	0.723537
Slain1	0.273223	0.0246101	0.724446
Msn	-0.757127	0.0246509	0.724446
Mcm3	-0.831303	0.0246523	0.724446
Syn3	0.340947	0.0248177	0.727818
Bin2	-0.879825	0.0249865	0.73039
Nrtn	-0.681452	0.0250323	0.73039
Esyt1	-0.723949	0.0250579	0.73039
Havcr2	-1.00114	0.0251364	0.730908
Olfml3	-0.748589	0.0251774	0.730908
Fcgr1	-1.20954	0.0253631	0.734814
Ptges3l	-0.719223	0.0254249	0.734997
Ehd4	-0.52743	0.0254937	0.734997
Mzt1	0.231427	0.0255481	0.734997
Tmem25	0.237473	0.025574	0.734997
Rgs16	-0.578886	0.0258641	0.741852
Mapk1ip1	0.289404	0.0260279	0.743399
Etnppl	1.29404	0.0260732	0.743399
Slfn8	-1.74287	0.0260899	0.743399
Ncf1	-1.03299	0.0263005	0.743399
Alx4	-0.643948	0.0263198	0.743399
Plp1	0.324893	0.0263928	0.743399
Fermt3	-1.03644	0.0265602	0.743399
Osgin1	-0.985992	0.0265755	0.743399
Irf5	-1.00297	0.0265798	0.743399
Bcl2a1a	-1.63027	0.026584	0.743399
Grik4	0.229791	0.0266638	0.743399
Dock2	-1.00025	0.0266774	0.743399
Creb3l1	-0.509079	0.0266809	0.743399
Cdk1	-1.33471	0.0267147	0.743399
Naip5	-1.2131	0.0267543	0.743399
Lama3	-0.57489	0.0267928	0.743399
Gmip	-0.592091	0.0267976	0.743399
Septin9	-0.192844	0.0268845	0.744375
Cdk2	-0.768021	0.0270262	0.74686
Axl	-0.602903	0.0271233	0.747926
Trp73	-0.538422	0.0271689	0.747926
Pim1	-1.25025	0.0272886	0.749783
Spred3	-0.333439	0.0274537	0.752882
Isg20	-1.7166	0.027556	0.753092
Apobr	-1.02779	0.0275868	0.753092
BC035044	-0.877976	0.0276186	0.753092
Ntng2	0.302172	0.0277935	0.756425
Hopx	-0.402242	0.0279018	0.757937
Hps5	-0.357422	0.0281544	0.762423
Myo1c	-0.389	0.0281731	0.762423
Lgals3bp	-1.34526	0.0282784	0.763835
Npl	-0.843949	0.0283915	0.764881
Zfp36	-0.944292	0.0285401	0.764881
Bmp6	-0.657991	0.0285598	0.764881
Myh10	0.200392	0.028572	0.764881
Skap2	-0.374462	0.0286045	0.764881
Txnip	-0.678393	0.0286365	0.764881
Tbxas1	-1.08413	0.0287569	0.766401
Nkpd1	-0.830611	0.0288001	0.766401
Tlr13	-0.790744	0.0289624	0.766884
Tmod3	-0.366626	0.0290772	0.766884
Trim12a	2.6978	0.0291147	0.766884
Plekha4	-1.18633	0.0291875	0.766884
Def6	-0.780533	0.0291936	0.766884
Sh3bp2	-0.946287	0.0292708	0.766884
Schip1	-0.652633	0.029323	0.766884
Vamp1	0.213817	0.0293231	0.766884
Arhgap30	-1.1502	0.0294326	0.766884
Rec8	2.2741	0.029436	0.766884
Hmgb2	-0.919404	0.0294463	0.766884
Prph	-0.774825	0.0296601	0.766884
Oasl1	-2.23312	0.0296869	0.766884
Slc13a4	-1.0742	0.0296963	0.766884
Rin3	-0.57383	0.029723	0.766884
Zyx	-0.303438	0.0297371	0.766884
S100a4	-1.21242	0.02985	0.766884
Crybg1	-1.20583	0.0298765	0.766884
Sp7	0.704423	0.029916	0.766884
Fli1	-0.690537	0.0299339	0.766884
Angpt2	-0.802346	0.0300088	0.766884
Cdc20	-1.10337	0.0300157	0.766884
Epsti1	-1.77126	0.0300456	0.766884
Cmklr1	-0.834664	0.0301046	0.767028
Gnal	0.199885	0.0301805	0.767601
4930578M01Rik	0.754107	0.0302951	0.767993
Cd200r4	-1.99262	0.0303029	0.767993
Etv6	-0.401826	0.030388	0.768796
Wscd1	0.210767	0.0304444	0.768869
Nfkb1	-0.455255	0.03053	0.769676
Adamts9	0.356594	0.0306223	0.770653
Csf2ra	-0.619241	0.0307239	0.770681
Efhd1	0.359379	0.0307307	0.770681
Arpc1b	-0.866663	0.0309182	0.771741
Ifnar2	-0.434386	0.0309244	0.771741
Ccnd3	-0.323985	0.0309341	0.771741
Tgfbr2	-0.710625	0.03112	0.775034
Ncf2	-0.86369	0.0311884	0.775393
Bcl2	-0.390846	0.0312515	0.775619
Pcdh17	0.289587	0.0313749	0.776144
Uaca	-0.547578	0.0313806	0.776144
Rarres2	-0.964118	0.0314414	0.776312
Pparg	0.657048	0.031708	0.781551
Lst1	-1.32719	0.0318722	0.783855
Slc35a3	-0.265675	0.0319106	0.783855
Mocos	-0.838416	0.032042	0.784222
Ifit1	-1.84274	0.0320629	0.784222
Pros1	-0.588718	0.0320892	0.784222
Pycard	-1.31466	0.0322089	0.785811
Eif2ak2	-1.05234	0.0322882	0.78641
Usp18	-1.80462	0.0323635	0.78691
Lpxn	-1.06647	0.0325566	0.790269
Slc7a11	-0.49425	0.0327246	0.792367
Tinagl1	-0.557557	0.0328156	0.792367
Fcgbp	0.603373	0.0328307	0.792367
Ifi209	-2.1797	0.0328636	0.792367
Epha10	0.231772	0.033035	0.794007
Mmp14	-0.567066	0.0330422	0.794007
Trim14	-1.20462	0.0331639	0.795602
Sp100	-1.35615	0.033259	0.79652
Soat1	-0.315962	0.0333286	0.79652
Me3	-0.376222	0.0334209	0.79652
Septin6	-0.195285	0.0334765	0.79652
Pik3r5	-0.874609	0.0334793	0.79652
Lgals1	-0.732117	0.0335508	0.796902
Chpf2	-0.355039	0.0336657	0.796904
Gusb	-0.822159	0.0337048	0.796904
Itk	-1.50743	0.0337552	0.796904
Ptafr	-1.16168	0.0337728	0.796904
Neurl3	-1.45054	0.0340114	0.80122
Cyba	-1.14691	0.0341192	0.801287
Zfp429	-0.622238	0.0341805	0.801287
Ltbr	-0.565122	0.0341816	0.801287
Rnf19b	-0.390929	0.0342599	0.801675
Haao	-1.31542	0.0343155	0.801675
Slco2b1	-0.516659	0.0343759	0.801675
Mzb1	2.32478	0.0344622	0.801675
Lims1	-0.27312	0.034477	0.801675
Bnip2	-0.261228	0.0346598	0.804452
Gon4l	0.362563	0.0347085	0.804452
Tlr4	-0.859407	0.0348595	0.806653
Mmp9	0.557983	0.0350439	0.809615
Abi3	-0.874775	0.0354672	0.816966
Piezo1	-0.513699	0.0355821	0.816966
Gpr52	0.44967	0.0355824	0.816966
Ttyh2	0.290353	0.0356236	0.816966
Crip1	-0.967343	0.0356553	0.816966
Fer1l5	0.287546	0.0357032	0.816966
Pecam1	-0.288864	0.0359857	0.820006
Ifngr1	-0.395	0.0359938	0.820006
Pld4	-0.917121	0.0360072	0.820006
Lyrm7	0.710277	0.0361893	0.822848
Trim56	-0.861076	0.036302	0.824106
Fxyd7	-0.355461	0.0363795	0.824564
Lrp10	-0.317714	0.0366554	0.82951
Sting1	-0.941831	0.0367292	0.829871
Unc13d	-1.05064	0.0368467	0.830347
Selenoh	-0.474432	0.0368857	0.830347
Tmem273	-0.978246	0.0369599	0.830347
Hspb8	-0.496058	0.0370215	0.830347
Naglu	-0.643562	0.0370392	0.830347
S1pr5	0.350228	0.0371563	0.831676
Lgmn	-0.513943	0.037488	0.833502
Ppp1r18	-0.759257	0.0375466	0.833502
Fyb	-0.899337	0.0375572	0.833502
Tnfrsf19	-0.229858	0.0377469	0.833502
Ugt8a	0.381088	0.0377716	0.833502
Pirt	0.889237	0.0377752	0.833502
Gm20754	0.47927	0.0377932	0.833502
Cd84	-0.964565	0.0378456	0.833502
Spint1	-1.11565	0.0378754	0.833502
Hvcn1	-1.00868	0.0379348	0.833502
Myl12a	-0.449646	0.0379348	0.833502
Pemt	-0.531813	0.0380028	0.833502
Arhgap18	-0.462098	0.038029	0.833502
Fgd2	-0.760919	0.0381115	0.833502
Fhod1	-0.621128	0.0381124	0.833502
Ikzf1	-0.874831	0.0382278	0.833502
Stat3	-0.506754	0.0382344	0.833502
Cdh9	0.312048	0.0383197	0.833502
Nckap1	-0.345285	0.0384068	0.833502
Siglech	-0.742197	0.0384931	0.833502
Syde1	-0.410324	0.0384936	0.833502
Fcgr3	-0.834043	0.0386042	0.833502
Tnfrsf12a	-0.823061	0.038614	0.833502
Lingo3	-0.273812	0.038659	0.833502
Tifab	-0.808163	0.0387594	0.833502
Fbln1	-0.359814	0.0388067	0.833502
Csdc2	0.204266	0.0389094	0.833502
Sgpl1	-0.413859	0.0389634	0.833502
Tcn2	-0.561965	0.0389818	0.833502
Wars2	0.337519	0.0390193	0.833502
Pnp	-0.622667	0.0390359	0.833502
C1qa	-1.23833	0.0392123	0.835342
C5ar1	-1.31822	0.0392384	0.835342
Lyl1	-0.712396	0.0393093	0.835613
Flrt3	0.296416	0.0394033	0.836374
Pde8a	0.350627	0.0395234	0.836617
Asah1	-0.275478	0.0395312	0.836617
Mapkapk3	-0.794051	0.0396428	0.837746
Plekha6	0.259661	0.03977	0.8392
Scn3b	-0.262532	0.0398351	0.839341
Bmp5	-0.705902	0.0399758	0.841071
B3gat1	-0.244801	0.0401478	0.842469
Pdcd1	-1.79331	0.0401961	0.842469
Ccnjl	0.36696	0.0402181	0.842469
Apod	-0.558166	0.0404464	0.846018
Pla2g5	-0.752081	0.040686	0.8489
Bcl3	-1.35582	0.0407023	0.8489
Samsn1	-0.998828	0.0408254	0.849646
Pcsk2	0.255154	0.0408631	0.849646
Pstpip2	-0.439238	0.0409155	0.849646
Foxm1	-0.788494	0.0410155	0.850494
S100a10	-0.620077	0.041123	0.850707
Tnfsf8	-1.60517	0.0411441	0.850707
Gng12	-0.225757	0.041368	0.854106
Agt	0.312215	0.0416367	0.8548
Itpr3	-0.548941	0.041645	0.8548
Iyd	1.03117	0.0416536	0.8548
Gapdh	-0.253825	0.0416828	0.8548
Ctss	-1.0654	0.041705	0.8548
Lrp6	0.25029	0.0417855	0.8548
Dbf4	-0.708198	0.041818	0.8548
Nfatc4	-0.666359	0.0419691	0.856403
Gm12070	1.05663	0.0420156	0.856403
Plb1	0.597007	0.0420939	0.856683
Slc35g1	-0.551152	0.0421486	0.856683
C3ar1	-1.15186	0.0423682	0.858839
Idnk	-0.449921	0.0424009	0.858839
Pbxip1	-0.382405	0.0424843	0.858839
Inpp5d	-0.711907	0.0425754	0.858839
Nmi	-0.88786	0.0426419	0.858839
Rxfp3	0.394042	0.0427044	0.858839
Plek	-0.866661	0.0427538	0.858839
Nudcd3	-0.208499	0.0428649	0.858839
Sox8	0.234595	0.0428733	0.858839
Plcg2	-0.721784	0.0428859	0.858839
Tln1	-0.472396	0.0429491	0.858839
Bcl2a1b	-1.33554	0.0429718	0.858839
Slit1	0.201949	0.0431617	0.860198
Ifit3b	-1.33587	0.0432291	0.860198
Rab43	-0.466738	0.0432691	0.860198
Ticam2	-0.77666	0.0432793	0.860198
Cds1	-0.229726	0.043431	0.861791
Ikbke	-1.27433	0.0434794	0.861791
Vasp	-0.751261	0.043655	0.864081
Prr18	0.353482	0.0437706	0.865177
Shc3	-0.292944	0.0438619	0.865791
Nckap1l	-0.737958	0.0440679	0.865905
Fgr	-1.47317	0.0440725	0.865905
Mafk	-0.410589	0.0441112	0.865905
Efemp1	-0.354647	0.0442169	0.865905
Tcirg1	-0.658434	0.0442217	0.865905
Cacna1c	0.246128	0.0442745	0.865905
Sbno2	-0.519826	0.0443451	0.865905
A330102I10Rik	0.526438	0.0444121	0.865905
Prex1	-0.243821	0.0444149	0.865905
Cyp2j12	0.638535	0.0444703	0.865905
Gcnt1	-0.625131	0.0446626	0.868473
Dnase2a	-0.659358	0.0449622	0.871342
Plin2	-0.64082	0.0449647	0.871342
Sec14l3	-0.613721	0.0450064	0.871342
C1qc	-1.20115	0.0450933	0.871342
Cpne8	-0.335602	0.0451743	0.871342
Tmem88b	0.311556	0.0451962	0.871342
Fstl4	0.554934	0.0452403	0.871342
Nrros	-0.464436	0.045345	0.871342
Hlx	-1.06323	0.0454645	0.871342
Cnn3	-0.447669	0.0455637	0.871342
Pot1a	0.296022	0.045637	0.871342
Prss35	0.398011	0.0456506	0.871342
Kcnh1	0.197945	0.0456616	0.871342
Ppp1r3c	0.24601	0.0456722	0.871342
Rab13	-0.695503	0.0457197	0.871342
Cnr2	-1.23203	0.0459523	0.874507
Foxc1	-0.437968	0.0460166	0.874507
Fndc4	-0.204878	0.046116	0.874507
Npc2	-0.677286	0.0461642	0.874507
Sav1	-0.235514	0.0462005	0.874507
Mmp19	-0.796587	0.0462509	0.874507
Pnpla2	-0.378125	0.0463592	0.874748
Slc9a4	0.38641	0.0464391	0.874748
Pik3r3	0.200467	0.0464463	0.874748
Ppm1l	0.337235	0.0466956	0.878293
H2-Ob	-1.00994	0.0470125	0.881021
Trip6	-0.555839	0.0470924	0.881021
Rasa4	-0.902719	0.0471342	0.881021
Pithd1	-0.190095	0.0472902	0.881021
Fn1	-0.282739	0.0473382	0.881021
Disp3	0.215663	0.0473669	0.881021
Tspan2	0.218586	0.0473761	0.881021
St8sia6	-0.580363	0.0473817	0.881021
Coro1b	-0.281053	0.0474359	0.881021
Tent5a	-0.500355	0.0475109	0.881021
Capza1	-0.435246	0.0475809	0.881021
Ermn	0.358269	0.0475932	0.881021
Etv5	-0.261733	0.0477026	0.881021
Ralb	-0.306648	0.047708	0.881021
Nod1	-0.746161	0.0477603	0.881021
Pcdh19	0.198944	0.0478572	0.881677
Fcrls	-1.03725	0.0480832	0.883807
Tppp3	0.321712	0.0480981	0.883807
Icosl	-0.544181	0.0481573	0.883807
Glmp	-0.333198	0.0482668	0.884686
Laptm5	-0.852553	0.0483951	0.885908
Nfkbil1	-0.403942	0.0484717	0.886158
Smagp	-0.862893	0.0485321	0.886158
Nfatc1	-0.566218	0.0487109	0.88697
Tnfrsf11b	-0.882275	0.048753	0.88697
Siglec1	-1.46104	0.0487618	0.88697
Cyth4	-0.579078	0.048998	0.887763
Cped1	-0.574843	0.0490502	0.887763
Birc3	-1.23025	0.0491715	0.887763
Tspan4	-0.568104	0.0491905	0.887763
Clstn2	0.19799	0.0493063	0.887763
Pak7	0.260422	0.0493673	0.887763
Podn	-0.592559	0.0493718	0.887763
Sst	-0.28792	0.0493744	0.887763
Gns	-0.32089	0.0494187	0.887763
Kif20b	-0.796235	0.0494503	0.887763
Cd53	-0.710244	0.0494849	0.887763
C4b	-0.9491	0.0497593	0.88999
Nfam1	-0.654328	0.0497763	0.88999
Slc31a1	-0.383181	0.0497949	0.88999
Ogfr	-0.388959	0.0499326	0.89052
Scly	-0.305629	0.0499485	0.89052

## Sheet: Female_5xFAD-DUSP4 vs 5xFAD-GFP
	logFC	PValue	FDR
Dusp4	7.72066	1.36e-104	1.96e-100
Gbp2	-3.04876	3.19e-10	1.5e-06
Irgm1	-2.35033	4.09e-10	1.5e-06
Irgm2	-3.11433	4.14e-10	1.5e-06
Il12rb1	-2.51088	3.65e-09	1.06e-05
Ciita	-2.71615	4.74e-09	1.14e-05
Gbp4	-3.32445	1.11e-08	2.05e-05
Tap1	-2.20909	1.24e-08	2.05e-05
Igtp	-3.43658	1.28e-08	2.05e-05
Cd274	-2.42799	1.94e-08	2.8e-05
Irf1	-1.80951	3.24e-08	3.91e-05
Ifi47	-3.57902	3.24e-08	3.91e-05
Tgtp1	-3.13708	4.22e-08	4.7e-05
Gbp6	-3.13027	5.15e-08	5.19e-05
Gbp5	-2.51076	5.37e-08	5.19e-05
Gbp7	-2.07306	6.33e-08	5.72e-05
Slamf8	-2.69626	8.75e-08	7.45e-05
Gm4737	-5.79718	1.02e-07	8.17e-05
Gm12250	-3.41866	1.22e-07	9.32e-05
Lmo1	0.504892	2.75e-07	0.000191299
Tgtp2	-3.2716	2.77e-07	0.000191299
Iigp1	-3.45127	3.54e-07	0.000232945
Gbp3	-2.00764	4.16e-07	0.000261645
Smoc2	0.413319	5.8e-07	0.000350085
H2-DMb2	-2.54651	6.84e-07	0.000391247
Stat1	-1.74986	7.03e-07	0.000391247
H2-Aa	-3.6643	7.35e-07	0.000394244
C1s1	-2.18996	8.23e-07	0.000411267
H2-Eb1	-3.63627	8.24e-07	0.000411267
Gm12185	-3.25316	9.09e-07	0.000438612
Cfb	-1.49215	1.05e-06	0.000476183
Adamts4	1.55866	1.05e-06	0.000476183
Psmb9	-2.03855	1.25e-06	0.000548371
H2-Ab1	-3.55918	1.51e-06	0.00064374
Sft2d2	-0.408876	1.7e-06	0.000689215
Gbp9	-1.73147	1.71e-06	0.000689215
Nlrc5	-2.55689	1.77e-06	0.00069395
Il18bp	-2.34169	2.11e-06	0.000803795
Ube2l6	-1.28021	2.18e-06	0.000810581
Psmb8	-1.85778	2.29e-06	0.000827799
Gbp8	-4.68098	2.37e-06	0.000838017
AW112010	-2.16251	2.57e-06	0.000886937
Serpina3g	-2.65082	2.71e-06	0.000912421
Tapbpl	-1.14621	3.23e-06	0.00106084
Erap1	-0.775748	3.3e-06	0.00106084
Ptgfrn	-0.467332	4.15e-06	0.00130671
Gm4951	-3.14226	4.28e-06	0.00131084
Psme1	-0.636664	4.35e-06	0.00131084
Samhd1	-1.04082	4.66e-06	0.00137657
Ackr1	0.563004	4.86e-06	0.00140627
Tap2	-1.09866	5.32e-06	0.00151109
Fgl2	-1.97741	6.25e-06	0.0017399
Serpina3f	-3.50958	7.12e-06	0.00191491
H2-DMa	-1.05892	7.14e-06	0.00191491
Itgb7	-1.89274	8.14e-06	0.0021419
H2-DMb1	-1.95952	8.35e-06	0.00215764
Lck	-1.48503	1.07e-05	0.00269787
Serping1	-1.52512	1.08e-05	0.00269787
Socs1	-1.64559	1.13e-05	0.00276655
Stk17b	-0.842662	1.4e-05	0.00336716
Drd5	0.484144	1.52e-05	0.00360509
C1ra	-1.64571	1.59e-05	0.00371371
Il2rb	-2.83007	1.65e-05	0.00375616
H2-K1	-1.80383	1.66e-05	0.00375616
Spint1	-0.97923	1.87e-05	0.00415881
Tgm2	-0.86639	1.91e-05	0.00417604
Zbp1	-2.66727	1.93e-05	0.00417604
Parp9	-1.22813	2.22e-05	0.00472955
Cbln1	-1.99361	2.27e-05	0.00477138
Ptpn22	-2.04366	2.39e-05	0.00493637
Kcnj10	-0.436397	2.44e-05	0.00496848
Cd74	-3.35735	2.52e-05	0.00506938
Il2rg	-2.25098	2.64e-05	0.0052347
Pik3ap1	-1.10914	2.69e-05	0.00525291
H2-Oa	-3.04997	2.82e-05	0.00543727
Lcp1	-0.99198	3.2e-05	0.00609708
Psmb10	-0.636244	3.25e-05	0.00610733
Kctd4	0.341734	3.44e-05	0.00628795
Mndal	2.7118	3.45e-05	0.00628795
Gimap4	-2.66583	3.51e-05	0.00628795
Crybg1	-1.32528	3.52e-05	0.00628795
H2-T23	-2.73572	3.62e-05	0.00639545
Parp12	-0.977149	4.18e-05	0.00720957
Trim21	-1.20838	4.23e-05	0.00720957
B2m	-1.34341	4.23e-05	0.00720957
Parp10	-1.25369	4.34e-05	0.00730953
Xdh	-0.936839	4.86e-05	0.00809061
Tapbp	-0.825034	4.95e-05	0.00814226
Ly6c1	-0.3979	5.01e-05	0.00814567
Ifi202b	-2.76596	5.09e-05	0.00819513
Camk2d	-0.513356	5.19e-05	0.00825705
C3	-2.29571	5.26e-05	0.00828031
Entpd1	-0.730153	5.62e-05	0.00874306
Ptprcap	-1.94575	5.75e-05	0.00884937
Myo1g	-2.01586	6.64e-05	0.00991642
Lpl	0.687061	6.67e-05	0.00991642
Cd3e	-3.11341	6.69e-05	0.00991642
Ly75	-1.30132	6.71e-05	0.00991642
Etnppl	-2.1159	7.53e-05	0.0110079
Sytl1	-1.15296	7.8e-05	0.0112229
Xaf1	-1.27169	7.83e-05	0.0112229
Tmem109	0.258357	8.1e-05	0.0114195
Gbp10	-4.66167	8.22e-05	0.0114195
Elf4	-1.1061	8.25e-05	0.0114195
Tgfb2	0.346081	8.29e-05	0.0114195
P2ry14	-1.05839	8.36e-05	0.0114195
Psme2	-0.709229	8.54e-05	0.0115486
Fcgr4	-2.07257	8.89e-05	0.0119214
Acap1	-2.02744	0.0001009	0.013305
Ltb	-1.88693	0.000101095	0.013305
Ccl5	-3.53067	0.000108009	0.0140254
Rac2	-1.12653	0.000108506	0.0140254
Car8	-2.23919	0.000110651	0.0141761
Cd36	-1.73677	0.000113016	0.014352
Spn	-1.77072	0.000114259	0.0143837
Mdga1	0.449758	0.000121503	0.0151638
Ifi30	-1.20882	0.000124572	0.015414
C030037D09Rik	1.18201	0.000126134	0.0154749
Slfn8	-1.60316	0.000130875	0.015672
Rasd1	-0.618143	0.000131485	0.015672
Epsti1	-1.87635	0.000132255	0.015672
Uba7	-1.3054	0.00013376	0.015672
Dusp2	-1.3149	0.000134371	0.015672
Ifitm3	-1.10011	0.000134568	0.015672
Gm4841	-3.24842	0.000135318	0.015672
Asap2	-0.354851	0.000144072	0.0164943
Casp12	-1.80854	0.000144697	0.0164943
Plekho2	-0.423168	0.000148455	0.0167904
Pkp3	-1.9149	0.000155265	0.0174246
Lrfn2	0.306454	0.000156493	0.0174273
Rtkn2	-0.860861	0.000162659	0.0179757
Rnf213	-1.21304	0.000175632	0.0192623
Acod1	-3.27226	0.000184949	0.0201316
Pstpip2	-0.601305	0.000187223	0.0202271
Ccl12	-1.74174	0.000190161	0.0202418
Cryba4	-1.50382	0.000191157	0.0202418
H2-Q6	-2.1338	0.000191554	0.0202418
Tnfaip2	-1.20352	0.000199499	0.0207849
Dusp26	-0.581833	0.000199565	0.0207849
Rab43	-0.446274	0.000205171	0.0209759
Zap70	-0.810972	0.00020661	0.0209759
Abca1	-0.415323	0.00020945	0.0209759
Myh7b	-0.748744	0.000209493	0.0209759
Rasl10a	0.53034	0.000211682	0.0209759
Calhm6	-2.14195	0.000212223	0.0209759
Dtx3l	-0.993418	0.000212363	0.0209759
H2-D1	-1.58875	0.00021299	0.0209759
Herc6	-0.995013	0.000214913	0.0210223
Hhip	-0.615501	0.000217723	0.0211542
Wscd2	0.295606	0.000221642	0.0213914
Clec2d	-1.07076	0.000227476	0.0218091
Npl	-0.826552	0.000242129	0.0230612
Ccl2	-2.96726	0.000251595	0.0236668
Stat2	-0.743067	0.000252981	0.0236668
Hk3	-1.29241	0.000253392	0.0236668
Lfng	-0.487394	0.000255607	0.0237207
Prkch	-0.785576	0.000274383	0.0253009
Apobec3	-1.24244	0.000277883	0.0254614
Cd6	-2.09514	0.000293315	0.0266864
Col6a3	-1.2051	0.000294938	0.0266864
Ifit2	-0.972899	0.000298258	0.0268191
Parp14	-1.44317	0.000301103	0.0268762
Bst2	-1.29141	0.000303167	0.0268762
Nhlh1	1.19001	0.000304462	0.0268762
Serpinb6b	-1.14001	0.000309715	0.027046
Plxdc1	-0.585855	0.000310123	0.027046
Itk	-1.41039	0.000314097	0.0272286
Lag3	-1.17402	0.000321203	0.0276342
Themis2	-1.20164	0.000322593	0.0276342
Ms4a6b	-1.47568	0.000326724	0.0278234
Camk4	-0.43874	0.000330842	0.0280094
Tmem151b	0.27099	0.000340207	0.0286347
Csf2rb2	-1.215	0.000347206	0.0290549
Hspa12a	0.282265	0.000350542	0.0291655
Ifit3	-1.12838	0.00035671	0.0295063
Rnase6	-1.8744	0.000358714	0.0295063
Rtp4	-1.38905	0.000371469	0.0303828
Dusp10	-0.629294	0.000379078	0.030831
Sp110	-1.1181	0.000384934	0.0309202
Cxcl9	-3.91335	0.000385634	0.0309202
Fer1l5	0.323315	0.000386583	0.0309202
Zic1	-1.48416	0.000396671	0.0315528
Vcam1	-0.649976	0.000405637	0.0320897
Dusp23	0.571623	0.000414814	0.0326373
Arap2	-0.259126	0.000428062	0.0334976
Slfn2	-1.60816	0.000447433	0.0348252
Lpp	-0.542933	0.000456053	0.0353063
Ctso	-0.343548	0.000471496	0.0362546
Per2	-0.414538	0.000473311	0.0362546
Islr2	0.287099	0.000481176	0.0366337
Arg2	-0.851564	0.000483321	0.0366337
Mertk	-0.432235	0.000491176	0.0370352
Acaca	0.382836	0.000504374	0.0378333
Ehd1	0.270382	0.000518102	0.038583
H2bc6	0.74951	0.0005197	0.038583
Elmo1	-0.389735	0.000530486	0.0391829
Lyn	-0.707858	0.00054173	0.0398103
Cd4	-2.44928	0.000546767	0.0399775
Klf6	-0.382324	0.000555664	0.0404239
Stat5b	-0.32113	0.000559197	0.0404775
B230217O12Rik	0.437478	0.00056231	0.0405003
Esyt1	-0.594054	0.000576023	0.0412826
Tsc22d3	-0.446746	0.0005904	0.0421045
Ly6a	-0.865645	0.000610844	0.043158
Susd2	-0.699496	0.000611381	0.043158
Pcgf5	-0.391025	0.000614115	0.043158
Kcnj9	0.297924	0.000625229	0.0437268
H2-Q5	-2.41501	0.000633109	0.044065
Tnfsf10	-1.11131	0.000642352	0.0444944
Csf2rb	-1.11504	0.000646688	0.0445814
Otub2	0.30241	0.000652106	0.0447167
Synpr	0.242284	0.000654827	0.0447167
Pitpnm3	-0.4056	0.000661131	0.0449352
Baz1a	-0.959759	0.000669386	0.0450906
Icam1	-1.05172	0.000669646	0.0450906
Zic2	-0.740776	0.000684271	0.045862
Zfp963	0.698669	0.000726075	0.0484396
Tut7	-0.227618	0.000739293	0.0488755
Pgbd5	0.302638	0.000741395	0.0488755
Tbl1x	-0.348829	0.000742812	0.0488755
Sipa1l2	0.279681	0.000746114	0.0488755
Rps6ka1	-0.460467	0.000753646	0.0489865
Aif1	-0.845717	0.000754576	0.0489865
Lbh	-0.335375	0.000764583	0.0491877
Creld1	0.225097	0.000765422	0.0491877
Tgfbi	-1.10748	0.00076981	0.0491877
Plbd1	-1.99427	0.000783811	0.0491877
Sting1	-0.876754	0.000784244	0.0491877
Ikbke	-1.26304	0.000787228	0.0491877
Rbl1	-0.811944	0.000791007	0.0491877
Gpr68	0.574806	0.000791202	0.0491877
Gimap1	-1.20123	0.000791514	0.0491877
Sp100	-1.08476	0.000791704	0.0491877
Lgals3bp	-0.958103	0.000795049	0.0491877
Eif2ak2	-0.748297	0.000803282	0.0494856
Parp11	-0.435864	0.00081444	0.0499604
Plaat3	-0.38452	0.000826769	0.0505027
Cd2	-2.50294	0.000839103	0.0510407
Ifih1	-0.932977	0.000843588	0.0510989
H2-Ke6	0.317535	0.000858796	0.0517012
Cacng5	-0.562178	0.000864341	0.0517012
C1qb	-1.04019	0.000867539	0.0517012
Rfx3	0.250802	0.000867817	0.0517012
Gimap8	-1.24839	0.000877319	0.052053
Fam107a	-0.407005	0.00089244	0.0527341
Prr5	-0.504307	0.000901797	0.0530704
Thy1	0.341454	0.000928373	0.0543792
Pvalb	-0.560327	0.00093155	0.0543792
Cyld	-0.256103	0.000945544	0.0549745
Lsp1	-0.944332	0.000949911	0.0550074
Tes	-0.88034	0.000955156	0.0550908
Sh2d3c	-0.541567	0.000971099	0.0557881
Ccnjl	0.504463	0.000994376	0.0567829
Cemip	0.282137	0.000996261	0.0567829
Rora	-0.376708	0.00100136	0.0568498
Parp3	-0.904677	0.00100952	0.0569798
Slc12a8	-0.973323	0.00101152	0.0569798
Ppp1r16b	-0.394114	0.00106013	0.0591482
Slc30a3	0.354894	0.0010616	0.0591482
Gprin1	0.215815	0.00106227	0.0591482
H2-M3	-0.968169	0.00108952	0.0604327
Il7r	-1.42437	0.00109793	0.060667
Tcf7	-0.847185	0.00110659	0.0609127
Pnpla2	-0.375962	0.00112667	0.0617832
Pim1	-1.02384	0.00114213	0.0623946
C1qc	-0.924707	0.0011588	0.0630675
Nfkbie	-0.895791	0.00116735	0.0632947
Rnf152	-0.743371	0.00119105	0.064071
Helz2	-1.01194	0.00119271	0.064071
Sh3glb1	-0.243455	0.00119957	0.064071
Acp5	-1.29362	0.00120265	0.064071
Il10ra	-0.800871	0.00120379	0.064071
Prex2	-0.340456	0.00122144	0.0647719
Rhbdf2	-0.909746	0.001235	0.0652519
Cd300lf	-1.1133	0.00124929	0.0657671
Gm1966	-1.54046	0.0012897	0.0676486
Adgre1	-0.825854	0.00129546	0.0677055
Lst1	-1.19895	0.00130508	0.0679626
Rcan2	-0.275015	0.00132226	0.0684468
Ahnak	-0.597304	0.00132383	0.0684468
Il21r	-0.979276	0.0013289	0.0684641
Cldn22	0.659841	0.00136999	0.0702882
Dpp4	-1.0821	0.00137401	0.0702882
A530040E14Rik	-2.13498	0.00138051	0.0703719
Nfkb2	-0.881954	0.00139066	0.0706406
Pld5	-1.46877	0.00140227	0.0709454
Tpm4	-0.387097	0.00140646	0.0709454
Cd3d	-2.70455	0.00143702	0.072235
Onecut1	1.10152	0.00144386	0.0723278
Samd9l	-1.20644	0.00145787	0.0727778
Gstm6	0.972918	0.00146768	0.0730159
Ubald1	0.197115	0.00147883	0.0733186
Uhrf1bp1	-0.339931	0.00149073	0.0736563
Birc3	-1.01378	0.00150776	0.0742442
Hmgb2	-0.671733	0.00157562	0.077323
Wscd1	0.192862	0.00161708	0.0785857
Ahcy	0.385925	0.00161744	0.0785857
Hpse	-1.29036	0.00162352	0.0785857
Trib1	-0.525041	0.00162817	0.0785857
Cbfa2t3	0.363858	0.00162992	0.0785857
Tmem114	0.667448	0.00163773	0.0785857
Bmp2k	-0.49637	0.00163935	0.0785857
Lgals3	-1.00362	0.00165146	0.0789049
Wdfy4	-0.80494	0.00167257	0.0796509
Batf3	-1.01126	0.00168844	0.0797654
Adap2	-0.76575	0.00168854	0.0797654
Unc13d	-0.898686	0.00169151	0.0797654
Cd86	-0.98047	0.00169787	0.0798053
Cxcl10	-2.02298	0.00172251	0.0807015
Txnip	-0.592118	0.00177224	0.0825932
Ctsc	-0.732107	0.0017766	0.0825932
Atp2a3	-0.755665	0.00178	0.0825932
Afmid	-0.760321	0.00179057	0.0827192
Morc2b	0.821783	0.00179415	0.0827192
Tnfrsf18	-1.28902	0.00182089	0.083686
Clstn2	0.21461	0.00183543	0.0840871
Bcl7a	0.192487	0.00185091	0.0844357
Cuedc1	-0.298616	0.00185643	0.0844357
Map4k1	-1.10619	0.00186079	0.0844357
Tbc1d4	-0.401958	0.00186637	0.0844357
Ptprc	-0.89229	0.00189918	0.0856525
Gsdmd	-0.975317	0.00191787	0.0859874
Lcp2	-0.832863	0.00191849	0.0859874
Gmfg	-1.09998	0.00192915	0.0860914
Jak2	-0.29526	0.00193853	0.0860914
Ssbp4	0.347407	0.00193865	0.0860914
Irf7	-1.34719	0.00197442	0.0873464
Itgal	-1.78377	0.00198421	0.0873464
Icosl	-0.55052	0.00198501	0.0873464
Car13	-0.815395	0.00200258	0.0878525
Cxcl16	-1.19245	0.0020479	0.0895692
P2ry6	-0.61179	0.0020564	0.0896704
Ccdc50	-0.236166	0.00207636	0.0902686
Vasp	-0.540923	0.00208846	0.0903743
Odc1	0.452608	0.00209127	0.0903743
Wnt11	0.995114	0.00209757	0.0903763
Pik3r1	-0.234432	0.00213536	0.0915136
Lmo3	0.241827	0.0021366	0.0915136
Bhlhe22	0.278172	0.00215206	0.0919037
H2-M2	-2.93628	0.00215914	0.0919351
Ccno	0.668624	0.0021864	0.0928225
Cdh7	-0.725486	0.00221491	0.0937582
Psd4	-1.06078	0.00223349	0.0942689
Lpcat2	-0.597417	0.00225945	0.0950874
Auts2	0.246785	0.00236466	0.0992265
Oasl2	-1.49361	0.00238056	0.0996051
Adra2c	0.322831	0.00240848	0.100008
Adam19	-0.384193	0.00241328	0.100008
Emc10	0.224239	0.00241362	0.100008
Lrrk1	-0.706165	0.00241783	0.100008
Nmi	-0.794856	0.00243859	0.10058
Tlr9	-1.03086	0.00246679	0.101454
Irf9	-0.800462	0.00248416	0.101789
Hck	-0.956065	0.00248925	0.101789
Rgs5	0.321061	0.00249605	0.101789
Cdh9	0.307867	0.00251941	0.102218
Trmt9b	-0.622638	0.00252067	0.102218
Serpinb9	-0.59025	0.00256155	0.103585
Ddx60	-1.22767	0.00258142	0.104098
Rspo1	-1.19849	0.0025989	0.104512
Plcb4	-0.47859	0.0026091	0.104632
Lgi2	-0.384553	0.00262487	0.104973
Cnn2	-0.722667	0.00263401	0.105048
Ets1	-0.47805	0.00264618	0.105244
Dhx58	-1.12516	0.00265986	0.105407
Tnpo1	-0.289623	0.00266486	0.105407
Aida	-0.262788	0.0026799	0.105625
Emx2os	0.759377	0.00269406	0.105625
Caly	0.210633	0.00269659	0.105625
Cyp2u1	0.485999	0.00269954	0.105625
Wfs1	-0.506277	0.00271568	0.105822
Plch1	-0.610175	0.00273267	0.105822
Prox1	0.281105	0.00273306	0.105822
Wnk4	0.751417	0.00273718	0.105822
Sall1	-0.325292	0.00274113	0.105822
Septin1	-1.27678	0.00276455	0.106442
Jade2	-0.218894	0.00280873	0.107378
Ocel1	0.776697	0.00280931	0.107378
Tnfrsf14	-1.42371	0.00281111	0.107378
Casp1	-0.977246	0.00283354	0.10795
Synpo	0.238785	0.00284549	0.108121
Rtn4rl2	0.270875	0.00290313	0.109685
Ccdc122	-1.60353	0.00290901	0.109685
Arl15	0.348914	0.00290937	0.109685
Grid2ip	-1.11387	0.00293146	0.11023
Tmem200b	-1.01672	0.00294424	0.110424
Slc5a5	-1.06012	0.00298421	0.111634
Rassf4	-0.632739	0.00302181	0.112468
Dctd	-0.68447	0.00302266	0.112468
Matn2	0.26802	0.00303691	0.112468
Lrfn3	0.260432	0.00304588	0.112468
Synrg	0.166947	0.00304615	0.112468
Vash1	0.273402	0.00305311	0.112468
9930111J21Rik1	-1.24502	0.00306469	0.112608
Gm14204	0.548689	0.00308734	0.113153
Hivep1	-0.37488	0.00309621	0.113191
Mki67	-0.783361	0.00310545	0.113243
Cavin1	-0.378158	0.00314378	0.114171
Ly6i	-3.12489	0.00314666	0.114171
Kat2b	-0.379343	0.00315999	0.114368
Rtn4r	0.218233	0.0031807	0.11483
Vwa5a	-0.39291	0.00321956	0.115944
Prrx1	-0.445866	0.00327638	0.11755
Slc29a3	-0.429799	0.00328039	0.11755
Tlr3	-0.375417	0.00329902	0.117661
Sec14l2	0.211407	0.00329973	0.117661
Ptges3l	-0.854709	0.00334275	0.118695
Asah1	-0.226223	0.00334656	0.118695
D17H6S56E-5	-0.845746	0.00335522	0.118695
Cxcl12	0.306974	0.00336454	0.118695
Mycl	0.236292	0.00336974	0.118695
Tmem28	0.207908	0.00340614	0.119436
Gimap6	-0.862996	0.00340728	0.119436
Ptpn6	-0.804399	0.00342196	0.119661
Atp8b2	-0.205991	0.0034506	0.120372
Fam43b	0.301157	0.00346679	0.120646
Hmgb3	-0.425618	0.00349985	0.121504
Kcnab3	-0.328697	0.00354826	0.12289
Ankub1	-0.792197	0.00357254	0.123123
Dram1	-0.962382	0.0035731	0.123123
Zfp260	-0.208013	0.00358049	0.123123
Crybb1	-0.679841	0.00360836	0.123385
H2-Q4	-2.74492	0.00360993	0.123385
Hif3a	-0.944938	0.00361367	0.123385
Syt2	-0.627925	0.00369479	0.125773
Galnt14	0.258076	0.00370098	0.125773
Vill	-1.44673	0.00372485	0.126287
Ifit3b	-0.846243	0.00373421	0.126309
C1qa	-0.801386	0.00376997	0.127221
Akna	-0.687084	0.00379315	0.127706
Sybu	0.173416	0.00383137	0.128693
Ncf1	-0.702808	0.00385789	0.129284
Notch1	-0.313969	0.00386781	0.129317
Nuak2	-0.791845	0.00391645	0.130642
Zbtb46	-0.583102	0.0039969	0.132999
Gm15760	0.62838	0.0040055	0.132999
Adam17	-0.378147	0.00404839	0.134116
Fgd2	-0.626714	0.00406744	0.134439
3110070M22Rik	0.996308	0.0041006	0.135226
Casp7	-0.737523	0.00413307	0.135928
Msn	-0.483391	0.00414319	0.135928
Slc13a5	-0.460465	0.00415539	0.135928
Dgat2	0.236453	0.00415942	0.135928
Gpc4	0.271555	0.00418055	0.13631
Slfn5	-0.661614	0.0042103	0.136845
Gimap3	-2.24681	0.00421587	0.136845
Dcakd	0.278501	0.00422975	0.136989
Slc1a3	-0.309527	0.0042935	0.138743
Etv6	-0.385605	0.00430964	0.138955
Sowahb	-0.666339	0.00435602	0.140101
Slc2a1	-0.255315	0.00436455	0.140101
Mgat4a	-0.247944	0.00442131	0.141609
Paqr7	0.259266	0.00446212	0.142353
Mast4	-0.255256	0.00446419	0.142353
Npnt	0.333857	0.00448717	0.142771
Atp5g1	0.24318	0.00453931	0.14384
Mbnl1	-0.261308	0.00454065	0.14384
Apln	-0.38668	0.00459278	0.145036
Anpep	-0.843186	0.00460893	0.145036
H2-T-ps	-1.2479	0.00462714	0.145036
Cnih3	0.233569	0.00462998	0.145036
Unc93b1	-0.642313	0.00463077	0.145036
Gm16551	0.958348	0.00464226	0.145036
Ufc1	0.202183	0.00464853	0.145036
N4bp2l1	-0.298051	0.00466003	0.145082
Syndig1l	-0.475275	0.00468008	0.145094
Nampt	-0.266255	0.00468455	0.145094
LOC102632463	0.563908	0.00469046	0.145094
Zfp217	-0.470465	0.00471257	0.145202
Procr	-0.948262	0.00471402	0.145202
Skap1	-0.869258	0.0047267	0.145283
Dio2	-0.383131	0.00477863	0.146568
Fam107b	-0.357533	0.00480643	0.147109
Stxbp6	0.284864	0.00482039	0.147225
Rassf2	-0.226785	0.00487056	0.148423
Fbll1	0.203748	0.00488859	0.148423
Tox	-0.502435	0.00489556	0.148423
Plagl2	-0.445126	0.00490062	0.148423
Fgfr3	-0.236158	0.0049142	0.148524
Cyp26b1	-0.597348	0.00495922	0.149572
Frmpd1	0.381371	0.00497087	0.149612
Gal3st4	-0.737315	0.0049886	0.149834
Grid2	-0.528066	0.00501125	0.150203
AI429214	0.590803	0.00502558	0.150321
Garnl3	-0.355869	0.00506262	0.151116
Them6	0.250897	0.00509158	0.151668
Trim14	-0.975625	0.00511459	0.152041
Mef2a	-0.215137	0.005173	0.153462
Armc4	-0.815091	0.00520978	0.154237
Prtg	0.476989	0.00522845	0.154474
Nod1	-0.609879	0.00527425	0.155305
Trim30a	-0.916374	0.00528492	0.155305
Arhgap30	-0.788208	0.00529055	0.155305
Tns3	-0.264032	0.0052995	0.155305
Fxyd5	-0.701486	0.00531253	0.155373
Ntng2	0.313118	0.00535512	0.156303
Kcnk6	-0.64029	0.00539129	0.157042
Myom1	-0.827352	0.00540456	0.157112
Ifi27l2a	-1.27946	0.00546683	0.158463
Kcnip2	0.234543	0.00547293	0.158463
Noct	0.176314	0.00549988	0.158926
Serinc3	-0.213426	0.00554544	0.159404
Sash3	-0.771369	0.00555014	0.159404
Kcnh3	0.253818	0.00555647	0.159404
Ppfia2	0.173997	0.00556049	0.159404
Dpp10	-0.464125	0.0055717	0.15941
Rapgefl1	0.268254	0.0056088	0.160155
Yjefn3	0.306869	0.00562789	0.160384
Scoc	-0.55731	0.00565552	0.160854
Il15ra	-0.690275	0.00575141	0.163261
Itpr2	-0.30157	0.00578262	0.163826
Syt5	0.193286	0.00582888	0.164114
Nptx1	0.239376	0.00583922	0.164114
Ikzf3	-2.28182	0.00584685	0.164114
Slfn9	-1.10756	0.00584829	0.164114
Farp1	-0.246026	0.00584949	0.164114
Ms4a4b	-2.28213	0.0059999	0.168009
Lrg1	-1.09055	0.00602457	0.168264
Akr1c18	0.594513	0.00603408	0.168264
Arhgap4	-0.898998	0.00604387	0.168264
Stat6	-0.458261	0.00607861	0.168852
Mab21l1	-1.58631	0.00609326	0.168852
Palm3	0.5428	0.00609999	0.168852
Pde7b	0.325086	0.00612504	0.1691
Akap13	-0.274812	0.00613231	0.1691
Tnfrsf1b	-0.73204	0.00618732	0.170293
Zic4	-1.22434	0.00626675	0.172151
Lair1	-0.603107	0.00629205	0.172322
Fgr	-1.13217	0.00630614	0.172322
Sncg	-0.530636	0.00631494	0.172322
Tagap	-0.730503	0.00632058	0.172322
Rnf19b	-0.290631	0.00635081	0.172769
Vstm2l	0.278775	0.00636083	0.172769
Asf1b	-0.979845	0.00640684	0.173597
Il1rapl2	-0.723937	0.00641532	0.173597
Dcaf8	0.198235	0.00643654	0.173847
Mmp14	-0.389877	0.0064781	0.17423
Cybb	-1.37554	0.00648509	0.17423
Cp	-0.633417	0.00648684	0.17423
Napepld	0.213539	0.0065934	0.176474
Cd3g	-2.79409	0.00659476	0.176474
Copa	0.169819	0.00664205	0.177411
Nit1	0.301543	0.00665554	0.177444
Chm	-0.182337	0.00670183	0.17835
Dpy19l4	-0.304922	0.00673993	0.178866
Chn2	-0.622505	0.00674592	0.178866
6330403K07Rik	0.184872	0.00675937	0.178891
Htra4	0.890395	0.00677159	0.178891
Arid5b	-0.351745	0.00680102	0.179341
Raly	-0.188782	0.00684033	0.179869
Pkn2	-0.238006	0.00684588	0.179869
Bex2	0.180908	0.00689965	0.180669
Plppr2	0.19701	0.0069066	0.180669
H2-T24	-1.13225	0.00692473	0.180669
Zfp367	-0.311172	0.00692917	0.180669
Cyp4v3	-0.44422	0.00695044	0.180669
Cacna2d2	-0.444334	0.00695122	0.180669
Pnmal1	0.163739	0.00699341	0.181278
Gpr101	-0.924368	0.00702412	0.181278
Pdzph1	-0.924745	0.00702489	0.181278
Socs3	-0.936761	0.00704038	0.181278
Gjb6	-0.296342	0.00706275	0.181278
Adamts6	-0.652964	0.00707209	0.181278
Slit1	0.23638	0.00707337	0.181278
Bmpr1a	-0.170737	0.00708733	0.181278
Mark2	0.180433	0.00708734	0.181278
Myo1c	-0.311993	0.00713523	0.182181
Sptb	0.19637	0.00716805	0.182697
Tspo	-0.688828	0.00719235	0.182994
Vwc2l	-0.848934	0.00721311	0.1832
Kcnk9	-0.41184	0.00725052	0.183828
Klf16	0.198314	0.00727499	0.184126
Cyp2j9	-0.361773	0.00731745	0.18469
Cfap46	-0.794339	0.0073228	0.18469
Pstpip1	-0.764486	0.0074288	0.187038
Selenof	-0.19904	0.00751502	0.18888
Rps18	-0.403505	0.00760334	0.190769
Ikzf1	-0.580917	0.00769813	0.192252
Oas1a	-1.12937	0.00769945	0.192252
Cmpk2	-0.288146	0.00770231	0.192252
Tmem267	0.765665	0.00774514	0.192989
Fyb	-0.744927	0.00776827	0.193233
Tspan2	-0.294584	0.00782216	0.193837
Irf8	-0.680042	0.00782765	0.193837
Il16	0.268976	0.00783273	0.193837
Ank1	-0.344346	0.00787063	0.194442
Isg15	-1.18431	0.0079148	0.1952
Znfx1	-0.28707	0.00792978	0.195237
Ifit1	-1.08475	0.00801571	0.197018
Evpl	-0.607516	0.00806305	0.197845
Olfm1	0.245763	0.00810067	0.198432
Podxl2	-0.257044	0.00813858	0.19893
Ddx58	-0.626969	0.00814849	0.19893
Zfp704	-0.186946	0.00824251	0.200887
Qk	-0.190466	0.00830387	0.202042
Kcnh1	0.208619	0.00834622	0.202491
Adipor2	-0.218112	0.00835028	0.202491
Fbxl15	0.252279	0.00837108	0.202656
C2	-0.905977	0.00842883	0.203713
Clic4	-0.29754	0.00847562	0.204503
Tmem106a	-0.947608	0.00858305	0.20675
Nhsl2	0.178945	0.0086658	0.208397
Gm5431	-1.06875	0.00875451	0.210181
Pak7	0.213814	0.00882854	0.211607
Jup	-0.203402	0.0088484	0.211733
Tspan18	0.437129	0.00892744	0.213271
Rasa4	-0.700431	0.00899021	0.214417
Kcns2	0.306503	0.00901884	0.214746
Lrrc8a	-0.192017	0.00915174	0.217553
Cys1	0.394493	0.0091962	0.218251
Tesc	0.342326	0.00924208	0.218514
2700054A10Rik	-1.08502	0.0092772	0.218514
Stc1	0.607911	0.00927761	0.218514
Pxk	-0.193269	0.00927861	0.218514
Sobp	0.17609	0.00928272	0.218514
B230217C12Rik	0.298619	0.00930178	0.218607
Ncoa5	0.165135	0.0093181	0.218636
Tmem123	-0.398562	0.0093508	0.219048
Plin4	-0.921823	0.00938468	0.219486
Nfkbia	-0.391264	0.0094245	0.219766
Gm6548	-0.627203	0.00942702	0.219766
Erdr1	0.786148	0.00949431	0.220753
Neurod2	0.356356	0.00949985	0.220753
Cd5	-1.547	0.00953279	0.221164
Ptprr	-0.272905	0.00956248	0.221414
Rap1b	-0.21506	0.00957417	0.221414
Pcdh11x	-0.602847	0.00959603	0.221505
Pnpo	-0.209875	0.00960868	0.221505
Arhgdib	-0.601182	0.00964132	0.221904
Kndc1	-0.200179	0.00968166	0.222416
Gna13	-0.203511	0.00969538	0.222416
Fam13c	0.19449	0.00972543	0.222416
Arel1	-0.196836	0.00972773	0.222416
Alox5ap	-0.579276	0.0097404	0.222416
2810002D19Rik	0.622921	0.009842	0.224382
Cxcr3	-1.64523	0.00990285	0.225414
Jaml	-1.27202	0.00994648	0.225856
Igsf6	-1.05758	0.00995346	0.225856
Prkd3	-0.245467	0.0099725	0.225934
Slc29a4	0.449321	0.00998881	0.22595
Pcx	-0.170957	0.0100272	0.226464
Sat1	-0.411599	0.0100674	0.226843
Ints3	0.170612	0.0100874	0.226843
Atp10a	-0.438166	0.0100947	0.226843
Cacnb3	0.181837	0.0101066	0.226843
Fcrls	0.695973	0.0101599	0.227567
Cyp1b1	-0.600923	0.0101743	0.227567
Cflar	-0.313398	0.0101861	0.227567
Pigz	-0.384753	0.0102467	0.22857
Psme2b	-0.771074	0.0102635	0.228592
Bak1	-0.360403	0.010282	0.228651
Arhgef19	0.378769	0.0103713	0.230285
Hk2	-0.489149	0.0103917	0.230385
Btg1	-0.281702	0.0104301	0.230882
Plvap	0.482686	0.0104605	0.231201
Ngfr	-0.606005	0.010501	0.231742
Traf1	-1.07727	0.0105408	0.232267
Itgb2	-0.595458	0.0106821	0.23479
Papss1	-0.181354	0.0106928	0.23479
Mdga2	-0.236714	0.010709	0.23479
Mybl1	-0.526768	0.0107202	0.23479
Wipf1	-0.388582	0.0107503	0.235094
Folh1	-0.392239	0.0107734	0.235244
Mvp	-0.495095	0.0107997	0.235463
Shisa8	-0.605356	0.0108539	0.235665
Htra3	0.457656	0.0108573	0.235665
Nnt	-0.329351	0.0108665	0.235665
Fam49b	-0.161835	0.0108741	0.235665
Lcmt1	0.165017	0.0109024	0.23588
Alox5	0.615668	0.0109166	0.23588
Tle3	-0.184426	0.0110219	0.237006
Mybpc1	-1.12832	0.0110256	0.237006
Ifi44	-1.26738	0.0110309	0.237006
Prss23	0.358204	0.0110342	0.237006
Crip2	0.176673	0.0110691	0.237403
Skida1	0.294131	0.0111302	0.238362
Baz2b	-0.226556	0.0111653	0.238759
Chrdl1	-0.561054	0.0112559	0.240341
Ptafr	-0.899585	0.0113995	0.243049
Wnt7b	0.232766	0.0114479	0.243723
Marchf1	-0.269637	0.0114776	0.243997
Phactr4	-0.323668	0.0115112	0.244352
Dapp1	-0.467732	0.0115341	0.24448
Kcng2	0.214077	0.0116067	0.245338
Stat3	-0.277547	0.0116085	0.245338
Ro60	-0.211278	0.011643	0.245708
Rab32	-0.743544	0.0117296	0.247175
Nr1d2	-0.228663	0.0117796	0.247856
Tusc3	-0.183517	0.0118057	0.247856
Oip5os1	-0.254337	0.0118215	0.247856
Sphk2	0.186112	0.0118304	0.247856
Mov10	-0.573214	0.0118782	0.248497
Abcc3	-0.587947	0.0119681	0.250018
Galnt7	-0.305527	0.0120292	0.250744
Extl1	0.199314	0.0120494	0.250744
Dusp18	0.193477	0.0120548	0.250744
Trpc6	0.379828	0.0121222	0.251784
P3h4	-0.452253	0.0121458	0.251913
Glipr2	-0.644329	0.0121661	0.251972
Arhgap6	-0.911916	0.0121849	0.252001
Gas2l3	-0.516416	0.0122226	0.252275
Rnd2	-0.275744	0.012233	0.252275
Ephb3	0.234154	0.0122725	0.25273
Mapk6	-0.209467	0.0123009	0.25281
Chst15	0.276883	0.0123148	0.25281
Hepacam	-0.163535	0.0123288	0.25281
Pld4	-0.605272	0.0124492	0.254918
Pla1a	-0.949239	0.0125906	0.257448
Uqcc1	0.167655	0.0126542	0.258384
Nfkb1	-0.365402	0.0127308	0.259583
Rarres2	-0.673629	0.0127524	0.259657
Tmem181c-ps	-0.850001	0.0128013	0.260287
Lap3	-0.264093	0.012822	0.260343
Fermt3	-0.600365	0.0128624	0.260509
Ptprz1	-0.22523	0.0128662	0.260509
Mau2	0.236257	0.0129058	0.260945
Npc1	-0.155955	0.0129507	0.261206
Cobl	-0.506131	0.0129547	0.261206
Slc12a7	-0.464824	0.0129956	0.261665
Chd7	-0.289808	0.0130481	0.262198
Trim46	0.206711	0.0130643	0.262198
Twist1	-0.548166	0.0130764	0.262198
Naaa	-0.220394	0.0131672	0.263653
Aprt	0.225316	0.0132708	0.265362
Dkk2	1.04053	0.0133196	0.265969
Ttc39b	-0.276343	0.0133917	0.266218
Yars	0.170222	0.0134158	0.266218
Noxo1	0.556403	0.0134322	0.266218
Gramd3	-0.295412	0.0134362	0.266218
Rab40b	0.221352	0.0134588	0.266218
Fam171a2	0.181402	0.01346	0.266218
Rdh14	-0.218991	0.0134608	0.266218
Unkl	-0.377907	0.0135287	0.267197
Lgals9	-0.552708	0.0136081	0.268398
Mmaa	0.260205	0.0136627	0.269109
Filip1l	-0.507932	0.0137347	0.269981
Agpat4	0.151969	0.0137615	0.269981
Vstm2b	0.248872	0.0137629	0.269981
Pisd-ps2	0.445511	0.013796	0.270263
Stk32c	0.207694	0.0138444	0.270846
Bcl11b	0.238064	0.0139747	0.273026
Stbd1	-0.581094	0.0140001	0.273153
Fbxo25	0.151258	0.0140254	0.273278
Fcho2	-0.200121	0.014055	0.273487
Gng7	0.18112	0.0141565	0.275092
Lman2l	0.219823	0.0142047	0.275659
Nos1ap	0.185837	0.0142779	0.276709
A230077H06Rik	0.427103	0.0143377	0.277495
Lacc1	-0.489814	0.0143694	0.277737
Itgam	-0.437652	0.0143885	0.277737
Tlcd4	-0.23618	0.0145323	0.279376
Usp43	-0.924953	0.0145344	0.279376
Rcn1	-0.319775	0.0145506	0.279376
Pcdha9	0.474642	0.0145506	0.279376
Rnf144b	-0.315337	0.0145742	0.279458
4833420G17Rik	0.338151	0.0146225	0.279981
Ccdc85a	0.170737	0.0146479	0.279981
Lcn2	-1.54859	0.0146595	0.279981
Slc38a1	-0.210152	0.0147947	0.282191
Rab4a	-0.192996	0.0148632	0.282904
Gadd45gip1	-0.25329	0.0148972	0.282904
Galnt17	0.18962	0.0149266	0.282904
Fat3	-0.209648	0.0149282	0.282904
Trappc12	0.163856	0.0149298	0.282904
Pcdhga11	-0.331539	0.0149497	0.282912
C4b	-0.524788	0.0150764	0.284538
Stom	-0.341134	0.0150803	0.284538
Tnfsf13b	-0.760561	0.0150947	0.284538
Mmp15	0.393521	0.0151465	0.284895
Plek	-0.483725	0.0151529	0.284895
Megf10	-0.24846	0.0151937	0.28529
Cd52	-0.87266	0.0152314	0.285628
Tnfaip3	-0.472939	0.0152714	0.286008
Dhcr24	0.215388	0.0153065	0.286294
Homer2	-0.22536	0.0153638	0.286848
Fut10	-0.797047	0.0154359	0.286848
Them4	0.324569	0.0154644	0.286848
Eps8	-0.230993	0.0155018	0.286848
Anxa4	-0.493412	0.0155192	0.286848
Phf11b	-1.05337	0.0155271	0.286848
Xiap	-0.173655	0.0155324	0.286848
Tmco4	-0.499001	0.0155407	0.286848
Slc6a8	-0.141009	0.0155493	0.286848
Srgn	-0.587297	0.0155513	0.286848
Gsr	0.406893	0.015554	0.286848
Amer3	0.190917	0.0155862	0.286928
Zyx	-0.210386	0.0155995	0.286928
Fut9	-0.305231	0.0156178	0.286928
Cc2d1a	0.196554	0.0157153	0.288307
Mob1a	-0.342023	0.0157331	0.288307
S100a11	-0.632765	0.0157526	0.288307
Cpne8	-0.283396	0.015819	0.289156
Bmpr1b	-0.282975	0.015904	0.289844
Myb	-0.725967	0.0159119	0.289844
0610012G03Rik	0.171455	0.0159167	0.289844
Cd2ap	-0.313633	0.0159439	0.289975
Baiap2	0.230168	0.0160259	0.291089
Rflnb	0.421218	0.0160454	0.291089
Arhgap27	-0.304292	0.0160919	0.291567
Reep2	0.164134	0.0161262	0.291824
Sh3bp2	-0.509404	0.0162047	0.292879
Mvd	0.320248	0.0162596	0.293099
Arhgap26	-0.36194	0.0162648	0.293099
1600029O15Rik	0.451768	0.0162777	0.293099
Trim25	-0.45891	0.0163451	0.293947
Asphd2	0.208124	0.0164275	0.295063
Galnt1	-0.162746	0.0164676	0.295204
Pak2	-0.165143	0.0164761	0.295204
Fmo2	-0.808467	0.0164968	0.295208
Csgalnact1	0.257007	0.0166108	0.296551
Slc17a6	-0.763461	0.0166319	0.296551
Scn3a	0.169042	0.016637	0.296551
Saa3	-2.10872	0.0166537	0.296551
Ptn	-0.203969	0.0167246	0.297107
Apod	-0.484016	0.016726	0.297107
Sgk1	-0.313404	0.0168168	0.298034
Nfil3	0.373669	0.01684	0.298034
Axl	-0.331975	0.0168978	0.298034
Pglyrp1	-0.46667	0.0169143	0.298034
Ppargc1a	-0.241904	0.0169177	0.298034
Col2a1	0.71989	0.0169386	0.298034
Dennd1c	-0.76205	0.0169458	0.298034
Clic1	-0.475353	0.0169537	0.298034
Neurl3	-0.878844	0.0169861	0.298034
Fat1	-0.311011	0.0169978	0.298034
P2rx4	-0.366384	0.0170123	0.298034
Dock2	-0.610946	0.0170252	0.298034
Dnal4	0.15737	0.0171858	0.300372
Cd180	-0.683198	0.0172171	0.300372
Sec14l3	-0.875169	0.0172345	0.300372
Cygb	0.187372	0.0172418	0.300372
Cul7	-0.241579	0.0173204	0.301109
D430019H16Rik	0.170792	0.0173257	0.301109
Gria4	-0.280786	0.017548	0.304607
Rubcnl	-0.655334	0.0176197	0.305486
Ctss	-0.597053	0.0176835	0.306225
Sstr3	0.199593	0.0177304	0.306671
Gm16973	-0.581848	0.0177677	0.306949
Prex1	-0.204281	0.0178333	0.307714
Lrrc20	0.196083	0.0178568	0.307753
Prune2	-0.257503	0.0178843	0.307862
Ms4a6c	-0.903243	0.0179764	0.308715
Dpysl2	0.194288	0.0179765	0.308715
Mdfi	0.808016	0.018037	0.309385
Ablim3	0.268579	0.0181567	0.310134
Nol3	0.209727	0.0181669	0.310134
Ifi27	-0.412181	0.018192	0.310134
Tmx2	0.1903	0.0181971	0.310134
Pamr1	-0.496418	0.0182042	0.310134
Brca2	-0.355161	0.0182092	0.310134
Shroom2	0.148016	0.0182926	0.311188
Ret	-0.545471	0.0183351	0.311546
Tunar	0.263526	0.0183749	0.311857
Usp54	-0.228354	0.0184034	0.311974
Rbm3	-0.413943	0.0186229	0.315327
Ly6e	-0.284712	0.0186699	0.315668
B4galt3	0.171966	0.0186867	0.315668
Itpr3	-0.445041	0.0187384	0.31587
Tmem88	0.626494	0.0187483	0.31587
Il1r1	0.358074	0.0187641	0.31587
Lrrc25	-0.836752	0.0188245	0.316407
Ube2ql1	0.162559	0.0188508	0.316407
Cd320	0.269706	0.0188616	0.316407
Parp4	-0.43224	0.0189023	0.316459
Rnf135	-0.407815	0.0189123	0.316459
Ankrd44	-0.371208	0.0189392	0.316459
Gcsh	0.278424	0.0189548	0.316459
Prrt3	0.167223	0.018974	0.316459
Gpc1	0.261304	0.0190145	0.316491
Henmt1	-0.652804	0.0190196	0.316491
Akt1s1	0.159022	0.0193695	0.321944
Manba	-0.408282	0.0194376	0.322388
Hspb8	-0.331779	0.0194621	0.322388
Rab37	-0.442458	0.0194631	0.322388
Tnfrsf9	-1.29532	0.0194883	0.322436
Fam122b	-0.383235	0.0196237	0.323948
Cd101	-0.904619	0.0196244	0.323948
Nfatc1	-0.481814	0.0197138	0.324858
Arap1	-0.324344	0.0197244	0.324858
Dpf1	0.202514	0.0198117	0.325284
Dpf3	0.332582	0.019818	0.325284
Ntf3	0.408431	0.0198242	0.325284
Etv1	-0.367858	0.0198442	0.325284
Rapgef6	-0.182698	0.0198626	0.325284
Dusp7	0.181923	0.0199093	0.32568
Slc66a2	0.224435	0.019945	0.325896
Nova1	-0.218195	0.0199703	0.325941
Mindy2	-0.190573	0.0200424	0.326749
Cep192	-0.381934	0.0200951	0.326842
Tmem163	-0.43805	0.0201041	0.326842
Ucma	-0.748066	0.0201371	0.326842
Pwwp2b	0.262654	0.0201482	0.326842
Pld1	-0.333335	0.020161	0.326842
Klk6	-1.26459	0.0203165	0.328995
Ncf4	-0.852053	0.0204054	0.329989
Cdh20	-0.290158	0.0204234	0.329989
Scg3	-0.160316	0.0205017	0.330585
Stxbp3	-0.294564	0.0205175	0.330585
Traf3ip3	-0.890829	0.0205289	0.330585
Art3	-0.530675	0.0208067	0.334687
Hexim1	0.150197	0.0208378	0.334816
Meis2	-0.498713	0.0208809	0.335027
Samd1	0.224596	0.020899	0.335027
Cdh6	-0.435824	0.0209204	0.335027
Ifngr1	-0.328038	0.0210359	0.336505
Plk5	0.53099	0.0210958	0.33709
C1ql2	0.471988	0.021127	0.337216
Wasf2	-0.259356	0.0211565	0.337316
Iqgap1	-0.31891	0.021194	0.337541
Tma16	-0.375901	0.021264	0.338284
Hcar2	-1.0587	0.0213168	0.338735
Rsbn1l	-0.19473	0.0213391	0.338735
Zfp296	-0.656092	0.021382	0.338858
Pycard	-0.649041	0.0213937	0.338858
Neb	-0.521748	0.0214879	0.339873
Card11	-1.08077	0.0215164	0.339873
Malt1	-0.449315	0.0215282	0.339873
Aim2	-0.577401	0.0216574	0.34154
Zfp13	0.206833	0.0217094	0.341988
Gpr157	-0.5502	0.0218321	0.343546
1700019D03Rik	-0.35092	0.0218647	0.343686
Zc3hav1	-0.543164	0.0219491	0.344518
Nmb	-0.501284	0.0219652	0.344518
Treml2	-0.800045	0.022011	0.344862
Plcb2	-0.532728	0.0220519	0.345036
Dbpht2	0.202053	0.0220697	0.345036
Qrfpr	-0.687767	0.0222299	0.346836
Pcdh15	-0.351346	0.0222412	0.346836
Lrrc42	0.221276	0.0222585	0.346836
Rtn4rl1	0.168447	0.0222807	0.346836
Vav2	-0.287398	0.0223142	0.346984
Timp1	-1.04369	0.02241	0.347457
Arhgef25	0.264545	0.0224156	0.347457
Ptprj	0.224514	0.0224166	0.347457
Tmc8	-0.787619	0.022454	0.347665
Itpripl2	-0.385557	0.0224961	0.347716
Zer1	0.146632	0.0225151	0.347716
Lratd1	0.229826	0.022552	0.347716
Eif2ak1	0.150359	0.0225534	0.347716
Adgrd1	-0.752156	0.0225882	0.34785
Lrrtm3	-0.352094	0.0226102	0.34785
Sbk1	-0.251107	0.02268	0.348555
Dmp1	-0.471905	0.0227719	0.349158
Rab3ip	0.154881	0.0228018	0.349158
Bcar1	0.183811	0.022808	0.349158
Klf10	0.278393	0.0228677	0.349158
Nde1	-0.211423	0.0228785	0.349158
Ptgs1	-0.341792	0.0228844	0.349158
Gpr88	-1.29603	0.0228881	0.349158
Siglecf	-0.842224	0.0229888	0.350326
Cacna1s	-0.743798	0.0230461	0.350829
Mustn1	-0.680266	0.023079	0.35096
Shisal1	0.1901	0.0231349	0.350995
Trpc3	-0.555678	0.0231404	0.350995
Il4ra	-0.512732	0.023154	0.350995
Cdt1	-0.606768	0.0232397	0.35175
Heca	-0.192825	0.0232524	0.35175
Npdc1	0.174353	0.0233067	0.352204
Arl5c	-0.766799	0.0233646	0.35271
Rhof	0.164387	0.0234411	0.353497
Pla2g3	-0.806101	0.0235081	0.354138
Tbc1d2b	-0.296087	0.0235441	0.354312
Bcl7b	0.161345	0.0236065	0.354883
Cmtm7	-0.686593	0.0236946	0.355646
Sag	-0.692679	0.0237065	0.355646
Dlk2	0.228431	0.0237331	0.355676
Carhsp1	-0.206387	0.0237644	0.355778
Shmt1	-0.361636	0.0238249	0.356316
Itih5	-0.292996	0.0238616	0.3564
Asb11	-0.705062	0.0239001	0.3564
Rn45s	0.292961	0.0239187	0.3564
Clcn5	-0.407746	0.0239317	0.3564
Shisa5	-0.328655	0.0239537	0.3564
Prr7	0.213774	0.0240674	0.357004
Mapkapk3	-0.554966	0.0240772	0.357004
Rilpl1	0.181205	0.0240969	0.357004
Fbxo31	0.152213	0.0241111	0.357004
Arhgap32	-0.19104	0.0241175	0.357004
Tlr12	-0.848516	0.0242725	0.358655
Lrrn2	0.173898	0.0242853	0.358655
Fhod3	-0.3076	0.0243195	0.358655
Tor1aip2	-0.183338	0.0243282	0.358655
Tspan5	0.197524	0.0244744	0.360301
Frat1	0.207988	0.0245076	0.360301
Hs3st3b1	-0.681419	0.0245145	0.360301
Arid5a	-0.397396	0.0245906	0.361053
Ehd3	0.161505	0.0247376	0.362843
Grm4	-0.478012	0.024847	0.363275
Plpp6	-0.176193	0.0248649	0.363275
Ripk1	-0.368556	0.024886	0.363275
Crip1	-0.486121	0.0248874	0.363275
Aldh7a1	-0.318162	0.0249173	0.363275
Man2a1	-0.25528	0.0249192	0.363275
Rnf112	0.324615	0.0249444	0.363275
Nat14	0.148795	0.0249728	0.363275
Tcp11l1	-0.375429	0.0250015	0.363275
Znrf1	0.193502	0.025018	0.363275
Lrrn3	0.156131	0.0250753	0.363397
Nkx6-2	-0.329652	0.0250766	0.363397
Ankrd34a	0.178498	0.0251135	0.363569
Inpp4b	-0.343929	0.0252379	0.363824
Zfp469	-0.499685	0.0252727	0.363824
Ctxn1	0.173691	0.0252918	0.363824
Wrn	-0.276456	0.0253037	0.363824
5330417C22Rik	0.185231	0.025331	0.363824
Zcchc24	-0.201411	0.0253431	0.363824
Gm13889	0.222458	0.025352	0.363824
Sipa1l3	0.190217	0.025353	0.363824
Dnajb9	-0.1858	0.0253672	0.363824
Trim26	-0.231857	0.0253825	0.363824
F2r	-0.376489	0.0254355	0.364223
Vwa3b	0.459969	0.025543	0.365202
Rsph3a	0.251195	0.0255543	0.365202
Sp1	-0.205431	0.0255932	0.365397
Igsf8	0.148635	0.0256754	0.365944
Cnr2	-0.809568	0.0256986	0.365944
Ndrg3	0.156225	0.0257308	0.365944
Rbms2	-0.288986	0.0257448	0.365944
Aga	-0.41482	0.0257579	0.365944
Ikzf2	-0.518489	0.0258139	0.366381
Nid1	-0.481943	0.0259144	0.367116
Isg20	-1.02622	0.0259599	0.367116
Thrb	-0.257725	0.0259846	0.367116
Casp4	-1.00543	0.0259865	0.367116
Adamtsl2	0.39378	0.0260058	0.367116
Cdh19	-0.44345	0.0260179	0.367116
Pabpc1	-0.233781	0.0260734	0.367227
Zfp36l2	-0.284351	0.0260765	0.367227
Wtap	-0.18597	0.0262087	0.368429
Agfg2	0.159664	0.0262127	0.368429
Gm20754	0.460602	0.0262969	0.369133
Icam5	0.193155	0.0263254	0.369133
Clec5a	-0.644157	0.0263393	0.369133
Inka2	0.22984	0.0263706	0.369213
Stoml1	0.149898	0.0264588	0.370091
F3	-0.185549	0.0265568	0.371104
Oscp1	0.180772	0.026594	0.371264
Nupr1	-0.608523	0.0267154	0.372056
Tank	-0.213329	0.0267267	0.372056
Tmem176a	0.315924	0.0267278	0.372056
Mt2	-0.312378	0.0267978	0.372485
Tnks	-0.203127	0.0268133	0.372485
Hapln4	0.391815	0.0268358	0.372485
Pbxip1	-0.244714	0.0270899	0.375652
Ddhd2	0.156711	0.0271291	0.375722
Tspan4	-0.331592	0.0271469	0.375722
BC035044	-0.73443	0.0272051	0.376169
Tbc1d9	-0.255425	0.0273329	0.377575
Dpp9	0.140639	0.0273677	0.377695
Cytip	-1.40175	0.0274775	0.378499
Jph4	0.1778	0.0274783	0.378499
Amn	-0.655991	0.0275189	0.378523
Cux1	-0.171746	0.0275322	0.378523
Prdm8	0.187287	0.027634	0.379091
Cyba	-0.521958	0.0276343	0.379091
Cyp2d22	-0.189766	0.027664	0.379091
Ms4a6d	-0.668366	0.0276783	0.379091
Oprk1	-0.687384	0.0278399	0.380857
Uap1	-0.143088	0.0278599	0.380857
Plk3	-0.329655	0.0279838	0.38219
Asb10	0.771707	0.0280264	0.382412
Gng13	-0.393683	0.0281867	0.384237
Macrod1	0.258382	0.0282393	0.384591
Sp140	-0.7872	0.0283359	0.385543
Nsd2	-0.142773	0.0283633	0.385554
Heatr5a	-0.264091	0.0284797	0.386469
Insr	-0.17509	0.028484	0.386469
Acer3	-0.29173	0.028545	0.386935
Dennd1b	-0.247501	0.0286402	0.387441
Tent5a	-0.449552	0.0286529	0.387441
Cxcl13	-2.6871	0.028685	0.387441
Patj	-0.581729	0.028708	0.387441
Slc7a2	-0.207166	0.0287323	0.387441
Usp21	0.171269	0.0287429	0.387441
Adcy8	-0.248644	0.0288031	0.387668
C1ql1	0.258204	0.0288133	0.387668
Flt3	-0.326782	0.0288554	0.387874
Epb41l2	-0.249638	0.0290123	0.389279
Cdc45	-0.503792	0.0290182	0.389279
Rims2	-0.192996	0.0290434	0.389279
Ranbp2	-0.159005	0.0290794	0.389279
Malat1	-0.360979	0.0290944	0.389279
Rbm43	-0.314431	0.0291519	0.389362
Ano2	-0.59807	0.0291544	0.389362
Rassf5	-0.251882	0.0292702	0.390483
Cdc42ep3	-0.403901	0.0294005	0.390483
Fn1	-0.395396	0.0294262	0.390483
Cfap54	-0.441348	0.0294366	0.390483
Ifit1bl1	-0.473845	0.0294524	0.390483
Ednrb	-0.197039	0.0294566	0.390483
1110051M20Rik	0.130433	0.0294579	0.390483
Mcub	-0.48448	0.0294746	0.390483
Ifi35	-0.791907	0.0294908	0.390483
Spred3	-0.296135	0.0295185	0.390483
Znhit2	0.18396	0.0295351	0.390483
Reep3	-0.194288	0.0296961	0.392253
Rfx7	-0.199402	0.0297375	0.392442
Stat5a	-0.538747	0.02982	0.392548
Phka1	-0.222487	0.0298245	0.392548
Rdh13	0.226802	0.0299037	0.392548
Hspa1b	0.284982	0.0299061	0.392548
Sp8	-0.846721	0.0299069	0.392548
Ktn1	-0.13031	0.0299082	0.392548
Rab13	-0.39005	0.0299739	0.392807
Tmem268	-0.274318	0.0300086	0.392807
Ecscr	-0.452244	0.0300093	0.392807
Aagab	0.145097	0.0300626	0.392909
Camkk1	0.234539	0.0300714	0.392909
Akap1	0.142679	0.0301305	0.393026
Crot	-0.221191	0.0301346	0.393026
Abcb1a	-0.219898	0.0302657	0.394381
Sppl2a	-0.189493	0.03034	0.394683
Crlf3	-0.287984	0.0303616	0.394683
Nectin4	-0.272559	0.0303707	0.394683
Spcs3	-0.132164	0.0305347	0.396458
Hcls1	-0.519651	0.0306409	0.397045
Ly86	-0.561856	0.0306528	0.397045
Cpeb2	-0.178265	0.0306621	0.397045
Slc22a23	-0.162729	0.0307489	0.397812
4930523C07Rik	-0.654631	0.0308848	0.399043
Tnip1	-0.221158	0.0309233	0.399043
Mmp17	0.183564	0.0309267	0.399043
Chrm1	0.149771	0.0310058	0.39906
Prss35	0.329428	0.0310223	0.39906
Pdcd1	-0.901699	0.0310322	0.39906
Rnf6	0.144366	0.0310383	0.39906
Rerg	0.178066	0.0313527	0.402108
Pik3cd	-0.258937	0.0313789	0.402108
Smg5	0.150464	0.0314327	0.402108
Lpar6	-0.501261	0.0314716	0.402108
Disp3	0.20856	0.0314743	0.402108
Ppp1r37	0.134542	0.0315019	0.402108
Tecr	0.138779	0.0315031	0.402108
Nfatc3	-0.293959	0.031505	0.402108
Col25a1	0.314649	0.0315254	0.402108
Gpr150	0.461242	0.0315552	0.402134
Eif1	0.143628	0.0316469	0.402948
Paqr9	0.166427	0.0316977	0.403047
Ccdc92	0.145123	0.031738	0.403047
Fchsd2	-0.167448	0.0317497	0.403047
Tfr2	-0.32297	0.0317816	0.403047
Vav1	-0.47027	0.0317958	0.403047
Slc35a5	-0.211025	0.0318217	0.403047
Rin2	-0.20533	0.0318801	0.403304
Ubxn7	-0.180642	0.0318977	0.403304
Pgrmc2	0.127259	0.0319307	0.403368
Fam149a	-0.305217	0.0322308	0.406062
Cbln4	-0.434685	0.0322461	0.406062
Slc7a7	-0.523239	0.0322531	0.406062
Rfx4	-0.245885	0.0322561	0.406062
Gjc3	-0.261225	0.032331	0.406652
Tmem198	0.178303	0.0323696	0.406784
Wnk1	-0.157491	0.0324046	0.40687
Cnnm1	0.160116	0.0324571	0.407176
Plekhf1	-0.611173	0.0325384	0.407667
Mtus1	-0.23188	0.0325526	0.407667
Nudt3	0.146829	0.032602	0.407934
Gucy2g	0.527169	0.0327325	0.409079
Kif4	-0.614649	0.0327501	0.409079
Ccdc88b	-0.384899	0.0328449	0.40991
Tmem59l	-0.250667	0.0329217	0.410013
Lrfn4	0.162811	0.0329497	0.410013
Srrm3	0.179455	0.0329551	0.410013
Itgav	-0.169283	0.0329956	0.410013
Rhog	-0.282288	0.0329984	0.410013
Gcnt1	-0.409045	0.0330725	0.410013
C1galt1	-0.313944	0.0331002	0.410013
Sytl2	-0.240348	0.0331107	0.410013
Dsp	0.385888	0.0331319	0.410013
Pim2	0.164177	0.0331462	0.410013
Tlr1	-0.803121	0.0331647	0.410013
Mvb12a	-0.27831	0.0332547	0.410238
Dusp14	0.276813	0.0332665	0.410238
Acat2	0.225808	0.033268	0.410238
Serpinf2	0.667468	0.0332962	0.410238
Rbbp5	0.146283	0.033428	0.411511
Hid1	0.158471	0.0334842	0.411852
Fundc2	-0.164071	0.033618	0.413148
Tshz2	-0.647308	0.0337711	0.414677
Plekhg1	-0.270118	0.0338255	0.414694
En2	-1.22144	0.0338298	0.414694
Eno1b	0.150262	0.0338983	0.414735
Adgb	-0.874528	0.0339344	0.414735
Dmtn	0.142276	0.0339732	0.414735
Wnt9b	-0.731975	0.033975	0.414735
Clip2	0.136527	0.0339763	0.414735
Plekha4	-0.729724	0.0341815	0.416325
Klhl9	-0.150488	0.0341842	0.416325
Pcdh8	0.198976	0.0341929	0.416325
Inhba	0.432678	0.0342516	0.416505
Rbfox3	0.177949	0.0342652	0.416505
Etv4	-0.357434	0.0344071	0.417543
Gng12	-0.187625	0.0344321	0.417543
Susd4	0.162373	0.0344371	0.417543
Zeb2	0.146051	0.0346156	0.419147
Abhd17c	0.135991	0.0346329	0.419147
Ano3	0.17313	0.0346563	0.419147
Rnaseh2b	-0.34342	0.0348199	0.420774
Ndufa10	0.129236	0.0348575	0.420878
Fam32a	0.155444	0.0348973	0.421007
1700040D17Rik	-0.655915	0.0349562	0.421367
Cd28	-1.11351	0.0349949	0.421481
Aldh1l1	-0.217929	0.0350426	0.421705
Phyhd1	-0.424142	0.0351581	0.422744
Rhoh	-0.676268	0.0351982	0.422875
Tiam2	0.236501	0.035322	0.423127
Tnks1bp1	0.151594	0.0353319	0.423127
Hrh1	-0.415186	0.0353733	0.423127
Igsf3	0.272965	0.0353791	0.423127
Rfx5	-0.243464	0.0353832	0.423127
Gpr161	-0.248507	0.0353946	0.423127
Bmp3	-0.43627	0.0354422	0.423256
Ecel1	-0.71884	0.0354692	0.423256
Gcnt4	-0.395145	0.035493	0.423256
Dgke	-0.155635	0.0356157	0.424369
Nedd9	-0.259929	0.0356817	0.424806
Cd72	-1.40679	0.0359215	0.427221
Rbl2	-0.154281	0.0359436	0.427221
Nlrp1a	-0.745375	0.0360118	0.427681
Vim	-0.513028	0.0361868	0.429308
Usp6nl	-0.241543	0.0362082	0.429308
Tmem63c	0.165861	0.0362944	0.429938
Zfp275	-0.21838	0.0363386	0.429938
Pias3	-0.184137	0.0363595	0.429938
Tln1	-0.252475	0.03638	0.429938
Gpr146	-0.190298	0.0364628	0.430565
Lzts3	0.178537	0.0365483	0.431222
Klf12	-0.242878	0.0367687	0.433135
Pcdhga9	-0.360636	0.0367703	0.433135
Aamdc	0.196579	0.0371136	0.436824
Map3k9	-0.213928	0.0372496	0.437887
Ptprt	-0.292886	0.0372644	0.437887
Zbtb7b	-0.212222	0.0372964	0.437908
Tbc1d8	-0.289553	0.0373466	0.438058
Mfsd13a	0.189131	0.0373697	0.438058
Xrn1	-0.153752	0.0375279	0.439476
B4galt1	-0.394231	0.0375759	0.439476
Luzp1	0.13356	0.0375818	0.439476
Rgs8	-0.256951	0.037648	0.439895
Slc1a2	-0.258673	0.0376923	0.440057
Numbl	0.16692	0.0378873	0.441978
Dnlz	0.142688	0.0380082	0.443032
Btk	-0.560841	0.0380737	0.443157
Chml	-0.432357	0.0380897	0.443157
Spag6	0.508687	0.0381109	0.443157
Adam10	-0.140384	0.038216	0.444023
Ptprd	-0.189798	0.0382874	0.444496
Sema4d	-0.219571	0.0384264	0.445752
Zfp37	0.188582	0.0385167	0.44616
Slc8a2	0.223533	0.0385432	0.44616
Lrrc8c	-0.246372	0.038554	0.44616
Grk5	-0.317873	0.0386531	0.446949
Elf1	-0.377006	0.0387131	0.447286
Alad	0.374032	0.0387621	0.447419
Oas2	-1.02449	0.0387864	0.447419
Grb7	-0.724153	0.038931	0.448729
Oas1b	-1.04197	0.0390958	0.449849
Egfr	-0.296557	0.0390985	0.449849
Pon2	-0.198701	0.0391222	0.449849
Nlrc3	-0.640808	0.0391525	0.449849
Gng2	0.129049	0.0391854	0.449871
1700003M07Rik	0.27796	0.0393133	0.450981
Fnbp1l	-0.258925	0.0394987	0.452698
Ctdsp1	-0.177651	0.0395255	0.452698
Adam9	-0.144434	0.0396106	0.453315
Dnd1	0.651176	0.0397424	0.454464
Lgals8	-0.175823	0.0397921	0.454673
Pde8b	0.140756	0.0398498	0.454972
Fcho1	0.238351	0.0399656	0.455568
Rras	-0.318287	0.0399764	0.455568
Phf14	-0.148541	0.0399963	0.455568
Ppp1r1a	0.347756	0.0400588	0.455921
Neto2	-0.229624	0.0401448	0.456541
Gpx3	-0.44664	0.0402556	0.457442
Plekha7	-0.289272	0.0402873	0.457442
Chtf8	0.134946	0.0403778	0.458111
Cerk	-0.13154	0.0405005	0.458847
Chst1	0.178142	0.0405061	0.458847
Dock11	-0.253487	0.0405881	0.459417
Pitpnm2	0.226949	0.0406664	0.459944
B4galnt1	0.183604	0.0407315	0.460216
Slc9a3	-0.655599	0.0407541	0.460216
Rnf125	-0.401586	0.040787	0.460229
Olfm2	-0.285293	0.0409103	0.461148
Vps37b	0.219315	0.040999	0.461148
Necab1	-0.316022	0.0410532	0.461148
Sla	-0.383585	0.0410582	0.461148
Adra1d	0.16451	0.0410884	0.461148
Fam111a	-0.574245	0.0411083	0.461148
Hook3	-0.155236	0.0411348	0.461148
Il1a	-0.709262	0.0411702	0.461148
Exph5	-0.507458	0.0411857	0.461148
A930005H10Rik	0.414453	0.041187	0.461148
Gpr137c	-0.245815	0.0413031	0.46209
Cntd1	-0.810004	0.0414544	0.462718
2610035F20Rik	-0.624826	0.0414563	0.462718
Dnmt3a	-0.148475	0.0414622	0.462718
Alox8	0.283976	0.0414871	0.462718
Trim30d	-0.652829	0.0415337	0.462882
Rcor2	0.328492	0.0416603	0.463806
Svop	0.14762	0.0416807	0.463806
Naaladl2	-0.4462	0.041863	0.464786
Zc3h12c	-0.227577	0.0418702	0.464786
Etv5	-0.342511	0.0418966	0.464786
Snf8	0.152701	0.0418972	0.464786
Smim3	-0.32546	0.0419777	0.465226
Map2k6	0.238694	0.0420012	0.465226
Lgi1	0.142435	0.0420904	0.465858
Rragd	0.209029	0.0421587	0.466087
Zhx2	0.177896	0.0421754	0.466087
Bin2	-0.459777	0.0422441	0.466489
Jsrp1	0.523855	0.0423183	0.466953
Rbks	-0.511637	0.042397	0.467464
Rgs16	-0.399536	0.0425176	0.468212
Pten	-0.143939	0.0425294	0.468212
Ppm1m	-0.313334	0.042588	0.4685
Pdlim2	-0.324864	0.0427734	0.470182
Hey1	0.147704	0.0428765	0.470959
Tmem121b	0.142605	0.0429997	0.471621
Scn5a	-0.840412	0.0430034	0.471621
Rpp21	0.258794	0.0430346	0.471621
Car9	-0.944323	0.0430819	0.471782
Liph	-0.722444	0.0431653	0.472338
Naip2	-0.517978	0.0433329	0.473815
Igbp1	-0.196688	0.0433667	0.473826
Pcyt2	0.199877	0.0435076	0.475007
Samd4	-0.223164	0.0436648	0.476364
Pomk	0.148811	0.043702	0.476411
Prrt1	0.186905	0.0438357	0.477486
Mgst1	-0.363685	0.0438957	0.477486
Tlr4	-0.496144	0.0438995	0.477486
Ttc39aos1	-0.625286	0.0439653	0.477842
Soat1	-0.2473	0.0440312	0.4782
Fzd1	-0.336398	0.0441079	0.478673
Fcgr1	-0.508524	0.0442165	0.479424
Acvrl1	-0.241008	0.0442433	0.479424
Ilvbl	-0.180668	0.0443591	0.480201
Crispld1	-0.339202	0.0443814	0.480201
Hpdl	0.448363	0.0444273	0.480212
Tacr3	-0.846635	0.0444728	0.480212
Sdc2	-0.169448	0.0445238	0.480212
Cacna1c	0.171337	0.044544	0.480212
C2cd2l	0.142551	0.0445647	0.480212
Elmod1	0.134947	0.0445884	0.480212
Stt3a	-0.16393	0.0446146	0.480212
Cd33	-0.491395	0.0446622	0.480368
C1qtnf4	0.208621	0.0447853	0.481149
Tctex1d4	-0.660989	0.0448013	0.481149
Prkag2	0.135381	0.0449003	0.481438
Sspo	-0.632105	0.0449154	0.481438
Kdm5a	-0.144434	0.0449503	0.481438
Asb2	-0.480368	0.0449613	0.481438
C1rl	-0.731725	0.0450391	0.481873
Krt2	0.315224	0.0450685	0.481873
Dnah7a	-0.607083	0.0452374	0.482943
Xpo4	-0.202611	0.0452508	0.482943
Lig1	-0.271681	0.0453017	0.482943
Tmem164	-0.208164	0.045302	0.482943
Rnf10	0.116684	0.0453548	0.48315
Ifi203	-0.745946	0.045399	0.483265
AI662270	-1.04788	0.0454861	0.483463
Mfn2	0.127742	0.0455675	0.483463
Orai2	0.226156	0.0455993	0.483463
Hsd17b12	-0.157614	0.0456495	0.483463
Tmem11	0.158208	0.0456855	0.483463
Tmem245	-0.226443	0.0456889	0.483463
Scai	-0.156891	0.0456989	0.483463
Lrrc4	0.133929	0.0457429	0.483463
Ramp1	0.145348	0.0457797	0.483463
Snx20	-0.527096	0.0457842	0.483463
Dnase1l1	-0.538655	0.0457848	0.483463
Scnn1a	0.338717	0.0458494	0.483474
Wasf1	0.146142	0.0458527	0.483474
Fgf16	-0.718753	0.0458945	0.483562
Itpkc	0.221428	0.0459899	0.484215
Slc31a2	-0.341602	0.0460645	0.484648
Ldoc1	-0.617692	0.0461917	0.485069
Ly6g6e	-0.663609	0.0462205	0.485069
Lrp1	-0.172932	0.0462286	0.485069
Rbm45	0.17777	0.046245	0.485069
Atp2c1	0.129719	0.046272	0.485069
Il17ra	-0.243021	0.046317	0.485189
Asnsd1	-0.215511	0.0465496	0.487273
Nabp2	0.128835	0.0466203	0.487377
Dnah6	-0.386537	0.0466269	0.487377
Cd80	-0.722651	0.0468259	0.489103
Tex2	0.118892	0.0468596	0.489103
Edem1	-0.240888	0.0471246	0.491515
Bmper	-0.333692	0.0471703	0.491561
Itsn1	0.123365	0.047197	0.491561
Smad3	0.193828	0.0472595	0.49171
Kitl	-0.327151	0.0473071	0.49171
Nup62	0.163136	0.0473672	0.49171
Cep128	-0.322157	0.0473689	0.49171
Zfp36	-0.466506	0.047381	0.49171
Cldn5	0.210059	0.0475172	0.49277
Pxdn	0.181297	0.0476386	0.493349
N6amt1	0.232292	0.0476733	0.493349
Fig4	0.131231	0.0476753	0.493349
Myl4	-0.492052	0.0477685	0.49396
Dsc3	-1.02937	0.0478533	0.494332
Zfp984	-0.47662	0.0479302	0.494332
Scara3	-0.204631	0.0479316	0.494332
Cckbr	-0.29888	0.0479411	0.494332
Smyd2	0.173144	0.0480191	0.494785
Gpr34	0.341546	0.0480546	0.494799
Phyhip	0.150915	0.04818	0.495736
Maff	-0.517916	0.0482603	0.496211
Nek7	-0.16437	0.0483507	0.496665
Npb	0.818284	0.0483732	0.496665
Sall3	-0.346382	0.0484938	0.497287
Ippk	0.185923	0.0485024	0.497287
Rnf114	-0.157766	0.048638	0.498089
Rpl39	-0.211937	0.0486607	0.498089
Resp18	-0.381666	0.048709	0.498089
Ezh2	-0.40934	0.0487182	0.498089
Coro2a	-0.290166	0.0488506	0.498824
Esrrg	-0.272068	0.0489442	0.498824
Efna5	-0.548241	0.0489477	0.498824
Marchf9	0.173449	0.0489607	0.498824
Cars	0.19064	0.0489624	0.498824
Bcl2l11	-0.314654	0.0491197	0.500074
Cttn	0.138776	0.0492754	0.501253
Grap	-0.451058	0.0493807	0.501253
Zfhx3	-0.41186	0.0493814	0.501253
Nudt1	-0.366501	0.0493866	0.501253
Atf6b	0.134288	0.0494086	0.501253
Rab3gap1	-0.124712	0.0494719	0.501544
Gca	-0.204934	0.0496536	0.502997
Fmo1	-0.337416	0.0497097	0.502997
Fgfr1	-0.132319	0.0497714	0.502997
Zic5	-0.533533	0.0497869	0.502997
St3gal4	-0.19748	0.0498894	0.502997
Rtn2	0.145096	0.0499031	0.502997
Raph1	-0.190129	0.0499061	0.502997
Gpsm3	-0.50164	0.0499148	0.502997
Spp1	-1.06741	0.0499366	0.502997
Grem2	-0.246646	0.0499627	0.502997

## Sheet: Female_WT-DUSP4 vs WT-GFP
	logFC	PValue	FDR
Dusp4	8.08023	4.69e-111	6.79e-107
Igfbp4	-0.588169	2.7e-08	0.000195675
Spred3	-0.71756	1.35e-07	0.000650317
Rn45s	0.668374	2.84e-07	0.00102751
Jchain	4.19249	3.81e-07	0.00110203
Hspa5	0.501742	5.99e-07	0.00142737
Cdh1	2.32957	7.39e-07	0.00142737
Ccng1	0.35333	7.89e-07	0.00142737
Rasd1	-0.788372	1.05e-06	0.00169076
Kcnj9	0.408649	2.62e-06	0.00347592
Tinagl1	1.0268	2.82e-06	0.00347592
Pdia4	0.581278	2.88e-06	0.00347592
Cpne8	-0.547209	3.29e-06	0.00366907
Sh3bgrl2	0.406352	3.58e-06	0.0037015
Kcnv1	-0.405398	4.47e-06	0.00431786
Piezo1	1.11337	5.66e-06	0.00484993
Luzp2	-0.473621	5.7e-06	0.00484993
Klhdc7a	0.57414	6.81e-06	0.00548112
Znrf1	0.381614	9.63e-06	0.00704977
Crhbp	-0.995131	1.06e-05	0.00704977
Abhd2	0.52096	1.09e-05	0.00704977
Gm4737	-4.49914	1.12e-05	0.00704977
Serpinh1	0.650553	1.12e-05	0.00704977
Gas6	0.48938	1.55e-05	0.00903413
A2m	1.63415	1.59e-05	0.00903413
Grem1	-1.33706	1.62e-05	0.00903413
Hdac9	-0.437228	1.81e-05	0.00970682
Atp4a	-1.47782	2.12e-05	0.0109611
Rassf3	0.540524	2.41e-05	0.0118095
Apeh	0.461325	2.45e-05	0.0118095
Sdc1	1.25769	2.9e-05	0.0135488
Hspb1	0.741398	3.22e-05	0.0145499
Wnt11	1.33013	3.75e-05	0.015825
Eps8l2	1.12431	3.92e-05	0.015825
Dnajc3	0.301991	3.93e-05	0.015825
Slc29a4	0.71759	3.94e-05	0.015825
Manf	0.442979	4.22e-05	0.0165197
Strip2	0.699996	4.43e-05	0.0168601
Ptprg	-0.487593	4.71e-05	0.0174881
Tmem37	1.36006	5.02e-05	0.0180914
Neurod6	-0.409827	5.16e-05	0.0180914
Akr1c18	0.876823	5.25e-05	0.0180914
Xbp1	0.32063	5.42e-05	0.0182351
Ltbp3	0.578053	5.68e-05	0.018693
Islr	0.75462	6.02e-05	0.0193613
Isyna1	0.452462	7.17e-05	0.0225803
A930033H14Rik	-1.20611	7.34e-05	0.022618
Sdf2l1	0.752521	7.63e-05	0.0230067
Cbarp	-0.45151	7.85e-05	0.0232006
Itpripl1	1.25349	8.29e-05	0.0240141
Mdga1	0.457706	8.93e-05	0.0253352
Slc4a2	1.06939	9.16e-05	0.0254688
Ptprr	-0.408828	9.4e-05	0.0254688
Fbln5	0.847014	9.5e-05	0.0254688
Ache	-0.393457	0.000101144	0.0261712
Lypla2	-0.283508	0.000101235	0.0261712
Hmgcs1	-0.399846	0.000106672	0.0270929
Smad6	0.810102	0.000110276	0.0275252
Lrp10	0.348663	0.000114877	0.0279888
Map4	-0.31465	0.000116	0.0279888
Igfbp7	0.581867	0.000127283	0.0297703
Dab2	0.950245	0.000128419	0.0297703
Mef2a	-0.294651	0.000129552	0.0297703
Tcn2	0.700568	0.000137697	0.0311475
Bmp7	0.926013	0.00014786	0.0329319
Il17rc	0.690947	0.00015126	0.0331786
Zranb3	-0.51191	0.000155794	0.0336631
Synj2	-0.694588	0.000160407	0.0337985
Reck	0.595634	0.000162353	0.0337985
Sowahc	0.752844	0.000165341	0.0337985
Arap2	-0.27673	0.000165759	0.0337985
Tafa1	-0.403695	0.000173127	0.0345971
Ifitm2	0.678551	0.000174455	0.0345971
Stmn4	-0.329168	0.000177777	0.0347794
Tgfb2	0.327696	0.000185663	0.0357771
Slc12a4	0.47471	0.000187819	0.0357771
Miat	1.60398	0.000208156	0.038859
Gabra5	-0.283076	0.000209367	0.038859
Dmpk	0.911747	0.000214161	0.0392457
Rbp1	1.07142	0.000217275	0.0393186
Nxn	0.540325	0.000220373	0.0393869
Fam117a	0.537954	0.000229756	0.0405631
Sema3e	-0.426629	0.000251593	0.0438832
Scube1	-0.766793	0.000255187	0.0439803
Rtn2	0.268955	0.00027854	0.0469491
Zfp804a	-0.356061	0.000279473	0.0469491
Bsg	0.325457	0.000282142	0.0469491
Ccnd3	0.391803	0.000287874	0.0472638
Rexo4	0.275621	0.000290563	0.0472638
Fndc4	-0.257541	0.000298924	0.0479807
Creld2	0.500903	0.000304746	0.0479807
F11r	0.729644	0.000304913	0.0479807
Grin2a	-0.284307	0.000317642	0.0494456
Ctnnal1	0.810723	0.000321053	0.0494456
Bcam	0.522144	0.000328933	0.0501259
Pdia6	0.298883	0.000344912	0.0518613
Ptpn5	-0.36632	0.000347485	0.0518613
Homer1	-0.365941	0.00035127	0.0518912
Pithd1	-0.259309	0.000358146	0.0523726
Ly6c2	3.42888	0.000367001	0.0531307
Sh3d19	0.661712	0.000383404	0.0537892
Acad8	0.389595	0.000385461	0.0537892
Pidd1	0.983415	0.000386374	0.0537892
Fgfbp3	-0.60159	0.000392725	0.0537892
Perp	1.3465	0.000393804	0.0537892
Itih2	1.40336	0.000393843	0.0537892
Ephx1	0.599965	0.000397805	0.0538226
Ltc4s	1.13754	0.000404021	0.0541575
Camk4	-0.431037	0.000415448	0.0548054
B4galnt3	1.19871	0.000420176	0.0548054
Ptgis	1.0329	0.000420211	0.0548054
Col18a1	0.950292	0.000425207	0.0549617
Cd59a	0.838281	0.000429647	0.0550442
Stum	-0.296268	0.000443776	0.0558209
Nrip3	-0.375147	0.000447611	0.0558209
Cachd1	0.308616	0.000449196	0.0558209
Arnt2	-0.372848	0.000451132	0.0558209
Man1a	-0.344832	0.000480524	0.0584688
Hyal1	0.536782	0.000482445	0.0584688
Dcakd	0.339135	0.000486888	0.0584688
Mapk4	0.359334	0.000488687	0.0584688
Efs	0.483342	0.000534642	0.0624337
Col4a4	1.40392	0.000535165	0.0624337
Cck	-0.354296	0.000541927	0.0624337
Trpc4	-0.345646	0.000542171	0.0624337
Mast4	-0.30929	0.00054339	0.0624337
Tor4a	0.786475	0.000550829	0.0625506
Map3k15	1.2928	0.000559936	0.0625506
Acadvl	0.267558	0.000561123	0.0625506
Zbtb40	0.455463	0.000563956	0.0625506
Mir124a-1hg	1.38361	0.00056601	0.0625506
Lman2l	0.307155	0.000598258	0.0651873
Tns4	1.70299	0.000598875	0.0651873
Igfn1	1.94392	0.000634639	0.0679479
H2-DMb1	1.56173	0.000642402	0.0679479
Dock4	-0.261132	0.000645433	0.0679479
Bmp6	0.777838	0.000648882	0.0679479
Llgl2	1.08297	0.000653045	0.0679479
Adam8	1.40053	0.000653061	0.0679479
Gpx8	1.05427	0.000657091	0.0679479
Stk39	0.361116	0.000665891	0.0679882
Etv5	-0.573358	0.000666874	0.0679882
Fzd7	0.403377	0.000674292	0.0682638
Olfml2a	1.02473	0.00069399	0.0693334
Stab1	0.493795	0.000694436	0.0693334
Pyroxd2	1.09989	0.000714942	0.0701379
Slc24a3	-0.269287	0.000721999	0.0701379
Ide	-0.542262	0.000728779	0.0701379
Prkag1	0.224281	0.000730999	0.0701379
Camk1g	-0.672081	0.000741203	0.0701379
Ociad2	-0.229585	0.000741583	0.0701379
Nid2	1.1506	0.000743735	0.0701379
Ttc19	-0.237876	0.000747336	0.0701379
Pou2af1	2.88323	0.000750133	0.0701379
Tuba1c	1.16392	0.000756127	0.0701379
Nefh	0.295921	0.000756673	0.0701379
Fgfr1	-0.227716	0.000760631	0.0701379
Ppp1r1b	0.492652	0.000770362	0.0702193
Msmo1	-0.357719	0.000771215	0.0702193
Slc16a2	0.469252	0.000777661	0.0703637
Ttc39b	-0.37414	0.000799463	0.0718871
Glis3	0.552631	0.000807499	0.0721615
Smim18	-0.695461	0.000817969	0.0726487
Vtn	0.38891	0.000842708	0.0740851
Frrs1	0.896658	0.000844377	0.0740851
B4galt1	0.646238	0.000854827	0.0745502
Neto1	-0.369887	0.000865018	0.0749873
5330416C01Rik	-1.17082	0.000875081	0.075408
Kif2a	-0.220844	0.000888623	0.0761219
Nf1	-0.348318	0.00090006	0.076648
Chchd10	0.198195	0.000914697	0.077439
Ccdc88c	0.386115	0.000921063	0.0775246
Cers4	0.315739	0.000957546	0.0801294
Abca7	0.429513	0.000972123	0.0804495
Igflr1	1.41235	0.000972484	0.0804495
Lztr1	-0.267631	0.000984747	0.081001
Tmem255b	0.791299	0.00101315	0.0825909
Tent5c	1.0179	0.00101548	0.0825909
Fmod	1.41478	0.00104358	0.0839189
Dok3	0.963145	0.00104744	0.0839189
Slc16a9	0.945398	0.00105226	0.0839189
Slc6a13	1.17467	0.00105728	0.0839189
Calr	0.298541	0.00106212	0.0839189
Rab20	1.48224	0.00106659	0.0839189
Plpp6	-0.255359	0.00108655	0.0846453
Col15a1	0.711111	0.00109563	0.0846453
Rbm3	-0.576763	0.00109834	0.0846453
Angptl2	1.26387	0.00110412	0.0846453
Btbd6	-0.25048	0.00110506	0.0846453
Tmtc1	0.307415	0.0011324	0.0855297
Vit	-0.593651	0.00113982	0.0855297
Lsr	0.589727	0.00113999	0.0855297
Agbl2	0.789401	0.00114024	0.0855297
Lama5	0.72906	0.00116253	0.0865345
Slc39a13	0.335691	0.00116559	0.0865345
Nkain2	-0.245436	0.00117382	0.0867007
Nol4	-0.241895	0.00119497	0.087667
Pkp3	1.70222	0.00121194	0.087667
Ppfibp2	0.635621	0.00122087	0.087667
Stra6	0.565409	0.0012282	0.087667
Car14	0.97648	0.00122843	0.087667
Capn6	1.21353	0.00122912	0.087667
Rbm47	1.60339	0.00122929	0.087667
Slc24a4	0.344847	0.00123849	0.0878903
Tgfbr3l	1.52721	0.00125882	0.088897
Cdkn1a	0.746204	0.0012711	0.0893283
Igfbp2	1.25337	0.00128784	0.0897027
Gstm2	0.903807	0.00128881	0.0897027
Snn	-0.239829	0.00130255	0.0902249
Fndc9	-1.11043	0.00134176	0.0924981
Cfp	1.12725	0.00135663	0.0930804
Asap2	-0.296451	0.00138054	0.0940205
Hfe	0.682735	0.00138514	0.0940205
Trp73	0.469299	0.00138982	0.0940205
Sst	-0.475255	0.0014073	0.0947607
Tnfrsf25	1.49272	0.00144911	0.0968285
Tesk1	-0.464706	0.00145153	0.0968285
Eps15	-0.32262	0.00145808	0.0968285
Cfap74	1.05344	0.00148282	0.0972471
Eml1	0.263519	0.00148697	0.0972471
Dock6	0.474449	0.00149093	0.0972471
Ezr	0.341868	0.00149308	0.0972471
Ptgds	1.19014	0.00149797	0.0972471
Inpp5f	-0.222647	0.00150986	0.0974727
Dgkb	-0.378273	0.00151588	0.0974727
Ap2b1	-0.265289	0.00152164	0.0974727
Pacsin2	0.324392	0.00153213	0.0976108
Tmem150a	0.721974	0.00154044	0.0976108
Ucp2	0.673479	0.00154486	0.0976108
Srrt	0.307438	0.00155077	0.0976108
Actr2	-0.230855	0.00157935	0.0989227
Il17re	1.70012	0.00158528	0.0989227
Siglec1	1.39503	0.00159509	0.0991081
Slc6a20a	0.848781	0.00164844	0.101985
Gm7467	-1.0312	0.00168057	0.10353
Stxbp2	0.68567	0.00171015	0.104497
Lrrc7	-0.300423	0.00171208	0.104497
Scn4b	0.717763	0.00172146	0.104497
Mthfr	0.518059	0.00172514	0.104497
Tceal5	-0.262551	0.00175297	0.10544
Scube3	1.05348	0.00175526	0.10544
Slc12a7	0.590462	0.00179275	0.106915
Pcdh20	-0.233513	0.0018017	0.106915
Igf2	1.52446	0.00180198	0.106915
Epha10	0.442156	0.00181343	0.107155
Yap1	0.331816	0.00184402	0.107419
Fam129b	0.326536	0.00184998	0.107419
Fscn1	-0.282362	0.00185168	0.107419
Adarb2	-0.390631	0.00185349	0.107419
Col4a3	1.78587	0.00185499	0.107419
Yjefn3	0.342938	0.00186699	0.107473
Pard3	0.33118	0.00187077	0.107473
Hsf1	0.329345	0.00188985	0.10814
Arhgef5	0.828842	0.00189905	0.108188
Mdga2	-0.28651	0.00191227	0.108188
Vgf	-0.850743	0.00191558	0.108188
Ccdc159	0.822283	0.00192059	0.108188
Tbc1d2	0.98764	0.00192836	0.108198
Fyco1	0.353315	0.0019379	0.108198
Slc22a18	1.29787	0.00194319	0.108198
Slc13a4	1.50896	0.00197782	0.109705
Itpkb	0.226559	0.00199969	0.110494
Thsd4	-0.517213	0.00206061	0.113274
Nsdhl	-0.337367	0.00206565	0.113274
Ppp1r3b	0.93597	0.00207845	0.113546
Prelp	0.423218	0.00210916	0.114791
Acss3	0.726571	0.00212723	0.114972
Slc37a2	0.946463	0.00212838	0.114972
Ocln	0.440678	0.00214883	0.115645
Fam114a2	0.29156	0.00216609	0.116109
Hnrnpm	0.228795	0.00217582	0.116109
Cgnl1	1.04578	0.00218886	0.116109
Tmem64	0.224839	0.00219185	0.116109
Drc7	1.37872	0.00220211	0.116109
Aldh2	0.323412	0.00220557	0.116109
Pcolce2	0.811711	0.00224706	0.117865
Prlr	1.82711	0.00225905	0.118066
Vgll4	0.316193	0.00227394	0.118416
Sfrp1	0.910361	0.00228777	0.118435
Epn3	1.28662	0.00229271	0.118435
Vxn	-0.405522	0.00230364	0.118435
Zfp598	0.394688	0.00230702	0.118435
Alk	-0.551632	0.00232783	0.118658
Lyz2	1.04755	0.00233696	0.118658
Rgl2	0.688331	0.00234099	0.118658
Slc6a12	1.59651	0.00234414	0.118658
Bgn	0.664859	0.00236259	0.119071
Lancl2	-0.232941	0.00236876	0.119071
Sulf1	1.27331	0.00239151	0.119436
Gprc5c	0.81043	0.0024037	0.119436
Rnd2	-0.334489	0.00240901	0.119436
Tac1	-0.876542	0.00240902	0.119436
Spef1	0.39844	0.00242753	0.119564
Baiap2l1	1.56094	0.00242811	0.119564
Cdkn1c	1.29105	0.00244667	0.119648
Ephb6	-0.248188	0.00245044	0.119648
Npy	-0.600302	0.00245462	0.119648
Hmgcr	-0.299822	0.00246385	0.119695
Smyd1	-0.905846	0.00247593	0.11988
Hspb8	0.433171	0.00248593	0.119963
Mdfic	1.00598	0.00250089	0.120191
Tns1	0.409801	0.00250726	0.120191
St6galnac2	1.24013	0.00252908	0.120837
Brd9	0.296155	0.0025457	0.121231
Slc25a39	0.214645	0.00256087	0.121378
Cab39l	0.729115	0.00257352	0.121378
Neat1	0.784345	0.00258159	0.121378
Hsp90b1	0.251547	0.00259216	0.121378
Ap2a2	-0.229012	0.002605	0.121378
Fkbp1a	-0.252661	0.00261091	0.121378
Fer1l5	0.271666	0.00261483	0.121378
Gys1	0.314868	0.00261586	0.121378
Atp8b2	-0.209989	0.00264361	0.121453
Gpr151	-1.00868	0.00266058	0.121453
Mzb1	2.61378	0.00267228	0.121453
Acaa2	0.508329	0.0026761	0.121453
Ppp2r3a	-0.309429	0.00268072	0.121453
Nbl1	-0.286715	0.00269058	0.121453
Slc22a6	1.37788	0.00269655	0.121453
Tjp3	1.07467	0.00270834	0.121453
Lipg	-0.646092	0.00270852	0.121453
Epb41	0.44468	0.00270956	0.121453
Musk	-1.17249	0.00270976	0.121453
Ahcyl2	0.269073	0.00273508	0.122117
H2bc6	0.640767	0.00274197	0.122117
Cpxm2	0.951552	0.00275137	0.122117
Il11ra1	0.329443	0.00275832	0.122117
Bex2	-0.200122	0.00279571	0.123395
Abcc8	0.467055	0.00281401	0.123787
Dusp6	-0.538968	0.00282731	0.123787
Gfra1	-0.327279	0.00283024	0.123787
Scg3	-0.206805	0.00285954	0.124692
Itgax	1.21636	0.00287192	0.124855
Lrp1b	-0.370163	0.00288646	0.125112
Cdc42bpg	0.469783	0.00289694	0.125191
Crip2	0.207099	0.00292733	0.126128
Aspg	0.703109	0.00294441	0.126487
Slc25a22	-0.244434	0.00296451	0.126847
Nlgn1	-0.237628	0.00297031	0.126847
Lin54	-0.332602	0.00302482	0.128744
4930570G19Rik	-0.564769	0.00303252	0.128744
Nxph1	-0.336375	0.00305999	0.129207
Aifm3	0.493103	0.00308619	0.129207
Rpp25	-0.443114	0.00309054	0.129207
Txlna	0.256062	0.00309119	0.129207
Myo7a	0.551828	0.00309626	0.129207
Irf3	0.529847	0.0030994	0.129207
Col3a1	1.06273	0.0031102	0.129207
Ccdc153	-0.936722	0.00311481	0.129207
Tmem98	0.582533	0.0031487	0.130239
Ubxn7	-0.248512	0.00316026	0.130345
Smarca1	-0.292953	0.00322696	0.132718
Abca8b	-0.266371	0.00326981	0.134041
Trpm3	0.638486	0.00327951	0.134041
Pcdhga8	-0.410498	0.0032869	0.134041
H6pd	0.40857	0.00332912	0.135237
Pam	-0.222263	0.00333491	0.135237
Itga5	0.67695	0.00335493	0.135399
Itprid2	0.303621	0.00335762	0.135399
Efr3b	-0.283703	0.00336907	0.135483
Arhgef16	0.944816	0.00339467	0.136135
Galntl6	-0.351939	0.00341903	0.136339
Tmem237	0.427626	0.00342541	0.136339
Kcnj11	0.406043	0.00342966	0.136339
Pafah2	0.461176	0.00343743	0.136339
Hpn	1.35429	0.00345629	0.13668
Hcn1	-0.329447	0.00348154	0.13668
Gpr137c	-0.348899	0.00348383	0.13668
Gabrb1	-0.233396	0.00349413	0.13668
Fxyd1	0.552964	0.00349425	0.13668
Cacng8	-0.224185	0.00350269	0.13668
H13	0.211373	0.0035619	0.138389
Igsf9	0.799116	0.00356559	0.138389
Lin7a	-0.298313	0.00358151	0.138635
Aldh1a2	1.03524	0.00359632	0.138784
Cyld	-0.225046	0.00361299	0.138784
Loxl1	0.506353	0.00362336	0.138784
Spp1	1.61918	0.00362369	0.138784
Tbc1d24	-0.228249	0.00364341	0.13917
Slc22a8	0.50818	0.00365384	0.13917
Ptpn9	-0.203896	0.00366263	0.13917
Glmp	0.305222	0.00368147	0.13952
Tmem151b	0.218826	0.00369836	0.139794
Scn3b	-0.291298	0.00373221	0.140332
Pianp	-0.233883	0.00373737	0.140332
Ap1s1	-0.279573	0.00374567	0.140332
Phyhd1	0.591582	0.00375137	0.140332
Slc22a5	0.399635	0.00376773	0.140581
Cpt1a	0.323642	0.00380492	0.140654
Mirg	0.973834	0.00381027	0.140654
Atp2a3	0.705963	0.00381216	0.140654
Dzip1	0.255207	0.00382277	0.140654
9030612E09Rik	-0.769645	0.00382309	0.140654
Pisd-ps3	1.24222	0.00382799	0.140654
Mansc4	1.00673	0.00384965	0.141092
Hemk1	0.564613	0.0038635	0.141242
Vegfd	-0.982528	0.00388653	0.141726
Anp32e	-0.192325	0.00389754	0.141771
Trip10	0.533384	0.00391975	0.142221
Tgfbr3	0.428977	0.00395176	0.143024
Ndufb10	0.187524	0.00397755	0.143598
Etv1	-0.453854	0.00402002	0.144603
Slc31a1	0.682955	0.00402536	0.144603
Kdm6b	0.304423	0.00406014	0.145492
Scn7a	-0.968101	0.00408807	0.14611
Ston1	0.516046	0.00410172	0.14611
Chdh	0.628034	0.0041166	0.14611
Pcolce	1.26857	0.00411776	0.14611
Gda	-0.3534	0.00415154	0.146476
Fam172a	-0.189619	0.00415762	0.146476
Lmo1	0.280408	0.00415844	0.146476
Npr1	0.608772	0.00417215	0.146602
Gadd45g	0.367714	0.00423069	0.148299
Kif1c	0.223986	0.00427356	0.148598
Slco1c1	0.423052	0.00429248	0.148598
Ssh3	0.595885	0.00429258	0.148598
Tgtp1	1.56968	0.00430311	0.148598
Gabrg3	-0.583135	0.0043034	0.148598
Tpcn1	0.203086	0.00430889	0.148598
Tmem8b	-0.197782	0.00431105	0.148598
Tspan33	0.32152	0.00433941	0.149132
Sgms2	0.93359	0.00434715	0.149132
Col1a1	0.767636	0.00440008	0.150591
Slc38a3	0.255103	0.00446692	0.152348
Armcx3	-0.187465	0.00447247	0.152348
Slitrk4	-0.330935	0.00449948	0.152909
Ptges3l	-0.8633	0.00452589	0.153351
Rsph9	0.383641	0.00453678	0.153351
Col9a3	1.09785	0.00454427	0.153351
Kif9	0.502405	0.00461251	0.155269
Hsdl2	0.235825	0.00464035	0.155269
Rgl1	0.200651	0.00464109	0.155269
Denn2b	0.325238	0.00464403	0.155269
Cpt1c	-0.192501	0.00469192	0.156508
Sv2b	-0.311947	0.00470786	0.156508
Lepr	1.25967	0.00471352	0.156508
Ubxn11	0.619401	0.00472978	0.156689
Wasl	-0.176179	0.0047653	0.157505
Itga10	1.02238	0.0048161	0.158821
Slc2a4rg-ps	1.29645	0.00483137	0.158963
Camkv	-0.202511	0.00486348	0.159434
Srebf2	-0.204926	0.00486772	0.159434
Lmo4	-0.19307	0.00489805	0.160065
Rab3c	-0.409123	0.00493252	0.160829
Ace	1.45757	0.00495031	0.161046
Ephb4	0.466654	0.00499638	0.16194
Sema3f	0.858129	0.00500015	0.16194
Anks3	0.316869	0.00505611	0.163387
Pon3	1.11984	0.0050686	0.163426
Leng8	0.947158	0.00508438	0.16357
Tmem184a	1.80307	0.00512941	0.164653
Dennd1c	0.961632	0.00515309	0.164802
Gga2	0.245039	0.00516813	0.164802
Fbln1	0.524739	0.0051682	0.164802
Ptprz1	-0.253219	0.00519141	0.165178
P3h3	0.657992	0.00522775	0.16597
Nr3c2	-0.267755	0.00531183	0.16827
Cnksr3	0.461181	0.00536069	0.168704
Col4a5	0.641861	0.0053615	0.168704
Folr1	1.94853	0.00537657	0.168704
Itm2c	-0.25642	0.00538022	0.168704
Sod3	0.427279	0.00538381	0.168704
Zcchc18	-0.20185	0.00541589	0.169343
Thrb	-0.320462	0.00543072	0.169441
Atp11a	0.283863	0.00546773	0.170042
Agpat2	0.649449	0.00547535	0.170042
Sh2d3c	-0.457131	0.00548522	0.170042
Fam129c	0.749445	0.00555386	0.171564
Adgrb3	-0.169306	0.00555804	0.171564
Prg4	1.376	0.00558015	0.171847
Cpne7	-0.638264	0.00559094	0.171847
Gnl1	-0.218078	0.0056034	0.171865
Slc52a3	0.666402	0.00567516	0.173343
Herc3	-0.187077	0.00567553	0.173343
Mctp1	-0.208587	0.00568871	0.17338
4932438H23Rik	0.817719	0.00574073	0.174598
Slc39a4	1.01221	0.00576031	0.174826
Rsf1	-0.197595	0.00577625	0.174943
Prcd	0.903799	0.00580612	0.175481
Cox6b2	0.967489	0.00582829	0.175784
Rbm11	-0.357386	0.00585566	0.176198
Neb	-0.639159	0.00587268	0.176198
Cirbp	-0.360813	0.00587855	0.176198
S100b	-0.312885	0.00595328	0.178069
Kcna5	-0.688938	0.0060394	0.180273
Prkcb	-0.246477	0.00606835	0.180765
Nptx2	-0.540865	0.00610986	0.180832
Gtse1	1.04449	0.00611742	0.180832
Pxn	0.534325	0.0061182	0.180832
Cd79a	1.80057	0.00612057	0.180832
Gria3	-0.206731	0.006149	0.181302
Fbxl16	-0.218775	0.00618148	0.181725
Hkdc1	-0.528266	0.00618846	0.181725
Ptgs2	-0.412353	0.00625047	0.181915
Fgf12	-0.304002	0.00625453	0.181915
Rasal2	-0.175253	0.00627497	0.181915
Bex1	-0.359463	0.00628769	0.181915
Dlg2	-0.247348	0.00628968	0.181915
Gpr68	0.466123	0.00629327	0.181915
Plxnd1	0.442818	0.00629472	0.181915
Wnk4	0.680481	0.00629646	0.181915
Marchf4	-0.258465	0.00631574	0.181915
Scai	-0.21292	0.00632059	0.181915
Lime1	0.748147	0.006371	0.182547
Scg2	-0.292831	0.00637313	0.182547
Zfyve16	0.36558	0.00638039	0.182547
Vstm2a	-0.220393	0.00640024	0.182754
Rbm34	-0.25348	0.00643881	0.183493
Col4a1	0.460504	0.00650682	0.184797
Slc7a10	0.321668	0.00651007	0.184797
Syt6	-0.446817	0.00654261	0.185357
Shc3	-0.529636	0.00657382	0.185711
Hnrnpr	-0.171398	0.00658077	0.185711
Slc12a2	0.369536	0.00659946	0.185876
Zfp185	0.826565	0.00664919	0.186788
Gpr157	0.704603	0.00665763	0.186788
Kmt5c	0.694865	0.00670272	0.187689
Syt12	-0.286931	0.00677288	0.189288
Strip1	-0.164374	0.00683496	0.190483
Gm15706	-0.436	0.00685678	0.190483
Rhod	1.07754	0.00686424	0.190483
Sulf2	-0.30197	0.0068683	0.190483
Mmp28	0.534297	0.00691337	0.191367
Serinc2	0.723389	0.00695502	0.192046
Wdr37	-0.182908	0.0069713	0.192046
Alx4	0.882087	0.00699467	0.192046
Atp6v0e	0.402618	0.00701224	0.192046
Asgr1	1.47322	0.00702147	0.192046
Dnah12	-0.985756	0.00705173	0.192046
Plxnb2	0.322831	0.00705523	0.192046
Tcea3	0.980683	0.00705654	0.192046
Them6	0.241486	0.00706385	0.192046
Gnaq	-0.182647	0.00708661	0.192046
Rdh5	1.27279	0.00708749	0.192046
Dsg2	0.480649	0.0070971	0.192046
A830018L16Rik	-0.245153	0.00711058	0.192052
Crybg1	0.876729	0.00718411	0.193677
Frmpd1	0.364012	0.00721132	0.194049
Abi1	-0.231392	0.00724217	0.194479
Itpk1	0.25347	0.0072666	0.194479
Ptprn	-0.215256	0.00728075	0.194479
Flii	0.172705	0.00728103	0.194479
Top3b	0.286219	0.00733647	0.195599
Phldb2	0.64635	0.00737902	0.196086
Npb	1.09172	0.00738184	0.196086
Trpv4	1.69099	0.00740299	0.196288
Etfb	0.22151	0.00741784	0.196322
Asph	-0.195623	0.00746431	0.196938
Armcx5	-0.353487	0.00746835	0.196938
Sh3bgrl	-0.242619	0.00749701	0.197335
Myo9a	-0.193418	0.00752236	0.197643
Gpr146	0.245459	0.00758579	0.1987
Eln	0.620036	0.00763265	0.1987
Anxa6	0.207645	0.00763323	0.1987
Scn5a	-1.10891	0.0076353	0.1987
Rps6kb1	-0.184971	0.00764067	0.1987
Scamp5	-0.193851	0.00764496	0.1987
Elovl7	0.638277	0.00766428	0.198846
Bhlha9	-0.48551	0.0076883	0.199112
Bok	-0.354833	0.00771648	0.199166
Ppp2r2b	-0.238877	0.00771792	0.199166
Efcab15	0.693267	0.00775749	0.199831
Cdc14b	0.440264	0.00785336	0.201941
Cdh2	-0.206512	0.00789731	0.202685
Abracl	-0.363714	0.00791026	0.202685
Fam57b	0.288938	0.00801857	0.20489
Esrra	0.176044	0.00803675	0.20489
Eng	0.288499	0.00804771	0.20489
Fdft1	-0.270228	0.00806405	0.20489
Btf3l4	-0.21325	0.00807814	0.20489
Cdh3	2.17844	0.00808126	0.20489
Nt5dc2	0.449648	0.00812319	0.205593
Rs1	1.46697	0.00817538	0.20649
Cdh4	-0.341863	0.00819969	0.20649
Nrip1	-0.227473	0.00820141	0.20649
Slpi	2.42961	0.00834735	0.209662
Msx1	0.93437	0.00835635	0.209662
Ptger1	0.37388	0.00839693	0.210197
Mbd6	0.598867	0.00844046	0.210197
Tmem114	0.555696	0.0084412	0.210197
Acap3	-0.187476	0.00844619	0.210197
Mcee	0.271158	0.00845027	0.210197
Ccdc60	0.633611	0.00846562	0.210218
Slit2	-0.437847	0.00850782	0.210527
Dcaf12l2	-0.799283	0.00853397	0.210527
Syt16	-0.200037	0.00853942	0.210527
Rtl8b	-0.209567	0.00854881	0.210527
A330040F15Rik	-0.574672	0.00856375	0.210527
Acsl4	-0.214591	0.00856533	0.210527
H2bc4	0.512221	0.00858955	0.210764
Vat1l	0.760073	0.00865857	0.212098
Mpp7	0.619237	0.00869925	0.212639
Tomm34	-0.221899	0.00873614	0.212639
Cldn3	1.27571	0.0087382	0.212639
Cxxc1	0.27706	0.00873938	0.212639
Cdr2	0.769715	0.00876753	0.212819
3300002P13Rik	-0.29953	0.00877621	0.212819
Antxr1	0.419735	0.00889179	0.214732
Marveld3	1.51528	0.00890263	0.214732
Fasn	-0.262421	0.00891107	0.214732
Col8a2	1.17883	0.0089144	0.214732
Arhgef1	0.522525	0.00894446	0.21474
Sccpdh	-0.211961	0.00894518	0.21474
Krtcap3	0.747652	0.00896514	0.21474
Snrnp70	0.624751	0.00898263	0.21474
Ccdc171	0.646237	0.00900883	0.21474
Wnt6	1.47871	0.00902278	0.21474
Arhgap26	-0.393022	0.00902523	0.21474
Slc41a2	-0.263897	0.00903339	0.21474
Cort	-0.825402	0.00907092	0.215278
Mpv17l	-0.182393	0.00916348	0.216308
Lrrc4c	-0.251084	0.00916585	0.216308
Slc16a6	0.510878	0.00917633	0.216308
Cd82	0.424529	0.00918094	0.216308
Ccdc134	0.490275	0.00918901	0.216308
Fhod1	0.632752	0.00921857	0.216651
Slc8a1	-0.281172	0.00931641	0.218212
Sec24d	-0.2129	0.00932778	0.218212
Cdh10	-0.257862	0.00933019	0.218212
Spint2	0.716858	0.00935376	0.21841
Fkbp9	0.268693	0.0094207	0.219619
Car13	0.720898	0.00949204	0.220926
Fam219aos	-0.188068	0.00951695	0.221151
Pls3	-0.207686	0.00957254	0.221935
Mllt11	-0.200873	0.00958134	0.221935
Slc66a2	0.249068	0.00969446	0.223974
Ccdc141	0.488364	0.00971102	0.223974
Bmp1	0.701327	0.0097158	0.223974
Pla2g5	1.10409	0.0097338	0.224032
Adgrl3	-0.220329	0.00981949	0.225646
Tmc4	1.234	0.00984458	0.225654
Meg3	0.860326	0.00986793	0.225654
Armc2	0.393835	0.00987757	0.225654
Sytl5	-0.531572	0.00988219	0.225654
Glb1l2	0.964024	0.00993393	0.22567
Ier5l	0.310519	0.00993453	0.22567
Cd164	0.230335	0.00994193	0.22567
Atp7a	0.5001	0.00996454	0.22567
Cald1	0.242216	0.00997294	0.22567
Cfap65	0.843084	0.00997908	0.22567
Tpp1	0.228907	0.00999825	0.22567
Crhr2	0.728823	0.0100086	0.22567
Vamp8	0.610764	0.0100376	0.22567
Mrc2	0.611013	0.0100514	0.22567
Hsd17b7	-0.265987	0.0100544	0.22567
Rlim	-0.205772	0.0100822	0.225945
Osbpl6	-0.20742	0.0101689	0.226709
Ppp2r1b	0.251069	0.0101947	0.226709
Cpne2	-0.431373	0.0102013	0.226709
Fam78b	-0.251637	0.0102065	0.226709
Acacb	0.630567	0.0102084	0.226709
Ptbp1	0.360016	0.0102218	0.226709
Pltp	0.297498	0.0102354	0.226709
Epyc	-0.568704	0.0102416	0.226709
Tc2n	2.2379	0.0103082	0.227803
Trim39	0.32895	0.0103225	0.227803
Plcl2	-0.194331	0.0103859	0.228853
Klhl17	0.457793	0.0104304	0.229484
Pcdh11x	-0.592026	0.0104878	0.230398
Sarm1	0.196904	0.0105257	0.230667
BC029722	-0.214868	0.0105325	0.230667
Plod1	0.255857	0.0106045	0.230667
Ina	0.175616	0.0106093	0.230667
Mgp	0.86063	0.0106224	0.230667
Slc16a12	0.855754	0.0106308	0.230667
Tbr1	0.249541	0.0106477	0.230667
Col1a2	0.82211	0.010649	0.230667
Cfh	0.428425	0.0106582	0.230667
Otud7a	-0.177595	0.0106594	0.230667
Afap1l2	0.358209	0.0106928	0.230667
Tenm2	-0.356467	0.0106953	0.230667
Ptpn23	0.272961	0.0107072	0.230667
2900097C17Rik	-0.228373	0.0107655	0.231578
Fzd4	0.539915	0.0108327	0.232421
Rtl8c	-0.178772	0.0108368	0.232421
Tpd52l1	-0.260815	0.0108871	0.233155
Efemp2	0.446604	0.0109223	0.233252
Igfbp5	0.338103	0.0109239	0.233252
Dpp7	0.41297	0.0109436	0.233329
Otx1	0.498229	0.0110626	0.23552
Cpe	-0.266522	0.0111816	0.237704
Crim1	-0.213185	0.0112252	0.23828
Nap1l2	-0.179522	0.0112738	0.23841
Adgra3	0.281276	0.0112817	0.23841
Egln2	0.174275	0.0112837	0.23841
Vcpip1	-0.195382	0.0112972	0.23841
Sfpq	0.203684	0.011332	0.238797
Fhad1	0.598409	0.0113515	0.238808
Rgs17	-0.305981	0.0113811	0.238808
Tbcel	0.242532	0.011382	0.238808
Tiprl	-0.173217	0.0114773	0.240272
Eps8	-0.241123	0.0114919	0.240272
Tspan2	-0.280122	0.011523	0.240272
Dxo	0.316096	0.0115234	0.240272
Mycbpap	0.772631	0.0115358	0.240272
Thbs1	0.54645	0.0115619	0.240272
Chd5	-0.302805	0.0115717	0.240272
Tbx18	0.833352	0.0115928	0.240272
Hprt	-0.192315	0.011604	0.240272
Fkbp4	0.169377	0.0116178	0.240272
Htr5b	-0.754327	0.011684	0.240602
Hmgb1	-0.151548	0.011685	0.240602
Cpt2	0.442245	0.011695	0.240602
Aagab	0.168579	0.011701	0.240602
Plek2	1.35336	0.0117168	0.240602
Nptxr	-0.271054	0.011743	0.240604
Galnt10	0.322391	0.0117502	0.240604
3830406C13Rik	-0.241437	0.0118252	0.240992
Ankrd55	-0.600404	0.011843	0.240992
Cdc42bpa	-0.162441	0.0118554	0.240992
Lrp5	0.327323	0.0118637	0.240992
Pde1a	-0.435463	0.0118704	0.240992
Rims2	-0.222238	0.0118918	0.240992
Kctd13	-0.181115	0.0118994	0.240992
Insm1	-0.310078	0.0119137	0.240992
Nr4a2	0.293858	0.0119189	0.240992
Dalrd3	0.244104	0.0120238	0.242773
Plekhg2	0.528947	0.0121639	0.244756
Ripk4	0.830972	0.0121708	0.244756
Fes	0.617144	0.0121907	0.244756
D430042O09Rik	0.237295	0.0122036	0.244756
Klhl23	-0.152341	0.0122065	0.244756
Mgat4c	-0.521134	0.0122999	0.245522
Kl	1.23757	0.0123261	0.245522
Mettl27	-0.327557	0.0123325	0.245522
Zwint	-0.259849	0.0123341	0.245522
Hcrtr2	-0.675501	0.012339	0.245522
Brox	-0.153465	0.0123526	0.245522
Casp8	0.631698	0.0123635	0.245522
Krt222	-0.243596	0.0124321	0.246413
Ramac	-0.222968	0.0124614	0.246413
Htt	-0.22939	0.012476	0.246413
Wdr86	1.84692	0.0124764	0.246413
D5Ertd579e	-0.156816	0.0125113	0.246424
Ankrd28	-0.167503	0.0125177	0.246424
Retreg3	0.169964	0.012528	0.246424
Camsap2	-0.179079	0.0126162	0.247821
Bicdl1	0.197256	0.0126929	0.24899
Csrp2	0.631669	0.0127142	0.249071
Qsox1	0.199643	0.0127458	0.249352
Herc1	-0.26003	0.012878	0.251599
Tctn2	0.287107	0.0129795	0.25324
Clic1	0.506518	0.0130629	0.253734
Kank2	0.390572	0.0130677	0.253734
Vcp	-0.330928	0.0130719	0.253734
Sox9	0.21236	0.0130946	0.253734
Lratd2	0.42184	0.0131064	0.253734
St14	0.830263	0.0131232	0.253734
Gpr108	0.252869	0.0131392	0.253734
Robo3	0.999034	0.013145	0.253734
Nrxn3	-0.182845	0.0131652	0.253785
Fat3	-0.212558	0.0132265	0.254476
Fgf18	0.533525	0.0132632	0.254476
Ubap2	0.178974	0.0132689	0.254476
Cldn5	0.261992	0.0132714	0.254476
Osbpl8	-0.245483	0.0133299	0.255261
Col20a1	0.57821	0.0133679	0.25565
BC030500	-0.262288	0.0134472	0.25657
Prx	0.553002	0.0134523	0.25657
Mdm2	0.182353	0.0134692	0.25657
Ildr2	-0.181638	0.0135358	0.257128
Prkg1	-0.257702	0.0135413	0.257128
Cdh5	0.275088	0.0135517	0.257128
Gpr22	-0.185706	0.0137041	0.259678
Mrc1	0.816732	0.0137417	0.260051
Cxcl12	0.257024	0.0138202	0.261195
Rab2b	-0.188932	0.0139348	0.263016
Fstl4	0.529918	0.0139643	0.263231
Cyb561	0.284612	0.0140562	0.264618
Mir5125	1.17734	0.0140822	0.264763
Prpf38b	0.315456	0.0141539	0.265591
Zbtb22	-0.172834	0.014168	0.265591
Arhgap33	-0.296178	0.0141812	0.265591
Zdhhc1	0.269075	0.0142228	0.265887
Ccn5	-1.57361	0.0142338	0.265887
Antxr2	0.569634	0.0144388	0.269175
Reps2	-0.216698	0.014447	0.269175
Rad21l	-0.692127	0.0145673	0.271069
Abhd14b	0.55984	0.0146459	0.271607
Iqgap1	0.338921	0.0146464	0.271607
Mgll	0.212955	0.0146624	0.271607
Rbm14	0.204065	0.0146713	0.271607
Stard4	-0.316832	0.0147023	0.271793
Elavl2	-0.250989	0.01473	0.271793
B3glct	-0.288704	0.0147482	0.271793
Fam193b	0.645619	0.0147565	0.271793
Sergef	-0.303658	0.0147965	0.272185
Scn2a	-0.224438	0.0148562	0.272872
Ckap5	-0.164121	0.0148716	0.272872
Mpped1	-0.346628	0.0149358	0.272976
Rrp1b	0.378981	0.0149624	0.272976
Ttll5	0.210257	0.0149717	0.272976
Mmaa	0.255166	0.0149752	0.272976
Actn1	0.193322	0.0149869	0.272976
Ogn	0.815118	0.0149904	0.272976
Gpr161	-0.285888	0.0150287	0.273329
Zdhhc23	-0.209782	0.0150623	0.273597
Sirt4	0.501644	0.0150855	0.273674
Bst2	0.873228	0.0151399	0.273798
Pigo	0.29082	0.0151517	0.273798
Ufd1	-0.161328	0.0151588	0.273798
Srsf6	0.226113	0.0151679	0.273798
Slc6a17	-0.230701	0.0151881	0.27382
Cyp4x1	-0.250328	0.015222	0.274091
Mroh1	0.170653	0.0152684	0.274585
Tspo	0.634064	0.0152929	0.274683
Sspo	0.783675	0.0153351	0.2751
Atad1	-0.154379	0.0153654	0.275304
Atp11c	0.490162	0.0154419	0.27577
Myo5c	1.18152	0.0154431	0.27577
Steap2	0.690977	0.0154549	0.27577
Bzw1	-0.183103	0.0154716	0.27577
Adcyap1	-0.791847	0.0154867	0.27577
Hsd3b7	0.416648	0.0155646	0.276307
Hsd17b12	-0.19138	0.0155976	0.276307
Rbm10	0.204473	0.0155985	0.276307
Septin10	0.486991	0.0156086	0.276307
Slc45a4	0.179703	0.0156247	0.276307
Pcsk1	-0.423016	0.0156314	0.276307
Slc25a13	0.458872	0.0156563	0.27641
Capn5	-0.249934	0.0156933	0.276593
Enpp2	1.42906	0.0157054	0.276593
Hspg2	0.491362	0.015729	0.276593
Ppp2r2d	-0.175262	0.0157431	0.276593
Snx4	-0.181671	0.0158259	0.277347
Cntnap2	-0.269052	0.015835	0.277347
Spry4	-0.440237	0.0158434	0.277347
Mettl3	0.256435	0.015898	0.277725
St6gal2	-0.270033	0.0159076	0.277725
Uaca	0.492863	0.0159226	0.277725
Arglu1	0.350103	0.0159884	0.278225
Tmem86a	0.376183	0.0159897	0.278225
Map2k6	0.279209	0.0160461	0.278573
Nde1	0.225592	0.0160482	0.278573
Negr1	-0.258129	0.0160695	0.278609
Uimc1	0.392807	0.0161003	0.278809
Cyp4f13	0.379024	0.0161622	0.27935
Krt18	1.38838	0.0161702	0.27935
Daam2	0.203439	0.0162509	0.2802
Resp18	-0.465318	0.016258	0.2802
Mamdc4	0.836782	0.0163221	0.280969
Cnst	0.182137	0.0163446	0.281023
Notch2	0.280179	0.0164592	0.282658
Mycbp	0.364078	0.0165097	0.283188
Ddit4l	0.434326	0.0165828	0.283858
A830036E02Rik	1.04305	0.016588	0.283858
Col8a1	1.73347	0.0166397	0.284407
Armcx4	-0.222942	0.0166959	0.285032
Xrn1	-0.176377	0.0167176	0.285066
Fibcd1	-0.253413	0.0167492	0.285268
Usp22	-0.18999	0.0168067	0.285911
Sin3b	0.168115	0.0168945	0.286462
Npy2r	-0.188648	0.0169167	0.286462
Sema3b	1.01995	0.0169297	0.286462
Borcs6	-0.170292	0.0169418	0.286462
Oas2	1.30363	0.0169618	0.286462
Lef1	0.385962	0.0169763	0.286462
Dzip3	-0.183725	0.0169776	0.286462
A330023F24Rik	0.776275	0.0170554	0.286684
Prps2	0.259708	0.0170598	0.286684
Per3	0.350058	0.0170755	0.286684
Rab27b	-0.243874	0.0170851	0.286684
Lhfpl3	-0.322158	0.0171355	0.286684
Calml4	1.26263	0.0171697	0.286684
C5ar1	1.06586	0.0171896	0.286684
Icam1	0.758594	0.0171925	0.286684
Clip4	-0.17274	0.0172049	0.286684
Braf	-0.156161	0.0172509	0.286684
Luc7l	0.2204	0.017261	0.286684
Mia2	0.201513	0.0172932	0.286684
Tmem132b	-0.142353	0.0173367	0.286684
Ddx17	0.228642	0.0173477	0.286684
Samd8	-0.190079	0.0173552	0.286684
2900026A02Rik	-0.209203	0.0173728	0.286684
Nradd	0.765869	0.0173809	0.286684
Wbp1	0.216018	0.0173951	0.286684
Crtap	0.454669	0.017408	0.286684
Idua	0.381618	0.017425	0.286684
Shc1	0.384446	0.0174492	0.286684
Pkia	-0.219781	0.0174534	0.286684
Eea1	-0.185516	0.0174609	0.286684
Lrrc45	0.451839	0.017466	0.286684
Zfp367	-0.275391	0.0175722	0.2881
Ccdc142	0.511852	0.0176197	0.288553
9430083A17Rik	-0.432006	0.017739	0.290179
5930403L14Rik	0.268372	0.0177681	0.29022
Kcnc3	0.307965	0.0178002	0.29022
Sgip1	-0.159453	0.0178017	0.29022
Fndc3a	0.171906	0.0178492	0.290666
Gbgt1	0.936838	0.0178947	0.291081
Rgs11	0.749999	0.0179207	0.291176
Slc37a4	0.241564	0.017991	0.29199
Gnb5	-0.16048	0.0180134	0.292027
Prkcsh	0.155356	0.0181209	0.293441
Ascc2	0.312921	0.0181587	0.293724
Sf1	0.167728	0.0182086	0.294203
Alg2	-0.157402	0.0182848	0.295105
Itprip	0.607669	0.0183299	0.295504
Pdgfd	0.474248	0.0183553	0.295535
Snap23	0.357645	0.0183727	0.295535
Slc27a1	0.205578	0.0185131	0.296227
Car12	0.581777	0.0185132	0.296227
H1f2	0.410178	0.0185268	0.296227
Lrrc71	-0.784391	0.0185358	0.296227
Slc16a11	0.586562	0.0185462	0.296227
Necab2	-0.33755	0.0185729	0.296227
Sema6c	0.343645	0.0185854	0.296227
Parvb	0.222047	0.0186313	0.296227
Arsi	0.934471	0.0186447	0.296227
Akap8l	0.471311	0.0186543	0.296227
Pnpla3	0.796248	0.0186545	0.296227
Bag4	-0.182496	0.0186859	0.296227
Cdhr3	-0.623324	0.0186959	0.296227
Cttn	-0.16579	0.0187209	0.296227
Klc4	0.214003	0.0187226	0.296227
Ndufv3	0.15731	0.0187576	0.296312
Lhfpl1	-0.835782	0.0187748	0.296312
Rd3	0.828114	0.0187894	0.296312
Opcml	-0.191122	0.0188969	0.297682
Tnfaip8l3	-0.254888	0.0189956	0.298912
Itsn1	0.145445	0.0190649	0.299272
Slc35b1	0.179566	0.0190817	0.299272
Prmt6	-0.236761	0.0190827	0.299272
Setd6	0.436818	0.0191011	0.299272
Csnk1a1	-0.151206	0.0191616	0.299895
Safb2	0.35762	0.01922	0.299982
C1qtnf4	0.243246	0.0192305	0.299982
Banp	0.290061	0.0192375	0.299982
Ankra2	-0.174131	0.0192703	0.299982
Carlr	-0.734828	0.0192876	0.299982
Spred2	-0.172398	0.019297	0.299982
Tmem170	0.488032	0.0193122	0.299982
Syngr1	-0.204705	0.0194095	0.301169
Hgf	-0.437237	0.0194518	0.301503
Atp10d	0.887405	0.0195216	0.302261
Krba1	0.389294	0.019549	0.302362
Wfikkn2	1.19496	0.019662	0.303382
Purb	-0.192129	0.0196679	0.303382
Syndig1l	-0.389853	0.0196778	0.303382
Fmnl1	-0.179107	0.0197589	0.303524
Baiap2	0.222595	0.0197696	0.303524
Slc38a10	0.205183	0.0197705	0.303524
Fchsd2	-0.182444	0.0197722	0.303524
Usp2	0.285712	0.0197919	0.303524
Slc24a5	0.550905	0.0198641	0.303862
Gpr101	-0.795526	0.0198653	0.303862
Stxbp4	0.23375	0.0198769	0.303862
Otx2	1.56112	0.0199325	0.30439
Nkain3	-0.413474	0.0199741	0.304705
Zfp938	-0.229652	0.0200236	0.305024
Bcl9	-0.190456	0.0200372	0.305024
Slc2a12	1.1593	0.0200969	0.3053
Marchf1	-0.247381	0.020173	0.3053
Gm715	-0.382367	0.0201845	0.3053
Vamp5	0.567191	0.0202211	0.3053
Zfp692	0.677493	0.0202705	0.3053
Pex5l	-0.187437	0.0202932	0.3053
Anxa8	-0.887844	0.0202932	0.3053
Atp6v1h	-0.149955	0.020301	0.3053
Mccc1	0.342518	0.0203067	0.3053
Ftx	0.647979	0.02032	0.3053
Alg3	0.285679	0.020349	0.3053
Ccdc102a	0.590483	0.0203492	0.3053
Acrbp	0.981934	0.0203662	0.3053
Nell1	-0.289855	0.0203709	0.3053
Slc26a10	1.0255	0.0203716	0.3053
Snx12	-0.16681	0.0204139	0.30555
Mmp2	0.71482	0.0204305	0.30555
Lss	-0.218089	0.0204917	0.306055
Oprk1	-0.713957	0.0205066	0.306055
Traf5	0.683241	0.0205523	0.306114
Adamtsl3	0.685296	0.0205528	0.306114
Bzw2	-0.170923	0.0206122	0.306169
Slc4a4	-0.180564	0.0206328	0.306169
Hps4	0.358066	0.0206615	0.306169
Rgs4	-0.276842	0.0206669	0.306169
Zcchc12	-0.460721	0.0207042	0.306169
Manba	0.411567	0.0207089	0.306169
Abcd4	0.304312	0.0207163	0.306169
Ppp1r1a	0.392031	0.02073	0.306169
Cln5	0.297362	0.0207468	0.306169
Mindy4	0.302786	0.0207684	0.306175
Coq8a	-0.155625	0.0208062	0.30642
Bphl	0.180215	0.0209018	0.30705
Noc3l	0.264898	0.0209286	0.30705
Kif24	0.74327	0.0209327	0.30705
Chrm4	0.264794	0.0209542	0.30705
Hnrnpd	-0.146217	0.020955	0.30705
Dnaic1	0.434907	0.0210163	0.307638
Zgpat	0.382422	0.0210677	0.307802
Emp3	0.768606	0.0210701	0.307802
Crb2	0.463065	0.0211492	0.308473
Atp2c1	0.149721	0.0211587	0.308473
Suox	0.239538	0.0212721	0.309728
Slc1a4	-0.213221	0.0212875	0.309728
Zfp703	0.235131	0.0213185	0.309868
Ctse	1.04952	0.0214403	0.311325
Paqr7	0.209712	0.0215317	0.312339
Ppox	0.496072	0.0216458	0.31368
Paxbp1	0.325288	0.0217135	0.313927
Rfx4	-0.265084	0.0217496	0.313927
Mgat4a	-0.199936	0.0217696	0.313927
Bbox1	-0.686586	0.0217786	0.313927
Clic6	1.75134	0.0217819	0.313927
Abca4	1.35638	0.021793	0.313927
Fcgr2b	0.627453	0.0218188	0.313972
Pmm2	0.301962	0.0218395	0.313972
Glod4	-0.160498	0.0218735	0.314096
Anks6	0.335602	0.0218915	0.314096
Insig1	-0.232183	0.0219295	0.314331
Rnpep	0.222425	0.0219875	0.314849
Sntg1	-0.181009	0.022016	0.314946
Amotl1	0.221277	0.0220811	0.315382
Sh2b1	0.144517	0.0220901	0.315382
Stac	-0.456017	0.0222159	0.316867
Anxa4	0.481357	0.0223274	0.317656
Fam149a	-0.326285	0.0223462	0.317656
Tmem8	0.308523	0.0223583	0.317656
Tep1	0.455914	0.022359	0.317656
Pex3	-0.206154	0.0224076	0.318035
Gulp1	0.542999	0.0224596	0.318461
Plcd1	0.290489	0.022501	0.318492
Kcnj13	1.8531	0.0225059	0.318492
Josd2	0.26984	0.0226525	0.319904
Fam120aos	-0.274496	0.0226567	0.319904
Pcp4l1	0.32425	0.0226761	0.319904
Echdc3	0.808004	0.0226946	0.319904
Dock9	-0.149412	0.0227162	0.319904
Foxd1	0.761975	0.0227945	0.320253
Car4	-0.237835	0.0228238	0.320253
Dsn1	-0.463938	0.0228248	0.320253
Gask1b	-0.537927	0.0228358	0.320253
Gjb2	0.670667	0.0228604	0.320253
Nsg2	-0.182656	0.0228915	0.320253
Krt8	1.20389	0.0229197	0.320253
Frem1	0.814683	0.0229299	0.320253
Cchcr1	0.47756	0.02294	0.320253
Zmat1	-0.305908	0.0229723	0.320395
Pcdh10	-0.227195	0.0230287	0.320416
Ctsz	0.448253	0.0230316	0.320416
Sms	-0.191628	0.0230402	0.320416
Dnajb11	0.176915	0.023078	0.320634
Sptlc3	1.4343	0.0231168	0.320862
Rnf112	0.328659	0.0231621	0.320862
Myof	0.527956	0.023166	0.320862
Zap70	-0.497887	0.0231831	0.320862
Tspan13	-0.188488	0.0232058	0.320869
Clcn4	-0.147177	0.0232362	0.320925
1700096K18Rik	-0.46511	0.0232689	0.320925
Prickle2	-0.162334	0.0232823	0.320925
Hspa12a	0.178839	0.0233128	0.320925
Syt15	0.609947	0.0233207	0.320925
Gabpb2	0.373077	0.0233722	0.321329
Drd5	0.250938	0.02341	0.321543
Nphp4	0.302763	0.0235643	0.322702
Prpf39	0.375286	0.0235707	0.322702
Tmem163	-0.430753	0.0235784	0.322702
Zdhhc21	-0.165681	0.0236307	0.322702
Smagp	0.769716	0.0236348	0.322702
Vps13d	-0.199539	0.023642	0.322702
Ykt6	-0.139754	0.0236504	0.322702
Gad1	-0.243415	0.023684	0.32282
Serpinb1b	1.03587	0.0237036	0.32282
Vstm4	0.461381	0.023777	0.323224
9330182L06Rik	-0.285366	0.0237892	0.323224
Erdr1	0.68351	0.0238003	0.323224
Prnp	-0.18304	0.0238364	0.323411
Stk36	0.457715	0.0239805	0.325032
Ehhadh	0.487252	0.0240008	0.325032
Smpd1	0.135465	0.024063	0.325571
Lgals3bp	0.644691	0.0241033	0.325692
Sgk3	0.412	0.024117	0.325692
Pcdhgc5	-0.167614	0.0241835	0.325988
Arf3	-0.183842	0.024184	0.325988
Acp6	0.362558	0.0242411	0.326425
Nxf1	0.312226	0.0242615	0.326425
Pcdhga3	-0.361587	0.0243957	0.32702
Fcgrt	0.312132	0.0244021	0.32702
Fhl1	-0.208035	0.0244053	0.32702
Herpud1	0.174722	0.0244203	0.32702
Srgap1	-0.260801	0.024433	0.32702
Ccdc114	0.516282	0.0244456	0.32702
Cmas	-0.143552	0.0244658	0.32702
Tmeff2	-0.151424	0.0244864	0.32702
Rab6a	-0.205162	0.0245167	0.327123
Cpeb4	-0.175353	0.0246323	0.328362
Arg2	-0.530188	0.0246812	0.328542
Lix1	-0.243245	0.0246943	0.328542
Ggt5	0.625877	0.0247544	0.328542
Col4a6	0.859918	0.0247642	0.328542
Mmp14	0.321934	0.02478	0.328542
Esyt1	0.395469	0.0247819	0.328542
Grrp1	0.662669	0.0248577	0.329245
Glb1	0.232861	0.024984	0.330326
Kcnq5	-0.262485	0.0249849	0.330326
Thbd	0.499627	0.0250575	0.330633
Fen1	-0.234579	0.0250637	0.330633
Stk3	-0.263414	0.0250767	0.330633
Capn1	0.231062	0.0251496	0.331018
Camkk1	0.241963	0.0251516	0.331018
Adamts10	0.603404	0.0251994	0.331345
Ctdspl	0.214647	0.0252533	0.331656
Nuf2	-0.624289	0.0252688	0.331656
Gm2115	-0.252945	0.0253415	0.332309
Sh3gl2	-0.178886	0.0253825	0.332545
Cul4b	0.263795	0.0254539	0.333179
Slc9a1	-0.162774	0.0255718	0.334419
Aebp1	0.565249	0.0257397	0.336289
Tmx4	-0.160106	0.0257612	0.336289
Akap11	-0.168029	0.025827	0.33651
Bsn	-0.2362	0.0259222	0.33651
Rab5a	-0.138812	0.0259366	0.33651
Kcnq3	-0.180485	0.0260074	0.33651
Ovgp1	0.992532	0.0260098	0.33651
Nol6	-0.142267	0.02602	0.33651
Fbxo9	-0.146485	0.0260346	0.33651
Ccdc92	0.150186	0.0260639	0.33651
Plk5	0.51191	0.0260901	0.33651
Stoml3	-0.702918	0.0261115	0.33651
Synpo	0.177747	0.0261526	0.33651
Gpr85	-0.164406	0.0261632	0.33651
Disp3	0.214655	0.0261827	0.33651
Mx1	1.59365	0.0261978	0.33651
Dchs1	-0.266524	0.026198	0.33651
Sfrp5	1.14014	0.0262209	0.33651
Nefm	0.181856	0.0262211	0.33651
Psmg3	0.281655	0.02623	0.33651
Taf9	-0.206441	0.0262362	0.33651
Mboat2	-0.179812	0.026243	0.33651
Ing3	-0.229661	0.026296	0.336891
Trim46	0.184433	0.0264415	0.338456
Mical3	0.157075	0.0265006	0.338912
Fzd3	-0.195085	0.0266073	0.339803
Itga7	0.490649	0.0266172	0.339803
Ccdc84	0.587976	0.0266861	0.34027
Rab11fip1	0.625877	0.0267007	0.34027
Lrriq1	0.625474	0.0267677	0.340363
Stat6	0.378891	0.0267786	0.340363
Bcl9l	0.1658	0.0267787	0.340363
Opalin	-0.353215	0.0268021	0.340363
Cnot3	0.227214	0.0268525	0.340704
Zfp704	-0.155521	0.02688	0.340755
Cry1	-0.303449	0.0269376	0.341187
Slc5a6	0.236617	0.0269836	0.341257
Dusp8	-0.167201	0.0270102	0.341257
Smim7	-0.153117	0.0270139	0.341257
2210408I21Rik	-0.286808	0.0270769	0.341462
Set	-0.141995	0.0270773	0.341462
Usp34	-0.173147	0.0271101	0.341578
Usp19	0.186207	0.0272235	0.342584
Macf1	-0.219313	0.0272373	0.342584
LOC432842	-0.296174	0.0273105	0.343206
Hes6	0.271747	0.0273499	0.343404
Slc2a9	0.501575	0.0273854	0.343551
Sqle	-0.237637	0.027508	0.344791
Cldn2	1.677	0.027603	0.344856
Rtf1	-0.134718	0.0276191	0.344856
Dclk3	0.402573	0.0276421	0.344856
Tmem132c	-0.455033	0.0276448	0.344856
Inka1	-0.3763	0.027652	0.344856
A130077B15Rik	-0.924478	0.0276859	0.344856
Rbms1	0.308903	0.0277208	0.344856
Slc2a6	0.290082	0.0277264	0.344856
D030047H15Rik	1.00793	0.0277276	0.344856
Tcirg1	0.456062	0.0278028	0.345494
Rnf2	-0.167599	0.0278482	0.345762
Macrod1	0.259706	0.0278922	0.346012
Sez6	-0.200702	0.0279206	0.346025
Fam219a	-0.158179	0.0279502	0.346025
Sh3rf1	-0.206751	0.027965	0.346025
Klc3	0.541793	0.0280038	0.34621
Mrvi1	0.612293	0.0281072	0.34691
Rbm45	0.19557	0.0281303	0.34691
Ednrb	-0.199413	0.0281324	0.34691
Prepl	-0.16335	0.028234	0.347724
Ecrg4	1.42832	0.0282677	0.347724
Atpsckmt	0.366798	0.0282704	0.347724
Dad1	0.15234	0.0283258	0.347888
Gm28729	0.683252	0.0283467	0.347888
Col25a1	-0.320369	0.0283579	0.347888
Crb3	1.19217	0.0283853	0.347888
Nanos1	-0.23432	0.0284039	0.347888
Pja2	-0.167557	0.0285621	0.348646
Tmem205	0.246012	0.0285701	0.348646
Scpep1	0.372762	0.0285947	0.348646
Disp2	-0.185778	0.0286082	0.348646
Pde4b	-0.193728	0.0286651	0.348646
Myh15	0.45609	0.0287081	0.348646
Ccdc180	-0.754192	0.0287136	0.348646
Hcst	1.22375	0.0287159	0.348646
Zfp523	0.186048	0.0287287	0.348646
Syncrip	-0.169216	0.0287532	0.348646
Zfp672	0.192435	0.0287591	0.348646
Raver2	-0.161796	0.0288023	0.348646
Fap	1.32654	0.0288109	0.348646
Capn15	0.19456	0.028812	0.348646
Napg	-0.137761	0.0288689	0.348646
Cldn1	0.98409	0.0288691	0.348646
Numb	0.192285	0.028894	0.348646
AU022252	-0.224839	0.0289305	0.348646
Usp24	-0.141527	0.0289458	0.348646
Ap1s2	0.180628	0.0289474	0.348646
Nfe2l2	0.390601	0.0289735	0.348652
Pgm2l1	-0.197462	0.0290117	0.348652
Septin7	-0.169169	0.0290344	0.348652
Pex6	0.153692	0.0290736	0.348652
Col27a1	0.61626	0.0291382	0.348652
Dnaaf3	0.694441	0.0291594	0.348652
Pcdhga10	-0.327405	0.029185	0.348652
Fndc3b	0.21031	0.0291916	0.348652
Glt8d2	0.291656	0.0292011	0.348652
Slco1a5	1.48584	0.029224	0.348652
1110017D15Rik	0.543124	0.0292416	0.348652
Cnrip1	-0.140495	0.0292561	0.348652
Slx1b	0.289725	0.029261	0.348652
Nqo1	0.416868	0.0293083	0.348832
Heg1	0.305032	0.0293547	0.348832
Efcab12	0.658131	0.0293679	0.348832
Ntng1	-0.257543	0.0293899	0.348832
Coro6	0.657042	0.0294194	0.348832
Nudt15	-0.392488	0.0294359	0.348832
Lims2	0.315493	0.0294534	0.348832
Rhbdf2	0.65991	0.029473	0.348832
Pqlc3	0.720821	0.0295749	0.348832
Emb	0.479334	0.029579	0.348832
Tmed3	0.235914	0.0295857	0.348832
Tars2	0.205583	0.0295984	0.348832
Eid1	-0.136487	0.0296026	0.348832
Smtn	0.366071	0.0296381	0.348832
Emilin1	0.598153	0.0296587	0.348832
Eml2	-0.209354	0.0297003	0.348832
Lmx1a	1.28314	0.0297077	0.348832
Tril	-0.194427	0.0297286	0.348832
Hnrnpk	-0.134977	0.029734	0.348832
Lypd6	-0.230517	0.0297584	0.348836
Ptgr1	0.435053	0.0298095	0.348937
C5ar2	1.09914	0.0298427	0.348937
Anapc13	0.214144	0.0299032	0.348937
Vasn	0.354474	0.0299137	0.348937
Nkrf	-0.189544	0.029928	0.348937
Id1	0.286452	0.0299357	0.348937
Snhg11	0.629617	0.0299358	0.348937
Slc19a1	0.266808	0.0300552	0.350048
Aldh16a1	0.317944	0.0302659	0.352218
Tmem212	-0.722076	0.0304046	0.353548
Mthfd1	0.159126	0.0304719	0.353959
Fam160a1	0.394572	0.0305127	0.353959
Zfp941	-0.350864	0.0305133	0.353959
Magt1	0.237132	0.0305744	0.354385
Smyd4	-0.244004	0.0306016	0.354399
H2-T24	0.926341	0.0306435	0.354399
Ripor2	-0.208589	0.0306492	0.354399
Cys1	0.322106	0.0306813	0.354487
Dusp11	0.310441	0.0307476	0.354971
Ap1g2	0.768259	0.0308098	0.355012
Polg	0.200318	0.0308242	0.355012
Chordc1	0.193424	0.0308247	0.355012
Fam120c	-0.164058	0.0308713	0.355265
Clcnka	0.576829	0.0308974	0.355283
Ergic3	0.145322	0.0309813	0.355966
Lrmp	0.850754	0.0310076	0.355986
Frs2	-0.154116	0.0310808	0.356369
Myl12a	0.275654	0.0310937	0.356369
C630031E19Rik	0.637988	0.0311149	0.356369
Nrxn1	-0.191695	0.0311856	0.356646
Vps29	-0.139144	0.0311884	0.356646
Mlip	0.237533	0.0312332	0.356829
Unkl	0.328712	0.0312941	0.356829
Ccny	-0.131291	0.0313117	0.356829
Arhgef6	-0.261006	0.0313164	0.356829
Ift172	0.147637	0.0313276	0.356829
Clec7a	1.0435	0.0313577	0.356891
F5	1.39179	0.0314458	0.357613
Ptpn3	-0.198151	0.0315455	0.358465
Slc29a1	0.256453	0.0315897	0.358551
Espl1	0.577218	0.0316112	0.358551
Dnajc6	-0.171041	0.0316274	0.358551
Podxl2	-0.208729	0.0317717	0.359632
Cpne9	0.492194	0.0317724	0.359632
Magel2	-0.948718	0.0318396	0.359658
Retsat	0.229082	0.0318438	0.359658
Nbea	-0.174592	0.0318492	0.359658
Crlf1	0.472117	0.0319361	0.360358
Pak4	0.234671	0.0319922	0.360679
Grip2	-0.290468	0.0320409	0.360679
Exoc6	-0.181176	0.0321394	0.360679
Dgkh	-0.1983	0.0322129	0.360679
Stard3	0.183131	0.032235	0.360679
B230209E15Rik	-0.250722	0.0322422	0.360679
H2-M2	2.22319	0.0322468	0.360679
Fabp5	-0.176134	0.0322485	0.360679
Tomm20	-0.143053	0.0322516	0.360679
Btaf1	-0.304377	0.0322767	0.360679
Rnf227	-0.164017	0.0322805	0.360679
Hes1	0.271145	0.0323025	0.360679
Cbx1	0.171979	0.0323189	0.360679
Cnnm2	0.171774	0.0323324	0.360679
Arf1	-0.144076	0.0323383	0.360679
Bmp4	0.573637	0.0325566	0.362117
Sostdc1	1.24162	0.0325945	0.362117
Lsm11	-0.182656	0.0326244	0.362117
L3mbtl1	0.350698	0.0326804	0.362117
Ccnl2	0.388641	0.0326883	0.362117
Paqr5	0.503243	0.0326964	0.362117
Grpr	-0.74492	0.0327007	0.362117
Zfp869	-0.23521	0.0327038	0.362117
Hspbp1	-0.139725	0.0328133	0.362117
Ggnbp1	0.663943	0.0328313	0.362117
Bcat2	0.333027	0.0328523	0.362117
Lmbr1l	0.403509	0.0328679	0.362117
Kirrel	0.332218	0.0328755	0.362117
Hadhb	0.153728	0.0328811	0.362117
Ifi27	0.374165	0.0328882	0.362117
Gpalpp1	-0.152318	0.0329068	0.362117
Supt3	0.319186	0.032918	0.362117
Arhgap29	0.290511	0.0329186	0.362117
Mxra8	0.348617	0.0329572	0.362117
Trim23	-0.159188	0.0329675	0.362117
Dnah10	-0.617638	0.0329996	0.362195
Trip6	0.420835	0.0330378	0.362324
Tmod3	-0.38646	0.0330923	0.362324
Pde4d	-0.217808	0.0330932	0.362324
Cep95	0.486964	0.0331115	0.362324
Phrf1	0.136709	0.033159	0.36257
Cntn6	-0.484779	0.0332476	0.363069
Creld1	0.141974	0.0332548	0.363069
Gm14204	0.390014	0.0332859	0.363134
Parp8	-0.229999	0.0333964	0.364066
Ppm1f	0.142465	0.0334351	0.364079
Mir9-3hg	-0.26537	0.0334651	0.364079
Zfp955a	-0.293283	0.0334759	0.364079
Usp14	-0.149425	0.0334981	0.364079
Vamp7	-0.178427	0.0335707	0.364594
Epor	0.394483	0.0336175	0.364828
Arhgap15	-0.262439	0.0337076	0.36484
Itgbl1	-0.461424	0.033712	0.36484
Gigyf1	0.325613	0.0337442	0.36484
Epm2aip1	-0.176148	0.0337538	0.36484
Hsd11b1	-0.356744	0.033754	0.36484
Foxc2	1.15219	0.0337927	0.36484
Scara5	1.34336	0.0338013	0.36484
Adcy4	0.533863	0.0338202	0.36484
Tmem108	0.17728	0.0339368	0.365322
Sntb2	0.332314	0.0339929	0.365322
Sec14l1	0.160788	0.0339971	0.365322
Enkd1	0.306201	0.0340208	0.365322
H2aw	0.221354	0.0340341	0.365322
Ppp1r9b	-0.194741	0.0340358	0.365322
Lrch2	-0.190073	0.0340415	0.365322
Abcc4	0.263674	0.0340673	0.365327
Pdgfb	0.207136	0.0341014	0.365422
Lrmda	0.797703	0.034156	0.365592
Fxyd5	0.547578	0.0341677	0.365592
Mir22hg	-0.225514	0.0342332	0.366023
Rnps1	0.458062	0.0342619	0.366058
Bbc3	0.359432	0.0344757	0.367802
Prpsap1	0.179912	0.0344759	0.367802
H2-T23	1.34549	0.0345205	0.367975
Pitpnm2	0.234294	0.0345429	0.367975
Matr3	-0.158799	0.0346061	0.368377
St18	-0.210774	0.0346416	0.368393
Kcnj16	-0.35654	0.0346585	0.368393
Vbp1	-0.159617	0.0347248	0.36863
Rcor2	0.34028	0.034751	0.36863
Mafa	0.402895	0.0347873	0.36863
Fbxl12	0.445737	0.0348007	0.36863
Pdia3	0.192255	0.0348598	0.36863
Tdrd6	-0.630953	0.0348981	0.36863
Prdm5	0.342227	0.0349188	0.36863
Pafah1b2	-0.138146	0.0349198	0.36863
Dpcd	0.153553	0.0349436	0.36863
Plekhh3	0.311092	0.0349637	0.36863
Akt2	0.134647	0.0350025	0.36863
Ddt	0.183987	0.0350104	0.36863
Tmem72	1.80649	0.0350299	0.36863
Dydc2	0.671415	0.0350389	0.36863
Slf2	0.197942	0.0350627	0.36863
Baalc	-0.186811	0.0351756	0.369283
Ppp1r14c	-0.209236	0.0352041	0.369283
Dcc	-0.261992	0.0352046	0.369283
Cavin1	0.269875	0.0352269	0.369283
Dusp5	-0.441095	0.0353087	0.369873
Esyt2	-0.160902	0.0354018	0.370579
Slc6a11	-0.240631	0.0354908	0.370929
Grin1os	1.05486	0.0355156	0.370929
Pgghg	0.321468	0.0355288	0.370929
Zxdb	-0.248361	0.035597	0.370929
Itpka	-0.198155	0.0356106	0.370929
A230051N06Rik	-0.534588	0.0356167	0.370929
Nit1	0.233364	0.0356171	0.370929
Dnaja4	0.15582	0.0356401	0.370929
Fuca1	0.224943	0.0356777	0.371054
Ube2cbp	0.494719	0.0357225	0.371104
Sned1	0.472648	0.0357648	0.371104
Cish	0.522001	0.0357664	0.371104
E130317F20Rik	-0.351432	0.035851	0.371104
Cd48	0.932433	0.035872	0.371104
Epc2	-0.143465	0.0359097	0.371104
Nabp1	-0.264673	0.0359423	0.371104
Kifap3	-0.139501	0.0359658	0.371104
Naaladl2	0.455127	0.0359767	0.371104
1700025G04Rik	-0.151468	0.0359904	0.371104
Gtf2h5	-0.140055	0.0360113	0.371104
Met	-0.528485	0.0360258	0.371104
Metap1d	0.388936	0.0360377	0.371104
Trabd	0.238171	0.0360941	0.371104
Atp6v1c1	-0.141782	0.0361065	0.371104
Rhpn1	0.284094	0.0361124	0.371104
Elmo3	0.553796	0.0361412	0.371104
Evc	0.325004	0.036144	0.371104
Gad2	-0.274251	0.0361987	0.371365
Cul9	0.165181	0.0362207	0.371365
Serpina1b	1.31832	0.0362565	0.371423
Rap1gds1	-0.153562	0.0362841	0.371423
Fstl5	-0.24522	0.0363033	0.371423
Mettl17	0.431348	0.036356	0.371699
Chrd	0.32662	0.0364089	0.371977
Cog2	0.197443	0.0365418	0.373071
Cntln	-0.247903	0.0366253	0.373661
Ccdc97	0.129525	0.0366806	0.373807
Atxn2l	0.323753	0.0367385	0.373807
Rita1	-0.236884	0.0367432	0.373807
Hyou1	0.147902	0.0367853	0.373807
Dlx1	-0.337157	0.0368008	0.373807
Trim33	-0.144176	0.0368248	0.373807
Cflar	0.256169	0.0368451	0.373807
Zmym2	-0.138387	0.0368643	0.373807
Adgrd1	-0.692426	0.0369232	0.373807
Cbr2	0.847249	0.0369268	0.373807
Dera	-0.42501	0.0369361	0.373807
Got1	-0.149198	0.0369495	0.373807
Arhgap32	-0.17622	0.0369908	0.373963
Sesn1	0.193317	0.037262	0.376442
A330048O09Rik	0.552113	0.0373579	0.376616
Spryd3	-0.132225	0.0373582	0.376616
Trmt9b	-0.425165	0.0373743	0.376616
Cmklr1	0.460109	0.0373832	0.376616
Nog	-0.294097	0.0374478	0.377004
Rilp	0.6891	0.0375349	0.377427
Rps18	0.314897	0.037542	0.377427
Mtag2	-0.637878	0.0376031	0.37778
Cxcl16	0.845686	0.0376659	0.378148
Cad	0.225968	0.0377533	0.378692
Slc16a13	0.323327	0.0377725	0.378692
Cacnb2	-0.131855	0.0378035	0.378742
Tarbp2	0.340504	0.037879	0.379235
Ptprt	-0.291643	0.0379265	0.379306
Tmsb10	0.180075	0.0379385	0.379306
Rraga	-0.126806	0.0380055	0.379714
Jund	-0.156923	0.0380461	0.379731
1700001O22Rik	0.465855	0.0380639	0.379731
Rps6kb2	0.540534	0.0380974	0.379731
Lrch3	0.207834	0.0381212	0.379731
Clrn1	-0.616866	0.0381383	0.379731
Tmod2	-0.185708	0.038183	0.379901
Rnf43	0.391424	0.0382079	0.379901
Zcchc8	0.190298	0.0382385	0.379901
Fgf14	-0.196431	0.0382791	0.379901
Pde5a	0.32935	0.0382867	0.379901
Ccdc163	0.584516	0.0383225	0.379997
Rxrg	-0.609249	0.0383813	0.380309
Emc10	0.152959	0.0384066	0.380309
Cntd1	-0.817612	0.0384991	0.380964
Dot1l	0.433304	0.0385663	0.381127
Nos3	0.305973	0.0385681	0.381127
Igfbp3	-0.310762	0.0386365	0.381542
4930513N10Rik	-0.5825	0.03868	0.381712
Thpo	0.724526	0.0388168	0.382531
Olfm4	-0.474695	0.0388867	0.382531
Sult4a1	-0.159615	0.0389171	0.382531
Ggh	0.270266	0.0389679	0.382531
Foxp4	0.171868	0.0389691	0.382531
Rasl10a	0.294773	0.038978	0.382531
Lmbrd1	-0.148643	0.038978	0.382531
Csf3r	0.497846	0.0389833	0.382531
Ankrd13b	0.215095	0.039017	0.382531
Stx12	-0.122251	0.0390399	0.382531
Pcm1	-0.151035	0.0390812	0.382531
Bmpr2	-0.180791	0.039099	0.382531
Ccrl2	0.809894	0.0391139	0.382531
Nrarp	-0.236326	0.0391633	0.382531
Cage1	0.536893	0.039176	0.382531
Atm	-0.208353	0.0392204	0.382531
Marcksl1	-0.184831	0.0392237	0.382531
Ints3	0.136395	0.0392387	0.382531
Psd	-0.203053	0.0393569	0.383258
Glb1l	0.450815	0.0393662	0.383258
Grm5	-0.168059	0.0394466	0.383782
Wdr72	1.52381	0.0396012	0.384881
Snx10	-0.161279	0.0396467	0.384881
Rftn1	-0.270855	0.0396904	0.384881
Il33	-0.29755	0.0397017	0.384881
Xrn2	-0.141054	0.0397019	0.384881
Rnaset2b	0.408592	0.0397388	0.384881
Pgap1	-0.302826	0.0397456	0.384881
Cryab	0.263431	0.0397861	0.385016
Tgfbi	0.685853	0.0398651	0.385036
C1ql1	0.243698	0.0398654	0.385036
Ptpre	-0.152857	0.0398935	0.385036
Ube2w	-0.165675	0.0398946	0.385036
Firre	0.555302	0.0400052	0.385745
Lamp2	0.224296	0.0400591	0.385745
Cisd3	0.266378	0.0400735	0.385745
Grin2b	-0.277417	0.0400758	0.385745
Yipf1	0.187383	0.0401013	0.385745
Limk2	0.14896	0.0401534	0.38599
Kank1	0.216236	0.0402973	0.387026
Il12rb2	-0.355594	0.0403146	0.387026
Hapln2	0.364725	0.0403493	0.387082
Atrx	-0.153202	0.0404146	0.387082
Prmt2	-0.160939	0.0404454	0.387082
Kirrel2	-0.643541	0.0404552	0.387082
Col4a2	0.458551	0.0404927	0.387082
Adgra2	0.25367	0.0405088	0.387082
Kcnk1	0.20401	0.0405361	0.387082
Spice1	0.246256	0.0405517	0.387082
Pm20d1	0.45546	0.0405611	0.387082
Gm15743	-0.634826	0.04082	0.389296
Ubr3	-0.123582	0.0409058	0.389591
Rgs14	-0.192179	0.0409399	0.389591
Tceanc	-0.400064	0.0409794	0.389591
Arhgef18	0.131297	0.0410013	0.389591
Pank4	0.18539	0.0410303	0.389591
Nucks1	-0.148516	0.0410385	0.389591
Ldlrap1	0.480572	0.0410394	0.389591
Cxxc4	-0.301395	0.041108	0.38968
Efr3a	-0.182237	0.0411228	0.38968
Wdr6	-0.31227	0.041136	0.38968
Trim67	-0.345863	0.0411633	0.38968
Blcap	-0.167085	0.0411833	0.38968
Dhrs11	0.336245	0.0412242	0.389723
D230017M19Rik	0.451244	0.0412417	0.389723
Fars2	0.219234	0.0413047	0.389924
Sfswap	0.312388	0.041325	0.389924
Shd	-0.287772	0.0413437	0.389924
Zfp110	0.232524	0.041434	0.390376
Hnrnpa3	-0.145484	0.0414574	0.390376
9530080O11Rik	-0.40315	0.0414747	0.390376
Hyal3	0.826408	0.0414995	0.390376
Fam204a	-0.20353	0.0415865	0.390482
Mettl5	-0.296076	0.0415878	0.390482
Rimklb	-0.208128	0.0415917	0.390482
Pds5b	-0.148396	0.0416295	0.390583
Rab11fip2	-0.137677	0.0416793	0.390638
Zkscan16	-0.198625	0.0416893	0.390638
Plcb1	-0.139047	0.0417287	0.390754
Gria2	-0.153484	0.0417841	0.390853
Cdh13	-0.271137	0.0417933	0.390853
Ctsc	0.48007	0.0418286	0.390862
Jak1	-0.126406	0.0418482	0.390862
Ids	-0.181027	0.0419052	0.391142
Gss	0.19304	0.0419536	0.391217
Cltrn	1.62821	0.0419673	0.391217
Flnb	0.247116	0.0419997	0.391268
Slc6a1	-0.235856	0.0420843	0.39162
Ly9	1.04312	0.0420926	0.39162
Tmem25	0.203561	0.0421187	0.39162
Raph1	-0.196034	0.0421502	0.391661
Sorcs3	-0.199219	0.0422556	0.392064
Tanc2	-0.154519	0.0422656	0.392064
Sh3glb2	0.188741	0.0422748	0.392064
Snrpc	-0.237665	0.0423049	0.392093
Rph3al	0.339158	0.0423635	0.392384
Fxyd6	-0.40602	0.0424012	0.392482
Snca	-0.16108	0.042496	0.393108
Cacna2d1	-0.133297	0.0425548	0.393401
Srpk3	0.644617	0.042668	0.393743
Gga3	0.187914	0.0426802	0.393743
Tnfrsf10b	0.697084	0.0426831	0.393743
Synj1	-0.179629	0.0427006	0.393743
Jam2	-0.205868	0.0427709	0.394135
Agap2	-0.181825	0.0427975	0.394135
Tmem68	-0.166054	0.0428255	0.394142
Hectd2	-0.275191	0.0428957	0.394382
Slc13a3	0.397838	0.0429244	0.394382
S100a11	0.570774	0.0429452	0.394382
B3galt1	-0.146609	0.0429796	0.394382
Klk10	0.801279	0.0429879	0.394382
Wnt2	-0.4138	0.0430562	0.394759
Fbxl18	0.224561	0.0431195	0.395089
Cfap54	-0.406226	0.0431527	0.395143
Lppos	-0.52427	0.0432421	0.395262
Nts	-0.593754	0.0432447	0.395262
Spred1	-0.222596	0.0432475	0.395262
Slc16a8	1.23689	0.0433944	0.396354
Slc17a8	0.387394	0.04346	0.396703
Necap1	-0.137286	0.0435325	0.397089
Pkdcc	0.287335	0.0435572	0.397089
Zfp335	0.231762	0.0436065	0.397288
Trim62	-0.336039	0.0437528	0.398199
Crtac1	-0.171909	0.0437693	0.398199
Adgrf4	-0.968498	0.0437933	0.398199
C1qtnf1	0.393028	0.0438164	0.398199
Calhm5	-0.307084	0.0438723	0.398456
Smc3	-0.130274	0.043925	0.398618
Msr1	1.24339	0.0439451	0.398618
Gng5	0.30245	0.0440356	0.399188
Pqbp1	-0.129383	0.0441307	0.399768
Adamts17	0.294863	0.0441548	0.399768
Foxp1	-0.155384	0.0441969	0.399884
Rgs3	0.242965	0.0442229	0.399884
Angpt2	0.683979	0.0443288	0.400384
Siah3	-0.409674	0.0443853	0.400384
Papola	0.130774	0.0444029	0.400384
Caln1	-0.251781	0.0444163	0.400384
Eif4e	-0.137301	0.0444345	0.400384
Xiap	-0.143996	0.0444441	0.400384
Cd300c2	0.514707	0.0445237	0.400851
Glp1r	-0.738646	0.0446249	0.401192
Clec11a	-0.305676	0.044637	0.401192
Gabrd	0.317442	0.0446447	0.401192
Rom1	0.366704	0.0447371	0.401729
Dctn6	-0.142734	0.0447599	0.401729
Nsg1	-0.147254	0.0448845	0.402598
Zfp36	0.493115	0.0449393	0.40284
Sfi1	0.470188	0.0451043	0.403875
Mycl	0.161066	0.0451264	0.403875
Gpm6a	-0.188611	0.0451385	0.403875
Oas1b	1.15688	0.0452944	0.404634
Pspc1	-0.145822	0.0453097	0.404634
Rtel1	0.422751	0.0453121	0.404634
Prkar1b	-0.168709	0.0453351	0.404634
Nt5dc1	0.496969	0.0454728	0.405613
Ccdc157	0.230874	0.0455347	0.405914
Hap1	-0.300547	0.0456995	0.407133
Lrrc57	0.218436	0.0457614	0.40721
Nbeal2	0.422669	0.0457643	0.40721
Map2k2	0.155673	0.045804	0.407312
Rab3b	-0.346773	0.0458769	0.407617
Kansl3	0.148573	0.0458946	0.407617
Dyrk3	-0.241766	0.0460433	0.408685
Vwf	0.482595	0.0461256	0.408685
Deaf1	-0.156464	0.0461689	0.408685
Crabp2	1.07451	0.0462108	0.408685
Gm19935	0.432035	0.0462665	0.408685
Mllt6	0.18348	0.0463337	0.408685
P2ry14	0.54937	0.046341	0.408685
Ccne2	-0.521993	0.0463479	0.408685
Colec12	0.511421	0.0463696	0.408685
Slc35e4	-0.181802	0.0463805	0.408685
Cuta	0.167301	0.0463857	0.408685
Slfn9	0.94392	0.0464461	0.408685
Cadm4	-0.16218	0.0464649	0.408685
Grp	-0.568707	0.0464792	0.408685
Acsf2	0.221389	0.0464918	0.408685
Hmg20b	0.242479	0.0465447	0.408685
Slc7a3	-0.624086	0.0465676	0.408685
Slc2a13	-0.155589	0.0465693	0.408685
Tgif2	0.521556	0.0465735	0.408685
Plekhn1	0.778745	0.0465794	0.408685
Pcca	0.183025	0.046754	0.409969
Bmx	0.610085	0.04687	0.410482
Emx2os	0.49929	0.046874	0.410482
Arhgef4	-0.14202	0.0469054	0.410482
Hcar1	0.945793	0.0469472	0.410482
Tcim	0.664172	0.0469644	0.410482
Nars	-0.148139	0.0469954	0.410482
Galnt9	-0.214145	0.0470253	0.410482
Pagr1a	0.307987	0.0470394	0.410482
Pde2a	-0.143055	0.0471016	0.410528
Kcnd3	-0.163717	0.0472011	0.410528
Arhgap1	-0.146314	0.0472069	0.410528
Slitrk2	-0.173113	0.047208	0.410528
Strn	-0.126661	0.0472417	0.410528
Kif27	0.429342	0.0472493	0.410528
Smim22	1.56726	0.0472779	0.410528
Cds1	-0.189778	0.0472874	0.410528
Snapc1	-0.169452	0.0472999	0.410528
Rbmx	-0.205507	0.0473337	0.410575
Sik1	0.339579	0.0474423	0.410866
Tnfaip8	0.348848	0.0474793	0.410866
Itfg2	0.257045	0.0475207	0.410866
Reln	-0.275475	0.0475332	0.410866
Tyk2	0.370097	0.047554	0.410866
Uggt1	0.142801	0.0475825	0.410866
Abhd14a	0.286927	0.047599	0.410866
Cltc	-0.159252	0.0476008	0.410866
Slc35g1	0.459971	0.0476227	0.410866
Vps11	-0.118935	0.0477054	0.411225
Prkcq	0.387324	0.047721	0.411225
Galm	0.436341	0.0478051	0.411704
Lrwd1	0.240973	0.0478902	0.412057
Cacul1	-0.143602	0.047903	0.412057
Rfx1	0.272621	0.0479817	0.41231
Stk38	0.246155	0.0479894	0.41231
Dnm1l	-0.124899	0.0480814	0.412855
Plch2	-0.178599	0.0482157	0.413571
Dync1i1	-0.157946	0.0482303	0.413571
Gnmt	0.734202	0.0482505	0.413571
Ttc14	0.399653	0.0483092	0.413829
Apba3	0.236832	0.0483518	0.41395
Sptbn4	0.223309	0.0483875	0.41401
Rbm33	0.268937	0.0484177	0.414024
Syne3	0.460215	0.0485204	0.414377
Calcoco1	0.155951	0.0485319	0.414377
Narf	0.156505	0.048592	0.414377
Nkx3-1	-0.560917	0.0485934	0.414377
Cox7a1	0.653223	0.048602	0.414377
Ak7	-0.48074	0.0487074	0.414857
Fn3k	0.193271	0.0487302	0.414857
Adipor1	0.146237	0.0487526	0.414857
Hs6st2	0.224302	0.048773	0.414857
Tnfrsf1a	0.337915	0.0488225	0.415034
Mcf2l	0.188996	0.0489906	0.415668
Mcrs1	-0.128546	0.0489965	0.415668
Spryd7	-0.153813	0.0490165	0.415668
Kcnh3	0.179742	0.0490411	0.415668
Tsc2	0.200408	0.049075	0.415668
Capn3	0.377685	0.0490834	0.415668
Ttf2	0.477054	0.0490991	0.415668
Pde7a	0.198339	0.0491267	0.415668
Ap5z1	0.233178	0.0491855	0.415818
Cyb561d1	0.184744	0.049202	0.415818
Nfib	-0.135457	0.0492803	0.416237
Nhlrc1	-0.208857	0.0493215	0.416343
Cybb	1.02742	0.0494776	0.417417
Gap43	-0.32926	0.0495644	0.417906
Shkbp1	0.406893	0.0497292	0.418787
Dok4	-0.209345	0.0497397	0.418787
Yif1b	0.154048	0.0497557	0.418787
Slc4a11	0.67248	0.0498356	0.419215
5730455P16Rik	-0.129428	0.0498805	0.41935

## Sheet: Male_5xFAD-DUSP4 vs 5xFAD-GFP
	logFC	PValue	FDR
Dusp4	7.64237	3.21e-70	4.62e-66
Dusp6	-0.753237	5.9e-07	0.00423897
Egr1	-1.02674	8.58e-06	0.0411109
Arc	-1.03066	8.56e-05	0.307606
Alad	0.769633	0.000619654	0.999933
Lrrc10b	-0.599984	0.000769246	0.999933
Rasd1	-0.69434	0.000769303	0.999933
Slc16a2	0.495985	0.000983904	0.999933
Egr2	-1.45958	0.00107457	0.999933
Slc13a4	1.61738	0.00121988	0.999933
Epn3	1.60097	0.00134531	0.999933
Elk1	-0.425694	0.00149084	0.999933
5330416C01Rik	-1.25754	0.00155259	0.999933
Bspry	1.64046	0.00167708	0.999933
Serpinb1b	1.62295	0.00176145	0.999933
Cab39l	0.808654	0.00209439	0.999933
Otx2	2.35375	0.00210188	0.999933
Igf2	1.57791	0.00221927	0.999933
Prr32	2.32794	0.00246422	0.999933
Bok	-0.641749	0.00248642	0.999933
Cldn2	2.47421	0.00251531	0.999933
Enpp2	1.90316	0.00274957	0.999933
Crhr2	1.17259	0.00276996	0.999933
Ier5	-0.588795	0.00294688	0.999933
Drc7	1.84203	0.00297545	0.999933
Grem1	-1.08711	0.00339936	0.999933
Igfn1	2.09833	0.00358962	0.999933
Igfbp4	-0.511466	0.00366686	0.999933
Abca4	1.9587	0.00368391	0.999933
Plagl1	0.82186	0.00383959	0.999933
Egr4	-0.730561	0.00386486	0.999933
Col8a1	2.1903	0.00390269	0.999933
Sulf1	1.32016	0.00393051	0.999933
Slc16a12	1.09554	0.00415302	0.999933
Col4a3	1.68137	0.00415449	0.999933
Slc2a12	1.39874	0.00416175	0.999933
Kl	1.4939	0.0041744	0.999933
Cxadr	0.519932	0.00417662	0.999933
Ak8	0.880054	0.00417898	0.999933
Vat1l	0.99504	0.00430491	0.999933
Trpv4	1.88584	0.00459941	0.999933
Rn45s	0.686334	0.00488281	0.999933
Stk39	0.51215	0.00505042	0.999933
Frem1	1.28556	0.00509741	0.999933
Calml4	1.6408	0.00512545	0.999933
Kcnj13	2.49305	0.00524266	0.999933
Rbm47	1.64452	0.00527326	0.999933
Syt9	0.808326	0.0055485	0.999933
F5	2.30076	0.00570328	0.999933
Fos	-1.02285	0.00588272	0.999933
Bmp7	0.834375	0.00600233	0.999933
Cdkn1c	1.22088	0.00626899	0.999933
Cldn5	-0.650925	0.00672788	0.999933
Trpm3	0.785819	0.00676993	0.999933
Lbp	1.82788	0.00688507	0.999933
Htr2c	0.878635	0.00694938	0.999933
Cd59a	0.919911	0.00744837	0.999933
Krt18	1.93831	0.00761161	0.999933
Capn6	1.47432	0.00761162	0.999933
Emb	0.670261	0.00783706	0.999933
Baiap2l1	1.53217	0.00788967	0.999933
Dmrt3	1.09009	0.00816548	0.999933
Lepr	1.30199	0.00819571	0.999933
Aldh1a1	-0.459388	0.00894009	0.999933
Ace	1.3279	0.00896882	0.999933
Irf2bp2	-0.4195	0.00939443	0.999933
Fam160a1	0.610015	0.00949249	0.999933
Clic6	2.03414	0.00955863	0.999933
Nptx2	-0.591981	0.00972809	0.999933
4930447C04Rik	0.975777	0.00974974	0.999933
Fgfr1	-0.359625	0.00989425	0.999933
Etv5	-0.480699	0.0102711	0.999933
Steap2	0.906143	0.0104693	0.999933
Homer3	-0.451843	0.0105185	0.999933
Wnt2	-0.659516	0.0106931	0.999933
Kcne1l	-1.13733	0.010704	0.999933
Armc2	0.6036	0.0107709	0.999933
Sh3d19	0.640517	0.0114239	0.999933
Snn	-0.341597	0.0114816	0.999933
Junb	-0.463888	0.0114972	0.999933
Cd72	-2.45052	0.011683	0.999933
Npr3	0.597591	0.0117718	0.999933
Psd	-0.417278	0.0119183	0.999933
Wfdc2	2.33747	0.0119291	0.999933
Lrriq1	1.14525	0.0120235	0.999933
Mest	0.51701	0.0120543	0.999933
Dnajb5	-0.338121	0.0121434	0.999933
Htra3	-0.728685	0.0122434	0.999933
Adamts4	-0.71728	0.0123152	0.999933
Phldb2	0.738664	0.0123373	0.999933
Wdr86	1.67109	0.0129215	0.999933
Myo5c	1.26069	0.0129312	0.999933
Prlr	1.67152	0.013005	0.999933
Fzd7	0.508025	0.0132548	0.999933
Rdh5	1.18972	0.0135162	0.999933
Tmem72	2.60931	0.0135399	0.999933
Lrrc36	-1.09509	0.0135727	0.999933
Cgnl1	0.903466	0.0139738	0.999933
Cfap206	1.23119	0.01406	0.999933
Perp	0.946095	0.014394	0.999933
Pifo	1.22626	0.0147668	0.999933
Car12	0.649694	0.0148046	0.999933
Cdr2	0.821942	0.0148561	0.999933
Ptges3l	-0.862513	0.0151336	0.999933
Igfbp2	1.07221	0.0156384	0.999933
Lix1	-0.321236	0.0157374	0.999933
Scn3b	-0.351942	0.0158218	0.999933
Krt8	1.74853	0.0159887	0.999933
Baiap3	0.81989	0.0161258	0.999933
Slc19a1	0.415393	0.0163582	0.999933
Cldn10	-0.367133	0.0164685	0.999933
Rgs14	-0.338315	0.0168639	0.999933
Taf15	-0.377803	0.016922	0.999933
Ogn	0.807267	0.0169812	0.999933
Dusp5	-0.642319	0.0175917	0.999933
Spag16	1.28806	0.0176354	0.999933
Scube1	-0.621608	0.0176844	0.999933
Neurod6	-0.443181	0.0178279	0.999933
Pcolce	1.16586	0.0178494	0.999933
Ecrg4	1.71268	0.0178851	0.999933
Aqp1	1.99779	0.0181973	0.999933
Podxl2	-0.370918	0.0197783	0.999933
Ephb3	-0.351981	0.0198174	0.999933
Osbpl10	0.375364	0.0199626	0.999933
H2-DMb2	-2.132	0.0202519	0.999933
Pde5a	0.546673	0.0205473	0.999933
Steap1	2.42607	0.0209975	0.999933
Ccdc3	-0.45715	0.0210903	0.999933
Lgr5	0.846594	0.0210971	0.999933
Gins2	-0.764464	0.0216879	0.999933
AU023762	0.932752	0.0217916	0.999933
Tmem237	0.485433	0.0217968	0.999933
Gm15559	-0.693481	0.0221157	0.999933
Adgrf4	-0.907804	0.0222847	0.999933
Prg4	1.11715	0.0223352	0.999933
Slc4a2	0.724082	0.0223778	0.999933
Gpr3	-0.672562	0.0225163	0.999933
Spry4	-0.534924	0.0226259	0.999933
Gas6	0.333785	0.0227569	0.999933
Ltb	-2.11937	0.0228243	0.999933
Vgll3	1.25809	0.022956	0.999933
Nipal2	0.605386	0.0229589	0.999933
Npsr1	-1.45639	0.0229991	0.999933
Slc31a1	0.594233	0.0230194	0.999933
Hdhd3	0.63881	0.0230276	0.999933
Kdm4d	0.724982	0.0230517	0.999933
Atp11c	0.69952	0.0234573	0.999933
Gldc	-0.331489	0.0235089	0.999933
Sostdc1	1.48164	0.0235388	0.999933
Folr1	1.89557	0.0236372	0.999933
Col11a1	-0.821192	0.023671	0.999933
Oca2	1.52452	0.0238241	0.999933
Hs6st2	0.477291	0.0242142	0.999933
Angptl2	1.06003	0.0242207	0.999933
St6galnac2	1.04852	0.0242896	0.999933
S100a6	-0.987996	0.02445	0.999933
Elovl7	0.721208	0.0247738	0.999933
Rdh14	-0.392743	0.0252292	0.999933
Prps2	0.370985	0.0254356	0.999933
Ptgis	0.756536	0.0256712	0.999933
Spred3	-0.462122	0.0259602	0.999933
Synj2	-0.501974	0.0263516	0.999933
Rec8	1.69677	0.026572	0.999933
Slc4a5	2.19908	0.0265974	0.999933
Invs	0.608629	0.0266494	0.999933
Gfra2	0.367711	0.0272507	0.999933
Ccl5	-3.34715	0.0274108	0.999933
Susd3	-0.84298	0.0283573	0.999933
Midn	-0.348224	0.0286448	0.999933
Cfap47	0.869851	0.0286938	0.999933
Nr4a1	-0.505157	0.0287287	0.999933
Hcrtr1	-1.00203	0.0290805	0.999933
Scube3	1.04656	0.0293491	0.999933
Cldn1	1.16772	0.0296237	0.999933
Cacng8	-0.307282	0.0301401	0.999933
Rd3	1.23703	0.0301906	0.999933
Cfap61	1.23499	0.0305487	0.999933
Ankrd34c	0.741142	0.0308608	0.999933
Hapln4	-0.420816	0.0309769	0.999933
Agbl2	0.78974	0.0313959	0.999933
Sgpp2	0.55694	0.0320578	0.999933
Mpp7	0.711875	0.0326219	0.999933
Kcne2	2.18459	0.0328275	0.999933
Ttr	2.14922	0.0328368	0.999933
Wfikkn2	0.937045	0.0328805	0.999933
Sgms2	1.00059	0.0328819	0.999933
Chgb	-0.32725	0.0330368	0.999933
Rad21l	0.803458	0.0331774	0.999933
Car14	0.668737	0.033262	0.999933
Tjp3	0.860588	0.0335021	0.999933
Abracl	-0.569277	0.033724	0.999933
Npas2	0.432081	0.0338374	0.999933
Gpr17	-0.510913	0.0340396	0.999933
1110017D15Rik	0.867439	0.034257	0.999933
Ucma	-0.910641	0.0342937	0.999933
Kctd8	0.478156	0.0344738	0.999933
Arsg	0.405032	0.0346035	0.999933
Plat	-0.33772	0.0352248	0.999933
Ptch2	-0.701329	0.035271	0.999933
Cacng6	-0.652713	0.0354714	0.999933
Ier2	-0.567781	0.0354893	0.999933
Cd83	-0.491512	0.0359525	0.999933
Sult5a1	-0.756513	0.0360856	0.999933
4930570G19Rik	0.529943	0.0361493	0.999933
Cnih2	-0.318823	0.0362573	0.999933
Dgkk	0.978773	0.0368249	0.999933
Rps6ka2	0.344217	0.0371457	0.999933
S100a4	-1.26862	0.0373006	0.999933
Rps6ka5	0.357448	0.0384787	0.999933
Gucy2g	0.537912	0.0387494	0.999933
AF357359	0.616304	0.0388564	0.999933
Patj	0.505438	0.0393793	0.999933
Ap1s2	0.377426	0.03954	0.999933
Nefh	0.303236	0.0400383	0.999933
Gimap1	-1.22712	0.0401101	0.999933
Ccdc190	-0.385172	0.0402847	0.999933
Myo1g	-1.7289	0.0403118	0.999933
Rspo3	0.368019	0.0404648	0.999933
Gem	-0.760696	0.0405759	0.999933
Cd38	-0.47753	0.0406012	0.999933
2700081O15Rik	-0.308701	0.0408813	0.999933
Stc1	0.535121	0.0410422	0.999933
A830082N09Rik	0.365918	0.0411098	0.999933
Gadd45a	-0.664158	0.0411305	0.999933
Prrg4	1.15768	0.0413032	0.999933
Fras1	0.520537	0.0416578	0.999933
Slc6a20a	0.676071	0.0417431	0.999933
Glycam1	-1.16823	0.041841	0.999933
Wfs1	-0.379216	0.0418916	0.999933
Ccdc113	0.830169	0.0420205	0.999933
Sox2	-0.320385	0.0421101	0.999933
Cidea	-0.604778	0.0423095	0.999933
Sema3b	0.958834	0.0425122	0.999933
Sspn	0.511974	0.0425386	0.999933
Otub2	-0.27682	0.0425993	0.999933
Col8a2	1.36205	0.0432311	0.999933
Camsap3	0.29794	0.0434079	0.999933
Chrna4	0.449727	0.0435228	0.999933
Phactr2	0.443578	0.0437846	0.999933
Gramd3	-0.385157	0.0440829	0.999933
Rai14	0.520486	0.0441467	0.999933
Traf1	-1.41269	0.0441653	0.999933
Nme5	0.531053	0.0448187	0.999933
Slc16a8	1.21349	0.04493	0.999933
Lztr1	-0.288872	0.0451831	0.999933
Hspa1b	-0.451028	0.0453544	0.999933
Eya2	0.636154	0.0455468	0.999933
Kif9	0.629132	0.0455932	0.999933
Grin2c	-0.312038	0.0456797	0.999933
Sema3f	0.768581	0.045684	0.999933
Slc16a1	-0.306068	0.045731	0.999933
Spint2	0.747973	0.0467919	0.999933
Cfap44	0.711618	0.0473859	0.999933
Morn1	0.567248	0.0481133	0.999933
Nfkbie	-0.82042	0.048175	0.999933
Lama5	0.576535	0.0486166	0.999933
Llgl2	0.816935	0.0486474	0.999933
3300002P13Rik	-0.400555	0.0486583	0.999933
Lhfpl1	-0.718813	0.0486614	0.999933
Slc16a4	0.665501	0.0487048	0.999933
Ccdc24	0.921818	0.0488705	0.999933
Slc2a5	-1.11759	0.0488712	0.999933
Pdia6	-0.334925	0.0489979	0.999933
Rnps1	0.507138	0.0490864	0.999933
Scn1b	-0.337585	0.0492313	0.999933
Dlx1as	-0.45408	0.0498228	0.999933
Slc29a4	0.422378	0.0499587	0.999933
Paqr5	0.605858	0.0499707	0.999933

## Sheet: M_WT-DUSP4 vs. WT-GFP
	logFC	PValue	FDR
Dusp4	8.24864	1.76e-77	2.53e-73
Dusp6	-0.811729	8.06e-08	0.000579295
Crlf1	0.972011	2.42e-07	0.00115834
Prag1	-0.940541	2.9e-06	0.0104307
Etv5	-0.865833	4.31e-06	0.0123988
Sfrp1	-1.66232	5.93e-06	0.0142132
Cdh1	-2.42156	3.11e-05	0.0576621
Slc26a10	1.62491	3.21e-05	0.0576621
Nptx2	-0.923478	5.96e-05	0.0885293
Wfs1	-0.749827	6.16e-05	0.0885293
Etnppl	2.076	7.53e-05	0.0958984
Tmem59l	0.765067	8.43e-05	0.0958984
Gbp2	-4.01492	8.67e-05	0.0958984
Cd44	-1.91145	0.000118716	0.117948
Tesk1	-0.576197	0.000123024	0.117948
Tgfbr3l	1.58612	0.00013995	0.121067
Synj2	-0.864151	0.000143403	0.121067
Atf3	-2.04804	0.000158888	0.121067
Egr2	-1.75513	0.000159952	0.121067
Axl	-1.01901	0.000181981	0.124044
Jchain	4.70574	0.00018831	0.124044
Hapln4	-0.729997	0.000192863	0.124044
Cpne9	0.800077	0.000198387	0.124044
Hk3	-2.76593	0.000227761	0.12762
Ccnd1	-0.817322	0.000229399	0.12762
Cav2	-0.633778	0.00023073	0.12762
Tgfbi	-2.50877	0.000269607	0.130761
Tgtp1	-4.66323	0.000316489	0.130761
Gbp7	-2.95675	0.000322419	0.130761
Ints10	0.539646	0.000339893	0.130761
Chrdl1	-1.02855	0.000340761	0.130761
Lbh	-0.634205	0.000341926	0.130761
Msr1	-2.7923	0.000367024	0.130761
Il18bp	-3.17305	0.000370402	0.130761
Myo1e	-0.909161	0.0003728	0.130761
Brd9	0.49796	0.000373785	0.130761
H2-T-ps	-3.83183	0.000375279	0.130761
Cd180	-2.38667	0.000389457	0.130761
Spred3	-0.736682	0.000409647	0.130761
Tlr12	-2.1604	0.000409863	0.130761
Ifit2	-2.06107	0.000427039	0.130761
Irgm1	-3.05567	0.00042932	0.130761
Cd274	-3.18653	0.000429917	0.130761
Irf8	-2.05212	0.00044397	0.130761
Gm12250	-4.5343	0.0004467	0.130761
Tgm1	-2.88101	0.000448782	0.130761
B3gnt3	1.53941	0.000454891	0.130761
Sulf1	-1.62452	0.000455656	0.130761
Iigp1	-4.4786	0.000460409	0.130761
Gbp4	-4.00342	0.000461408	0.130761
Midn	-0.559357	0.000463724	0.130761
Cfb	-2.52598	0.000490292	0.134868
Serpina3g	-3.60891	0.00050931	0.134868
Socs1	-2.78824	0.000527127	0.134868
Gbp5	-3.40049	0.000527265	0.134868
Irf1	-2.56033	0.00054554	0.134868
Ifi47	-4.59109	0.00054708	0.134868
Hpse	-2.39944	0.00055245	0.134868
Pdpn	-0.771979	0.000562149	0.134868
Matn2	0.419974	0.000575492	0.134868
Nefh	0.509272	0.000578642	0.134868
Fam193b	0.896676	0.000599319	0.134868
Gbp6	-4.03061	0.000613189	0.134868
Epha10	0.53948	0.000616433	0.134868
Akap8l	0.719601	0.000616834	0.134868
Cds1	-0.485818	0.000620687	0.134868
Egr1	-0.785805	0.000630121	0.134868
Mdfic	-1.4232	0.000644957	0.134868
Top2a	-2.14388	0.000647096	0.134868
Rnf213	-2.42649	0.000679726	0.137282
Igtp	-4.02686	0.000693829	0.137282
Ovgp1	1.31423	0.00069611	0.137282
Gsr	-0.671952	0.000698307	0.137282
Sema3b	-1.65266	0.000712764	0.137282
Iyd	1.91981	0.000717838	0.137282
Gbp10	-6.11773	0.000725503	0.137282
Fgl2	-3.0473	0.000743533	0.138867
Gusb	-1.20097	0.00077024	0.142011
Tmem25	0.463583	0.000786489	0.142197
Pbxip1	-0.650645	0.000834053	0.142197
Plxdc2	-0.640433	0.000836717	0.142197
Bcl2	-0.715347	0.00083703	0.142197
Cxcl10	-4.18306	0.000838003	0.142197
Irgm2	-3.52213	0.000840048	0.142197
Lilrb4a	-2.48446	0.000850073	0.142197
Miat	1.39475	0.000850352	0.142197
Mirg	1.47428	0.000871081	0.143629
Plxdc1	-0.749645	0.000878895	0.143629
Tnfsf10	-2.05537	0.00089544	0.143935
Itgb2	-1.75727	0.000900782	0.143935
Dcakd	0.487944	0.000949312	0.149272
Akr1c18	1.04457	0.000954944	0.149272
Trim21	-1.93095	0.000970918	0.150137
Bmp1	0.900612	0.00100503	0.150891
Rsad2	-2.54552	0.00100632	0.150891
Rgs11	1.08443	0.00100727	0.150891
Spred1	-0.510779	0.00103436	0.153351
Slc43a3	-1.77769	0.0010492	0.153965
Igfbp4	-0.576332	0.00107525	0.156194
Serping1	-2.19342	0.00113847	0.161024
Cd36	-2.44211	0.0011401	0.161024
Herc6	-1.81188	0.00114209	0.161024
Phf11d	-2.90649	0.00116899	0.163194
Card11	-2.46523	0.00118018	0.163194
Tmc4	1.60283	0.00120015	0.164375
Ube2l6	-2.03645	0.00125242	0.169916
Fscn1	-0.528382	0.00130059	0.170756
Lgals3	-2.19122	0.00130244	0.170756
Clcnka	1.36381	0.00130277	0.170756
Cfap100	1.06033	0.00130611	0.170756
Ifi203	-1.88485	0.00132843	0.172109
Timp2	-0.746774	0.00135877	0.173035
Gfap	-1.31102	0.00135964	0.173035
Icam1	-1.93478	0.00141774	0.176065
Mpeg1	-1.94617	0.00141936	0.176065
Slc16a3	-1.30393	0.00142018	0.176065
Slc37a2	-1.21694	0.00144141	0.17717
Cbln1	-1.08304	0.0014636	0.178374
Trim12a	2.84254	0.00149082	0.180164
Tex15	1.1566	0.00156472	0.183837
Stat1	-2.30216	0.0015792	0.183837
Tnfaip2	-2.12975	0.00159986	0.183837
Socs3	-2.11355	0.00160679	0.183837
H2-DMb2	-2.99891	0.00161669	0.183837
Cldn1	-1.73635	0.00161888	0.183837
Ciita	-2.67256	0.00161985	0.183837
Parp14	-2.53928	0.00162349	0.183837
Adam1a	1.01657	0.00165474	0.185912
Cdk1	-2.09265	0.00168967	0.188365
Gpr84	-1.55858	0.00171513	0.189733
Cd200r4	-2.81866	0.00176598	0.191716
Mir124a-1hg	1.16739	0.001769	0.191716
Fam149a	-0.561974	0.00177305	0.191716
Klrb1b	-3.56194	0.00179656	0.192808
Lamc2	-1.14448	0.00182594	0.194509
Meg3	0.982867	0.00184926	0.195545
Sh2d3c	-0.63391	0.00188651	0.197046
Plau	-1.47426	0.00190009	0.197046
Tapbp	-1.57317	0.00190456	0.197046
Gm4951	-3.81892	0.00192466	0.197704
Cpq	-0.945354	0.00195059	0.197728
Actr3b	0.444301	0.00195808	0.197728
Sema3f	-1.21779	0.00197444	0.197728
Erdr1	1.23128	0.00197989	0.197728
Mapk1ip1	0.523011	0.00200753	0.199106
Spry4	-0.729253	0.00202181	0.199149
Tapbpl	-1.53144	0.00206424	0.200245
Gbp3	-2.66324	0.00209632	0.200245
Fos	-1.15049	0.00209632	0.200245
Drd5	0.499774	0.00213189	0.200245
Lime1	0.989784	0.00213237	0.200245
Lcp2	-1.62467	0.00214952	0.200245
Tap1	-2.66931	0.00215425	0.200245
Bcl2a1b	-1.97832	0.00216664	0.200245
Ifi44	-3.38104	0.00216714	0.200245
Pon2	-0.435183	0.00217219	0.200245
Slc1a3	-0.487963	0.00221321	0.202727
Ccn1	-1.23953	0.00226473	0.206134
Siglech	-1.03689	0.00235676	0.211727
Ch25h	-1.77321	0.00236272	0.211727
Loxl1	-0.914501	0.00237036	0.211727
Tgtp2	-4.27477	0.00241686	0.214549
AW112010	-2.89676	0.00249467	0.220097
Amy1	1.16232	0.00256479	0.221497
Zfp950	0.62351	0.00256678	0.221497
Fcrls	-1.48491	0.00257149	0.221497
Gpr65	-1.91755	0.00257748	0.221497
Myo1g	-2.61746	0.0025967	0.221497
Tnfrsf25	1.57329	0.00260294	0.221497
Ldlr	-0.799988	0.00264596	0.223833
Erap1	-1.06965	0.0026643	0.224066
Trim68	0.825776	0.00271068	0.226641
Wls	-0.479802	0.00273445	0.227307
S1pr3	-1.14224	0.00281745	0.232074
Zfp963	-0.83374	0.00282407	0.232074
Acrbp	1.35805	0.00285643	0.23262
Ifi207	-3.04516	0.00286306	0.23262
Dok1	-1.22985	0.00288774	0.233093
Acpp	-1.36927	0.00290131	0.233093
Porcn	0.439598	0.00296002	0.23649
Frem3	1.56655	0.00305818	0.242982
Shc3	-0.611531	0.00311298	0.243016
Itgal	-2.98248	0.00312285	0.243016
Uhrf1	-1.57529	0.00312583	0.243016
Tor3a	-1.31432	0.00312797	0.243016
Tnfrsf1a	-0.989042	0.00316428	0.243016
Suclg2	-0.477317	0.003179	0.243016
Ints6l	0.677253	0.00319272	0.243016
Slc15a3	-1.72123	0.00319755	0.243016
Cd72	-2.9017	0.00321069	0.243016
Samd9l	-1.99204	0.00323763	0.243535
Zfp521	-0.652776	0.00325142	0.243535
Slc5a5	1.40742	0.00330549	0.24433
Eif2ak2	-1.48984	0.00333255	0.24433
Tlr2	-1.92441	0.00336994	0.24433
Mki67	-1.62125	0.00337895	0.24433
Ina	0.401117	0.00339646	0.24433
Ifih1	-1.74856	0.00344198	0.24433
Trim30a	-2.03118	0.00344563	0.24433
Alad	0.656148	0.00347729	0.24433
Per3	0.522636	0.00349463	0.24433
Ms4a6b	-2.30384	0.00354159	0.24433
Grn	-1.06446	0.00354698	0.24433
Cplx3	-1.06963	0.00355676	0.24433
Ftx	0.936242	0.00356837	0.24433
Arl11	-1.82345	0.00360312	0.24433
Rab7b	-1.44139	0.00360489	0.24433
Fcgr4	-3.43894	0.00360618	0.24433
Parp9	-1.7776	0.00361838	0.24433
Tuba1c	-1.36723	0.00363839	0.24433
Lsp1	-1.49975	0.00367046	0.24433
Abhd3	-0.366322	0.00369483	0.24433
Cxcl9	-5.09929	0.00370575	0.24433
Itga5	-1.34551	0.00372215	0.24433
Sds	1.16116	0.00372224	0.24433
Glipr2	-1.48151	0.00372644	0.24433
St14	-1.83416	0.00372796	0.24433
Lix1	-0.386371	0.00373356	0.24433
Tsc22d3	0.395395	0.00374864	0.24433
Cybb	-2.67997	0.00376109	0.24433
Lair1	-1.23939	0.0037617	0.24433
Lama3	-0.823246	0.00377173	0.24433
Zbp1	-3.83533	0.00384323	0.247845
Slfn8	-2.34431	0.00390645	0.249045
Vcam1	-1.08587	0.00391402	0.249045
Slfn9	-2.415	0.0039344	0.249045
Cd86	-1.7069	0.00394397	0.249045
Rnaset2b	-0.976169	0.00395174	0.249045
Rasgef1b	-0.663034	0.00396574	0.249045
Ccbe1	0.582579	0.00404171	0.252712
Clasrp	0.623872	0.00405929	0.252713
Mpped1	-0.556638	0.00411121	0.254172
Mxra8	-0.81279	0.00411808	0.254172
Nlrc5	-2.98678	0.0041667	0.25607
Tgfbr2	-1.01777	0.00418444	0.25607
5930403L14Rik	-0.567138	0.00422059	0.25619
Rnf112	0.492147	0.0042228	0.25619
Capg	-1.58226	0.00423985	0.25619
Dennd6b	0.625703	0.00428267	0.256535
Arhgap25	-1.01538	0.00431258	0.256535
Stat2	-1.1357	0.0043427	0.256535
Rps6kb2	0.766647	0.0043616	0.256535
Vxn	-0.48756	0.0043717	0.256535
Psmb8	-2.55654	0.00441468	0.256535
Me3	-0.529719	0.00443979	0.256535
Mzt1	0.358709	0.00446577	0.256535
Stard4	-0.706212	0.0044666	0.256535
Scoc	0.837843	0.0044845	0.256535
Ifi204	-3.21116	0.00448666	0.256535
Gm1966	-2.68216	0.00450646	0.256535
Tnc	-0.840557	0.00454779	0.256535
Zfp692	0.822541	0.00456164	0.256535
Mir5125	1.18187	0.00458059	0.256535
Epsti1	-2.35565	0.004589	0.256535
Plin2	-0.927121	0.00459609	0.256535
Ptx3	-1.63051	0.00462969	0.256535
Kcnj13	-2.54306	0.00464306	0.256535
Nrg1	-0.710727	0.00464596	0.256535
Tap2	-1.60668	0.00465557	0.256535
Ifit1	-2.50898	0.00466457	0.256535
Psme2b	-1.68825	0.00467208	0.256535
Wfdc2	-2.7611	0.00468409	0.256535
Gm15328	1.36369	0.00470369	0.256535
Dsc3	-1.63926	0.00470935	0.256535
Ankrd16	0.667448	0.00474577	0.25736
Thpo	1.04288	0.00477878	0.25736
Colec12	-0.822957	0.00478605	0.25736
Ifit3	-2.26458	0.00481366	0.25736
Hmcn2	1.27634	0.00481397	0.25736
Dok3	1.12448	0.0048657	0.259162
Nefl	0.354335	0.00493014	0.260508
Iqgap3	-1.47746	0.00493058	0.260508
Pla2g5	-1.24905	0.00494886	0.260508
Hmgcs1	-0.527536	0.00498872	0.260508
Itpr2	-0.542244	0.00498902	0.260508
Ccnl2	0.593104	0.00501095	0.260508
Hmgcr	-0.454204	0.00501778	0.260508
Il10ra	-1.43618	0.00508177	0.262237
Pnisr	0.564371	0.00511282	0.262237
Gpr88	-1.5834	0.00513306	0.262237
Frrs1	-1.1013	0.00516551	0.262237
Lcp1	-1.43351	0.00516806	0.262237
Fam129b	-0.497348	0.00519752	0.262237
Sirt4	0.749586	0.00521894	0.262237
Leng8	0.812076	0.00523119	0.262237
Laptm5	-1.09176	0.00523496	0.262237
Wfdc17	-1.81887	0.00525877	0.262237
Abcc8	0.446735	0.00529152	0.262237
Lrrc45	0.524875	0.00529474	0.262237
Gbp9	-2.01071	0.00530784	0.262237
Sh3bp2	-1.22479	0.00533181	0.262237
C1s1	-2.50251	0.00534809	0.262237
Plb1	0.885653	0.00536071	0.262237
Rtp4	-2.36649	0.00537973	0.262237
Gimap4	-2.80095	0.00539308	0.262237
Mamdc4	0.992494	0.00539755	0.262237
Aqp1	-2.41036	0.00545461	0.262536
Samhd1	-1.34179	0.00546504	0.262536
Zfp949	0.457356	0.00548017	0.262536
Fcgr2b	-1.25224	0.00549086	0.262536
Tle2	0.738684	0.00549498	0.262536
Pmp22	-0.615434	0.00551366	0.262556
Tlr3	-0.801477	0.0055697	0.26373
Ccn2	-0.937162	0.00558276	0.26373
Gm2a	-0.534976	0.00559332	0.26373
Tnfrsf11b	-1.30005	0.0056254	0.264062
Dram1	-1.35025	0.00563709	0.264062
Il12rb1	-2.06826	0.00567783	0.264219
Bmp7	-0.841501	0.00570061	0.264219
Aldh1a1	-0.487076	0.00570526	0.264219
Lamp2	-0.491211	0.00571527	0.264219
Ttr	-2.86057	0.00574141	0.264219
C1ra	-2.09388	0.00579536	0.264219
Aldh1l1	-0.475035	0.00580373	0.264219
Tuft1	-0.84826	0.00582878	0.264219
Sgpl1	-0.642719	0.00584875	0.264219
Dnase2a	-0.850771	0.00585663	0.264219
Psmb9	-2.67879	0.00587498	0.264219
Masp2	1.29094	0.00589343	0.264219
Ctsc	-1.42998	0.00590351	0.264219
Dtx3l	-1.38891	0.00590916	0.264219
Trank1	0.595668	0.00591604	0.264219
Mab21l1	-1.51326	0.00598265	0.265958
Rgs1	-2.14803	0.00599197	0.265958
Prdm8	0.484928	0.00602295	0.266511
Fgfr1	-0.383202	0.00604214	0.26654
Pagr1a	0.639341	0.00608609	0.267494
Tmem106a	-1.81613	0.00610097	0.267494
Letm2	0.641405	0.00623532	0.272554
Cnn3	-0.620496	0.00626036	0.272819
Mettl17	0.657224	0.00631697	0.273586
Flnc	-1.2707	0.00633497	0.273586
Vwa5a	-0.755682	0.00637724	0.273586
Ccl3	-2.14627	0.0063881	0.273586
Angpt1	-0.726969	0.00640318	0.273586
Tspan9	-0.490002	0.00641694	0.273586
Arrdc2	0.561973	0.00642504	0.273586
Oasl2	-2.75815	0.00644375	0.273586
Arl4d	0.659261	0.00649288	0.273586
Myo1f	-1.36152	0.00652377	0.273586
A330102I10Rik	0.823994	0.00654131	0.273586
Aebp1	-0.837774	0.00654815	0.273586
Tmem114	0.937192	0.00656367	0.273586
Metap1d	0.640478	0.00658237	0.273586
Cspg5	-0.44111	0.00659616	0.273586
C3	-2.97013	0.00660489	0.273586
Rerg	0.392582	0.00662406	0.273586
Gm14827	1.21153	0.00664395	0.273586
Szrd1	-0.465535	0.00664415	0.273586
Parp10	-1.98138	0.00665845	0.273586
Ctsz	-1.24335	0.00668028	0.273701
Man1a	-0.391484	0.00671552	0.274363
Mmp14	-0.808114	0.0067372	0.274469
Slc11a1	-1.52516	0.00678415	0.274731
Twsg1	-0.413569	0.006809	0.274731
Ccl27a	0.660497	0.00681371	0.274731
Ucp2	-1.02547	0.00682003	0.274731
Dpp4	-1.10305	0.00688469	0.276561
Vwa3b	0.584537	0.00692338	0.27734
Cers4	0.383915	0.00700765	0.27983
Ccdc124	0.642998	0.00704608	0.27983
Thbs3	0.744517	0.00705889	0.27983
Lgals3bp	-1.74757	0.00706337	0.27983
Gm20754	0.726916	0.00710728	0.280796
Il21r	-1.61706	0.00714954	0.280921
Clec5a	-1.32982	0.00717533	0.280921
Lims1	-0.468235	0.007179	0.280921
Jun	-0.426851	0.00718859	0.280921
Gng12	-0.416251	0.00722636	0.281632
Cadm4	-0.425432	0.00727754	0.282036
Mvp	-1.11231	0.00732074	0.282036
Cdk2	-0.964879	0.00732808	0.282036
Adamts20	0.619105	0.00734445	0.282036
Slc4a5	-2.72809	0.00734799	0.282036
Tgfb2	0.387216	0.00737402	0.282036
Snhg11	0.779502	0.00739358	0.282036
Rhoq	-0.3864	0.00740574	0.282036
Col23a1	-0.925347	0.00744249	0.282036
Man2b1	-0.946295	0.0074487	0.282036
Pdcd1	-2.38823	0.00747129	0.282036
Ifit3b	-1.80664	0.00747207	0.282036
Sfswap	0.383669	0.00762004	0.285927
Map3k4	0.347807	0.00762424	0.285927
Ccdc190	-0.50346	0.00764562	0.285927
F11r	-0.813015	0.00765853	0.285927
Gas5	0.680202	0.00767457	0.285927
Apobr	-1.14623	0.00770757	0.286415
Siglecf	-1.27944	0.00777497	0.288175
Parp3	-1.40909	0.00787033	0.290959
Ccdc84	0.826676	0.00791328	0.291797
Naip2	-1.45199	0.00796588	0.292265
Rab20	-1.73478	0.00797713	0.292265
Cmtm6	-0.627525	0.00799792	0.292265
Ndufa6	0.733753	0.00802426	0.292265
Lncppara	0.929595	0.00804909	0.292265
Slc14a1	-0.679201	0.00806764	0.292265
Npc2	-0.88812	0.00806824	0.292265
Zfp821	0.488383	0.00813625	0.293611
Firre	0.746975	0.00816364	0.293611
Gm5577	0.91949	0.00816665	0.293611
Nefm	0.347218	0.00825343	0.295648
Ctsd	-1.04246	0.00826442	0.295648
Plek	-1.15212	0.00838065	0.298398
Tmem181b-ps	0.617094	0.00839912	0.298398
Arnt2	-0.467616	0.00842663	0.298398
Ccrl2	-1.57652	0.00843891	0.298398
Osmr	-1.00548	0.00844504	0.298398
Sybu	0.331238	0.00852464	0.29951
Themis2	-1.81653	0.00852655	0.29951
Gm36117	0.685908	0.00857405	0.29951
Spn	-2.1642	0.00857874	0.29951
Irf5	-1.16128	0.00858063	0.29951
Cd84	-1.28171	0.00863709	0.300588
Clec7a	-2.13567	0.00866227	0.300588
Parp12	-1.36892	0.00867423	0.300588
Asap3	-1.12496	0.00877811	0.303439
S100a4	-1.61688	0.00879869	0.303439
Ddah1	-0.365818	0.00903469	0.310218
Samsn1	-1.20852	0.00903842	0.310218
Cmklr1	-1.06048	0.00912402	0.312411
Itpripl2	-0.914432	0.00926441	0.313706
Ptprc	-1.62507	0.00930188	0.313706
Pnn	0.370947	0.00930663	0.313706
Pik3ap1	-1.52488	0.00931123	0.313706
Scube1	-0.681975	0.0093146	0.313706
Cnn2	-1.07578	0.00932217	0.313706
Lcat	-0.433833	0.00933743	0.313706
Itga7	0.551245	0.00935641	0.313706
Lin7b	0.669906	0.00935816	0.313706
Npas3	-0.571081	0.00946531	0.316135
Unc13c	-0.706291	0.00951811	0.316135
Clic1	-1.09197	0.00952078	0.316135
Entpd1	-1.01722	0.00955267	0.316135
Fcgr3	-0.969049	0.00955954	0.316135
Npsr1	-1.66818	0.00956252	0.316135
Sspo	0.971444	0.00967227	0.31738
Kcne2	-2.72427	0.00967618	0.31738
Arhgef25	0.385616	0.0096826	0.31738
Mndal	-1.93503	0.00968845	0.31738
Idi1	-0.480876	0.00978681	0.319873
Olfml2b	0.4453	0.00982158	0.320282
C4b	-1.2852	0.00988883	0.321363
Klk6	-2.07666	0.00990286	0.321363
Cav1	-0.550991	0.00993576	0.321363
Gpsm3	-1.04023	0.00994412	0.321363
Them6	0.404325	0.00999293	0.322216
Nlrp1a	-1.22783	0.0100472	0.322814
Lif	-1.06611	0.0100657	0.322814
Rab4a	0.453409	0.0101051	0.322814
Slfn5	-1.30803	0.0101074	0.322814
Tnfrsf12a	-1.05851	0.0101256	0.322814
Adora2b	-0.665677	0.0101462	0.322814
Hcar2	-2.27311	0.010354	0.328274
Ddx58	-1.3187	0.0103634	0.328274
H2bc4	0.642389	0.0104021	0.328637
Pdgfrl	-0.840993	0.0104206	0.328637
Tent5a	-0.838759	0.0104668	0.329371
Cd53	-0.920761	0.0104915	0.32943
Cd52	-1.95309	0.0105514	0.330586
Mafb	-0.708644	0.0106022	0.331456
Spi1	-1.22209	0.0106491	0.332201
Il16	0.441417	0.0107106	0.332915
Ptchd1	-0.590816	0.0107183	0.332915
Tlr9	-1.56901	0.0107764	0.333999
Fgfrl1	-0.482861	0.0108235	0.334738
Cst7	-2.49813	0.010856	0.335023
Myoc	-0.750983	0.0109033	0.335201
Masp1	-0.576959	0.0109313	0.335201
Smoc2	0.332267	0.0109317	0.335201
Pdlim7	0.536645	0.0109952	0.335256
Plscr1	-1.08863	0.0110009	0.335256
Luzp2	-0.500018	0.0110034	0.335256
Baz1a	-1.1587	0.0110593	0.335768
Rasgrp3	-0.608651	0.011067	0.335768
Hcls1	-1.25775	0.0111459	0.337103
Casp1	-1.31557	0.0111857	0.337103
Adgrf4	-1.00677	0.0111911	0.337103
Asb10	-1.87463	0.0112047	0.337103
Tlr7	-1.07696	0.0113257	0.340031
P2ry6	-0.841409	0.0113585	0.340306
Arntl2	0.711414	0.0113839	0.340358
Chrd	0.518061	0.0114642	0.340873
Cxcl16	-1.96054	0.0114713	0.340873
Tifab	-0.986135	0.0114723	0.340873
Antxr1	-0.639082	0.0115302	0.341888
Hapln2	0.638042	0.0116056	0.343298
Ecel1	-1.17148	0.0116255	0.343298
Adamts1	-0.557018	0.0116924	0.343892
C1qc	-1.44451	0.0116934	0.343892
Cox6c	0.77672	0.0117173	0.343892
Bcl2a1a	-1.80325	0.0117616	0.343926
Nphp4	0.389403	0.0117663	0.343926
Ptpn6	-1.45255	0.0118685	0.346208
Vwc2l	-0.854537	0.0120765	0.350797
Magt1	-0.534267	0.0120839	0.350797
Sp100	-1.658	0.012099	0.350797
Cnr2	-1.52073	0.012169	0.352117
Ckap2l	-1.28223	0.0123461	0.356267
Pmepa1	-0.457954	0.0123619	0.356267
Cfp	1.18123	0.0125051	0.359372
Sqle	-0.51391	0.0125277	0.359372
Slc13a4	-1.23854	0.0126192	0.359372
Csf1r	-0.768272	0.0127128	0.359372
Pik3cg	-0.924011	0.0127221	0.359372
A230077H06Rik	0.622736	0.012768	0.359372
2810029C07Rik	0.721751	0.0127996	0.359372
Trim30d	-1.59144	0.0128088	0.359372
Adcy7	-1.14857	0.01281	0.359372
Thy1	-0.875647	0.0128628	0.359372
Scarb1	-0.345188	0.0128935	0.359372
Il4ra	-0.996876	0.0129267	0.359372
Snord96a	1.06712	0.01297	0.359372
Nfatc1	-0.746075	0.0129792	0.359372
Hexa	-0.697881	0.0129801	0.359372
Adamtsl2	0.714834	0.0129946	0.359372
Dkk2	-1.39503	0.0130144	0.359372
Ncf1	-1.1138	0.0130505	0.359372
Col8a1	-1.87587	0.0130766	0.359372
Apobec1	-1.23099	0.0130913	0.359372
A330023F24Rik	0.954246	0.0131459	0.359372
Igfbp2	-1.10162	0.0131548	0.359372
Lck	-1.60421	0.0131597	0.359372
Sp110	-1.64614	0.0131599	0.359372
Amz1	-0.713614	0.0131884	0.359372
Ly9	-1.805	0.013227	0.359372
Uba7	-1.65066	0.013238	0.359372
Mrps10	0.552099	0.013293	0.359372
Hdhd3	0.696864	0.0133064	0.359372
Slc16a1	-0.379987	0.0133161	0.359372
Ctnna1	-0.392438	0.0133236	0.359372
Wdr62	-0.913879	0.0133325	0.359372
Spata13	-0.680322	0.013341	0.359372
Shisa5	-0.769381	0.0133566	0.359372
Adamts10	0.758119	0.0133995	0.359372
Rogdi	0.422442	0.0134017	0.359372
Syngr2	-0.948085	0.0134145	0.359372
Ctso	-0.42017	0.0134451	0.359372
Apol8	0.574339	0.0134594	0.359372
Gpr183	-1.09779	0.0134734	0.359372
H2bc6	0.674783	0.013517	0.359372
Sash3	-1.16473	0.0135192	0.359372
C3ar1	-1.43977	0.0135457	0.359412
Wdfy4	-1.14959	0.0136585	0.361165
Irf9	-1.33307	0.013662	0.361165
Zc3hav1	-1.10121	0.0136896	0.361229
Mcm3	-0.965627	0.0137342	0.361664
Slc2a4rg-ps	1.24355	0.0137962	0.361664
Inppl1	-0.477399	0.0137999	0.361664
Vim	-1.12216	0.0138066	0.361664
Cbln4	-0.696499	0.013943	0.364277
Car12	-0.656397	0.0139571	0.364277
Sebox	0.645638	0.0140354	0.365659
Dclk3	0.513782	0.0141063	0.36684
Unc93b1	-1.04281	0.0142188	0.3688
Srebf2	-0.377513	0.0142329	0.3688
Snhg20	0.976601	0.0142827	0.369423
Dtnb	0.3067	0.0143387	0.369981
Prg4	-1.18159	0.014375	0.369981
Trim25	-1.05454	0.0144203	0.369981
Fcgr1	-1.29516	0.0144259	0.369981
Foxm1	-0.987119	0.0144329	0.369981
Dock8	-0.906471	0.0144802	0.370533
Rad52	0.470756	0.0145061	0.370537
P4ha3	-0.911881	0.0146868	0.374489
Itga8	0.449188	0.0147611	0.375421
Mobp	0.516573	0.0147756	0.375421
Rac2	-1.55165	0.0148781	0.375999
Perm1	0.918307	0.0149138	0.375999
Dynll1	0.537635	0.0149231	0.375999
Cd68	-1.23202	0.0149595	0.375999
Stk40	-0.414767	0.0149733	0.375999
H2-K1	-2.10157	0.014994	0.375999
Tmco4	-0.95481	0.0150017	0.375999
Itgax	-1.9141	0.01504	0.375999
Arpc1b	-0.959363	0.0150647	0.375999
Slamf8	-2.4467	0.0151346	0.375999
Ptafr	-1.3758	0.0151422	0.375999
Mr1	-0.651777	0.0151487	0.375999
Dock2	-1.1454	0.0151558	0.375999
Prex1	-0.528569	0.0151846	0.375999
Plekha4	-1.37023	0.0152033	0.375999
Zfp511	0.56879	0.0152167	0.375999
Tmem132c	-0.741405	0.0152927	0.37722
Serpina3h	-1.19706	0.015373	0.37722
Msn	-0.868079	0.0154155	0.37722
Camk2d	-0.512665	0.015417	0.37722
Rtel1	0.556835	0.0154198	0.37722
Serpina3f	-3.306	0.0154235	0.37722
Vsir	-0.789321	0.0155171	0.377777
Stat3	-0.690348	0.0155254	0.377777
Oas1a	-2.44291	0.0155479	0.377777
Slco2b1	-0.604872	0.0155701	0.377777
Ecrg4	-1.75763	0.0155776	0.377777
Phf11b	-2.15344	0.0156417	0.378108
Itgb1	-0.421688	0.0156438	0.378108
Arl4c	-0.366302	0.0157185	0.379166
Sstr1	-0.577375	0.0157471	0.379166
Mrgbp	0.495089	0.0157667	0.379166
Lgmn	-0.618144	0.0157998	0.379327
Adcy8	-0.444073	0.0160228	0.383415
Clk1	0.690519	0.0160418	0.383415
Ccdc92	0.318365	0.0160676	0.383415
Trim14	-1.41634	0.0160767	0.383415
Pros1	-0.725942	0.016189	0.385454
Aamdc	0.580264	0.0162463	0.386178
Ets1	-0.60276	0.0162843	0.386443
Pcdh11x	-0.7188	0.0164012	0.388155
Ctsh	-1.05184	0.0164104	0.388155
Cldn2	-1.94329	0.0164592	0.388669
Slfn2	-1.98594	0.0165618	0.389262
H2-Ab1	-2.99358	0.0165777	0.389262
Smpd4	0.43739	0.0165892	0.389262
Krba1	0.44383	0.0165925	0.389262
Wdr83os	0.50365	0.0166343	0.389462
Arhgap9	-1.38709	0.0166553	0.389462
Isg15	-2.5523	0.0167219	0.389637
Tln1	-0.565093	0.0167973	0.389637
Tnxb	0.54758	0.0168096	0.389637
Tsku	-0.783641	0.0168176	0.389637
Mdga1	0.55875	0.0168497	0.389637
Nfkbie	-0.992941	0.0168871	0.389637
Rgs20	-0.402166	0.016901	0.389637
Mbd6	0.534866	0.0169062	0.389637
Pde4b	-0.392325	0.0169066	0.389637
Gns	-0.447655	0.0169572	0.390178
Ltbr	-0.627202	0.0171333	0.393534
Zfp932	0.46204	0.0171885	0.393534
Hivep1	-0.456153	0.0172172	0.393534
Arhgdib	-1.10052	0.0172339	0.393534
Nmi	-1.09854	0.0172407	0.393534
Sting1	-1.09888	0.0173238	0.393534
Hdac10	0.596518	0.0173524	0.393534
Tspo	-1.50784	0.0173615	0.393534
Ip6k3	-1.37088	0.0173743	0.393534
Syt9	-0.694151	0.0173902	0.393534
Rbl1	-1.07503	0.0174214	0.393534
Lgi4	-0.474527	0.0174948	0.393534
Matk	0.55307	0.0175033	0.393534
Snrnp70	0.495694	0.0175362	0.393534
Sox2	-0.375208	0.0175501	0.393534
Rrm2	-1.23215	0.0175596	0.393534
Treml2	-1.59751	0.0175682	0.393534
Bst2	-2.00757	0.01768	0.394492
Pcgf6	0.526983	0.0176837	0.394492
C1qa	-1.38549	0.0177043	0.394492
Olfm1	0.423025	0.0177207	0.394492
Tbxas1	-1.12904	0.0177684	0.394512
Usp18	-2.05084	0.0177765	0.394512
Gpr68	0.468409	0.0178419	0.395354
Adgb	-1.19599	0.0178724	0.39542
Fcer1g	-1.1574	0.0179781	0.396639
Apbb1ip	-0.826673	0.0179826	0.396639
Cpne8	-0.436735	0.0181209	0.39845
Pan2	0.492377	0.0181253	0.39845
Cacna1h	0.405838	0.0181479	0.39845
Cyp4v3	-0.637336	0.0181961	0.398522
Gramd3	-0.453584	0.0182066	0.398522
Ryr3	0.425946	0.0182358	0.398555
Fermt3	-1.07831	0.018306	0.399134
Srebf1	-0.384294	0.0183178	0.399134
Dhx58	-1.76843	0.0183577	0.399397
Spink8	0.671224	0.0184585	0.400584
Cx3cr1	-0.664416	0.0185232	0.400584
Stom	-0.546607	0.0185435	0.400584
Csf2rb2	-1.46301	0.0185525	0.400584
Tbx1	0.86838	0.0185734	0.400584
Endou	-0.962682	0.0185808	0.400584
Rgs16	-0.672015	0.0186072	0.400584
Cybrd1	-0.813844	0.0186359	0.400603
Procr	-1.40088	0.018668	0.400694
Dus3l	0.371486	0.0187429	0.401303
Ppp1r1a	0.646669	0.0187905	0.401303
Bmp6	-0.868789	0.0188193	0.401303
Lmo1	0.555977	0.0188327	0.401303
Lrig1	-0.419083	0.0188359	0.401303
Klhl17	0.458791	0.0188763	0.401569
Pop5	0.613833	0.0189572	0.401658
4930581F22Rik	0.860226	0.0189612	0.401658
Ppp1r3b	-0.911446	0.0190005	0.401658
Hrh1	-0.568584	0.0190147	0.401658
Egf	0.773177	0.0190202	0.401658
Serpine1	-1.09703	0.0190699	0.401988
Jsrp1	0.898485	0.0190917	0.401988
Arap1	-0.616989	0.0192456	0.404635
Tec	-0.834017	0.0193483	0.405962
Dnase1l2	1.4381	0.0193717	0.405962
Folr1	-1.9767	0.0194146	0.405962
Prkdc	0.340729	0.0194257	0.405962
Vav1	-1.07115	0.0194498	0.405962
U2af1l4	0.648009	0.0195052	0.406291
Cd74	-3.04746	0.0195221	0.406291
Tnfrsf1b	-1.16139	0.0196112	0.407108
Mafk	-0.489128	0.0196518	0.407108
Epb41l2	-0.400803	0.019808	0.407108
Gm6548	-1.13311	0.0198578	0.407108
H2-Ob	-1.42757	0.0198699	0.407108
Nek7	-0.326469	0.0198853	0.407108
Chil1	-0.710438	0.0199138	0.407108
H2-M3	-1.46479	0.0199249	0.407108
H2-T23	-2.04265	0.019949	0.407108
Sowahc	-0.59448	0.0199528	0.407108
Pappa2	-0.92485	0.0200029	0.407108
Slc31a1	-0.609489	0.0200445	0.407108
Snhg10	0.812344	0.0200582	0.407108
Ccl4	-2.06727	0.0200827	0.407108
9330198I05Rik	0.861776	0.0200901	0.407108
Thbs1	-0.966546	0.0201016	0.407108
Cox5a	0.514642	0.0201143	0.407108
Tdrd5	0.704663	0.0201545	0.407108
Mfsd13b	0.649695	0.0201546	0.407108
Traf3ip3	-1.40042	0.0201547	0.407108
Cox7c	0.570499	0.0201558	0.407108
Zmym6	0.497702	0.0202364	0.408162
Fut10	0.783878	0.0203461	0.409126
Tgfbr1	-0.576026	0.0203516	0.409126
Echdc2	0.757067	0.0203835	0.409126
Atpif1	0.624797	0.020398	0.409126
Mid1ip1	-0.403034	0.020461	0.409707
Crybg1	-1.37982	0.0205071	0.409707
Ccdc142	0.563802	0.0205124	0.409707
Mamdc2	-0.919023	0.0205677	0.40999
Ndufab1	0.491611	0.0205836	0.40999
Itga6	-0.565784	0.02069	0.410908
Camk1g	-0.652673	0.0207056	0.410908
H2-DMb1	-1.60653	0.0207154	0.410908
Tnfaip8	-0.718201	0.02077	0.411423
Tshz2	-0.646496	0.0208362	0.412168
Fli1	-0.768375	0.0209396	0.412547
Apoo	0.866833	0.0209404	0.412547
Ctsb	-0.475544	0.0209415	0.412547
Oaf	-0.641315	0.0209819	0.412778
Abhd4	-0.356718	0.0210902	0.413419
Anxa5	-0.493967	0.0211019	0.413419
Zcchc7	0.598384	0.0211314	0.413419
Anxa2	-0.87124	0.0211404	0.413419
Prpf39	0.505072	0.0212201	0.413419
Slc39a4	-1.19109	0.0212292	0.413419
Xaf1	-1.60403	0.0212374	0.413419
Casp12	-1.52368	0.0212966	0.413419
Mlc1	-0.459716	0.021298	0.413419
Furin	-0.340992	0.0213232	0.413419
Rab8b	-0.380749	0.0213307	0.413419
Snx18	-0.396416	0.0214297	0.413945
Ppif	0.34672	0.0214647	0.413945
Arhgap18	-0.620462	0.0214652	0.413945
Rcsd1	-0.696019	0.0214853	0.413945
Slc13a3	-0.697703	0.0215823	0.413945
Adgre1	-1.02438	0.0216075	0.413945
Arid5a	-0.663307	0.021612	0.413945
Rasd1	-0.472306	0.0216322	0.413945
Reps1	0.3245	0.0216719	0.413945
Cd63	-0.657815	0.0216877	0.413945
Pnpla3	0.710203	0.0217258	0.413945
Slc35a3	-0.40439	0.0217303	0.413945
Abcc5	0.352977	0.0217532	0.413945
Psmb5	0.658156	0.0218181	0.413945
Plaur	-1.44024	0.0218682	0.413945
Mapkapk3	-0.947629	0.0218759	0.413945
Cryzl2	-0.695859	0.02189	0.413945
Ms4a6c	-1.86976	0.0218931	0.413945
Efcab15	0.891294	0.021912	0.413945
Plscr2	-1.10102	0.0219541	0.413945
Hpgd	-0.609228	0.0219623	0.413945
Rasal3	-1.02172	0.0220983	0.415101
Cdh4	-0.5345	0.0221045	0.415101
Tgfb1	-0.823469	0.0221274	0.415101
Smyd2	0.410142	0.0221403	0.415101
Spaca6	0.695992	0.022168	0.415101
Psd4	-1.51773	0.0222062	0.415229
Acsbg1	-0.284525	0.0222326	0.415229
Timm8b	0.545214	0.0223174	0.416273
Mpzl2	-1.17432	0.0224047	0.417361
Luc7l3	0.352659	0.0224712	0.41764
Entr1	0.298958	0.022532	0.41764
Il33	-0.399255	0.0225474	0.41764
Naglu	-0.700706	0.0225633	0.41764
Frmd8	-0.534799	0.0225684	0.41764
Ccna2	-1.21368	0.0226335	0.41764
Nuak2	-1.13768	0.0226448	0.41764
Scnm1	0.641921	0.0226521	0.41764
Samd4	-0.355873	0.0227915	0.41945
Il2rg	-2.1575	0.0228319	0.41945
S1pr2	-0.83258	0.0228467	0.41945
Hexb	-0.801237	0.0228669	0.41945
Rcn1	-0.583503	0.0230038	0.421423
Plce1	-0.588659	0.0230891	0.422449
Snapc4	0.380575	0.0231297	0.422608
Tcf7l2	-0.585843	0.0231566	0.422608
Grin1os	1.05721	0.0232712	0.423867
Tpx2	-0.948087	0.0233137	0.423867
Ddx60	-1.79192	0.0233202	0.423867
Cntn5	-0.719694	0.0233435	0.423867
Chchd10	0.489388	0.0233775	0.42395
Nacad	0.30021	0.0234579	0.424587
C1qtnf4	0.589384	0.0234773	0.424587
1700007F19Rik	-0.917642	0.023503	0.424587
Malat1	0.367126	0.0235308	0.424587
Eml5	0.373149	0.0236872	0.425962
Spon1	-0.278977	0.0237121	0.425962
Atp2b4	-0.569816	0.0237433	0.425962
Sh3bgrl	-0.286154	0.0237582	0.425962
Ankrd10	0.418347	0.0237596	0.425962
Syce2	0.693695	0.0237847	0.425962
H1f10	0.606304	0.0238753	0.427053
Tmem164	-0.457697	0.0239555	0.427681
1600020E01Rik	0.734123	0.023977	0.427681
Lap3	-0.501795	0.0239996	0.427681
Itgb5	-0.645661	0.0240853	0.428677
Znfx1	-0.577233	0.0242259	0.430646
Lyn	-0.872746	0.0242598	0.430717
Ppp1r18	-0.81149	0.0243159	0.43118
Gpnmb	-1.55401	0.024366	0.431326
Ncaph	-0.972978	0.0243841	0.431326
Tars2	0.383691	0.0245556	0.43345
Gcnt1	-0.82763	0.0245645	0.43345
Gm5431	-1.57981	0.0247224	0.435702
Ripk1	-0.716419	0.0250156	0.44033
Il13ra1	-0.734391	0.0251544	0.442026
Zic4	-0.831753	0.0251735	0.442026
Edem1	-0.613383	0.0252712	0.443042
Tyrobp	-1.25331	0.0253425	0.443042
4831440E17Rik	0.660549	0.0253544	0.443042
Cobl	-0.564781	0.0253843	0.443042
Akap8	0.330018	0.0253854	0.443042
Prpf40b	0.331094	0.0254184	0.443081
Kcnj16	-0.425971	0.0254674	0.443398
Srrt	0.330865	0.0255626	0.44431
Adck5	0.600837	0.0255816	0.44431
Gstp1	0.443271	0.0256385	0.444762
Nfe2l2	-0.612692	0.0256736	0.444835
Nckap1l	-0.803921	0.0257359	0.445377
Serpinb6b	-1.01181	0.0258875	0.447462
Qtrt1	0.525398	0.0259698	0.448345
Dancr	0.94152	0.0260479	0.449154
Fads2	-0.334918	0.0261309	0.449742
Hbs1l	0.342172	0.0261445	0.449742
Lyz2	-1.36893	0.0262759	0.45089
Rab43	-0.554185	0.0262834	0.45089
Rdh10	-0.433039	0.0263527	0.45089
Trem2	-1.26304	0.0263825	0.45089
Ap1g2	0.857423	0.0263924	0.45089
Etv6	-0.524077	0.026404	0.45089
Vstm2b	0.383819	0.0264307	0.45089
Atp5j2	0.596906	0.0265004	0.451543
Hnrnph1	0.324084	0.0267246	0.454504
Mri1	0.482709	0.0267374	0.454504
Xlr3b	-1.57758	0.0268854	0.456481
Rrbp1	-0.486161	0.0269615	0.456824
Erich5	0.958238	0.0269852	0.456824
Ehd4	-0.574271	0.0270009	0.456824
Rinl	-0.972178	0.0270738	0.456843
Sostdc1	-1.4511	0.0271128	0.456843
Elf4	-1.19281	0.0271154	0.456843
Ccdc162	-0.862873	0.0271291	0.456843
Tent5c	-1.24212	0.0272479	0.457838
Plekhn1	0.848795	0.0272519	0.457838
Atg16l2	0.456672	0.027314	0.458345
Fam57b	0.341877	0.0274372	0.459876
Tor4a	-0.915742	0.0274835	0.460116
Rreb1	0.690671	0.0275568	0.460807
Runx1	-1.04658	0.0276634	0.461782
Snhg15	0.992511	0.0276793	0.461782
D17H6S56E-5	-1.31742	0.0278983	0.464423
D230017M19Rik	0.669487	0.0279022	0.464423
Zfp217	-0.689831	0.0280495	0.466335
Itk	-1.5921	0.0280872	0.466423
Rab9b	0.336074	0.0281941	0.466957
Prrt1	0.344599	0.0282153	0.466957
Maff	-1.06599	0.0282888	0.466957
Ugt1a7c	-1.44776	0.028312	0.466957
Helz2	-1.2702	0.0283908	0.466957
Sh3glb2	0.370943	0.0283963	0.466957
Nkiras1	0.381361	0.028399	0.466957
Ptges	-0.820311	0.0284092	0.466957
Btk	-1.04187	0.0284116	0.466957
Tbce	0.400574	0.0285004	0.467881
Tcn2	-0.638651	0.0285348	0.467913
S100a16	-0.433011	0.0286111	0.468629
Pvalb	0.557224	0.0288043	0.46994
Hmox1	-0.733606	0.0288266	0.46994
Mrpl48	0.340273	0.0288306	0.46994
Brip1os	-0.688998	0.0288482	0.46994
Rad51	-0.887601	0.0288793	0.46994
Chst14	-0.747731	0.0288888	0.46994
Kcnip2	0.31763	0.0289199	0.46994
Scara3	-0.352072	0.0289601	0.470062
Chchd2	0.585132	0.0290376	0.470789
Hmces	0.46196	0.0291481	0.472047
Il20rb	0.690679	0.0291855	0.472122
Tmem70	0.354213	0.029432	0.475032
Naaa	-0.327085	0.0294539	0.475032
Clec2l	0.442603	0.0294645	0.475032
Apobec3	-1.3586	0.0295429	0.475764
Itprip	-0.819396	0.0298121	0.479561
Ssh3	0.483255	0.0299528	0.480812
Cd37	-0.990909	0.0299567	0.480812
A830036E02Rik	0.857711	0.0301274	0.481227
Uqcrb	0.481942	0.0301492	0.481227
Lpxn	-1.03389	0.0301528	0.481227
Abcb6	0.400851	0.030172	0.481227
Traip	0.608697	0.0302176	0.481227
Lig1	-0.542499	0.0302351	0.481227
Cbarp	-0.367583	0.0302394	0.481227
Irf2	-0.368547	0.0302826	0.481227
Isg20	-1.7561	0.0303056	0.481227
Itpkc	-0.382985	0.0303172	0.481227
Upf1	0.271161	0.0303639	0.481436
Thoc1	0.395255	0.0304465	0.481632
Klf6	-0.511243	0.0305136	0.481632
Ndrg3	0.27515	0.0305202	0.481632
Coro6	0.691225	0.030565	0.481632
S100a11	-1.19342	0.0305842	0.481632
Hs6st2	-0.458164	0.0305924	0.481632
Slx1b	0.46693	0.0306106	0.481632
Tspan14	-0.366486	0.0307148	0.482437
Ttc14	0.475543	0.0307289	0.482437
Ctxn1	0.479641	0.030822	0.483372
Ifi30	-1.4117	0.0309801	0.484509
Cys1	0.505306	0.031018	0.484509
Insig1	-0.452977	0.0310537	0.484509
Man2b2	-0.447556	0.0310607	0.484509
Sppl2a	-0.367987	0.031063	0.484509
Ptges3l	-0.764513	0.0311859	0.48545
Havcr2	-0.916577	0.031192	0.48545
Mcmdc2	1.12005	0.0312246	0.48545
Auh	0.34819	0.0312897	0.485936
Necab1	-0.598841	0.0313441	0.486017
Anxa4	-0.848873	0.0313625	0.486017
Kitl	-0.446315	0.0314023	0.48611
Ifitm3	-1.49859	0.0315538	0.487669
Mt3	0.562173	0.0315708	0.487669
Cpeb1	0.288303	0.0317206	0.489128
Irf7	-2.27236	0.0317333	0.489128
Dnaic2	-0.823725	0.0318282	0.489669
Hsd17b12	-0.32287	0.0318389	0.489669
Ovca2	0.459191	0.0319028	0.489669
Crhbp	-0.687044	0.0319353	0.489669
Wasf1	0.277263	0.0319728	0.489669
Slc12a4	-0.440156	0.0320174	0.489669
Map2k6	0.424383	0.0320587	0.489669
Triobp	-0.571321	0.0320706	0.489669
Plekho2	-0.492363	0.0321585	0.489669
Zfp979	-0.67375	0.0321929	0.489669
Ndufb9	0.626183	0.0322199	0.489669
Bbs2	0.356126	0.0322504	0.489669
Pld4	-0.952169	0.0322691	0.489669
Klhl6	-1.13507	0.0322815	0.489669
Kif4	-0.782375	0.0323466	0.489669
Ndufc1	0.651901	0.0324369	0.489669
Col4a2	0.429833	0.0324404	0.489669
Kank2	-0.418892	0.0324804	0.489669
Adamts4	-0.615785	0.0325032	0.489669
Mutyh	0.646596	0.0325278	0.489669
Itgav	-0.340426	0.0325316	0.489669
Znrf1	0.341586	0.0325494	0.489669
Ctss	-1.12018	0.0325678	0.489669
Ly75	-0.93868	0.032648	0.489669
2900052L18Rik	0.744909	0.0326697	0.489669
Cxcl5	-1.23354	0.0326892	0.489669
Slc1a4	-0.337784	0.0327886	0.489669
A230051N06Rik	0.843605	0.0327948	0.489669
Pttg1ip	-0.299625	0.032863	0.489669
Slc6a20a	-0.708875	0.0328728	0.489669
Zfp512b	0.318294	0.0328851	0.489669
Lgals9	-1.10521	0.032904	0.489669
Nfkb2	-1.04109	0.0329044	0.489669
Ndufa7	0.478644	0.0329261	0.489669
Ptgs1	-0.539366	0.0330254	0.490469
Tspan18	0.400868	0.0330481	0.490469
Derl3	0.891806	0.0331197	0.490914
Nedd9	-0.490924	0.0331604	0.490914
Clk4	0.432372	0.0332302	0.490914
Npdc1	0.380794	0.0332365	0.490914
Hs3st3b1	-0.932243	0.0332776	0.490914
Pdlim5	-0.306505	0.0332829	0.490914
Igf1	-0.513544	0.0334058	0.492045
Ccdc130	0.432808	0.0334498	0.492045
H2-Eb1	-3.26672	0.0334787	0.492045
Haao	-1.31637	0.0334964	0.492045
Mthfr	0.438042	0.0335626	0.492282
Dzip1	0.360988	0.0336145	0.492282
Hlx	-1.15671	0.0336153	0.492282
Anxa3	-0.709078	0.0337251	0.493013
Snhg3	0.928766	0.0337506	0.493013
Serpinb9	-0.674554	0.0338396	0.493013
Ltbp1	-0.499985	0.03387	0.493013
Anpep	-1.02451	0.0339192	0.493013
Fkbp9	-0.330289	0.0339283	0.493013
Mxra7	0.386782	0.0339388	0.493013
Ntrk3	0.282594	0.0339492	0.493013
Yap1	-0.397582	0.0340077	0.493013
A930013F10Rik	1.07893	0.034008	0.493013
Paxbp1	0.343267	0.0341127	0.494034
Nol4	-0.329993	0.0343196	0.496529
Chka	0.323495	0.0343928	0.497088
Cyp4f15	0.827539	0.0345229	0.498467
Ikzf1	-0.907355	0.0345924	0.49848
Ggh	-0.427769	0.0345939	0.49848
Mrps35	0.507985	0.0346515	0.49848
Plxnb2	-0.416075	0.0346624	0.49848
Wipf3	0.349248	0.0348368	0.500277
Htr2c	-0.685595	0.0348569	0.500277
Bace2	-0.925556	0.0349106	0.500547
Angptl2	-0.998904	0.0349573	0.500547
Elob	0.610458	0.0349802	0.500547
Sp3os	0.621373	0.0350804	0.501367
Gstt3	-0.643762	0.0351072	0.501367
Dgat2	0.348189	0.0351524	0.501443
Vgll3	-1.15952	0.0351823	0.501443
Tmem123	-0.583259	0.0352859	0.502422
Hif3a	0.798632	0.0353282	0.502527
Zbtb20	0.876963	0.0354248	0.503175
Mcts1	0.469843	0.0354437	0.503175
Fam111a	-0.9438	0.0354881	0.503308
Dusp16	-0.414068	0.0356319	0.50485
Ptprz1	-0.358603	0.0358332	0.506853
Ggta1	-0.781836	0.0358804	0.506853
Ska3	-0.6555	0.0359213	0.506853
Sardh	-0.42451	0.035949	0.506853
Tlr4	-0.914461	0.0359495	0.506853
Msmo1	-0.39378	0.036061	0.507406
Zfp36l2	-0.532893	0.0360951	0.507406
Snhg17	0.509283	0.0361138	0.507406
Tnfrsf19	-0.325789	0.0361299	0.507406
Prrt2	0.277364	0.0363838	0.510144
Stat6	-0.573384	0.0364222	0.510144
Tra2a	0.381154	0.0364312	0.510144
Fgd2	-0.78542	0.0365166	0.510842
Ednrb	-0.404751	0.0365559	0.510895
Ddr2	-0.561514	0.0366282	0.511409
Rab27a	-0.460393	0.0366989	0.511761
Tnip2	0.453286	0.0368503	0.511761
Col4a5	-0.759067	0.0368746	0.511761
Fhod1	-0.693966	0.0369288	0.511761
Fam189b	0.259042	0.036955	0.511761
Naa10	0.456604	0.0369698	0.511761
Aass	-0.665118	0.0369727	0.511761
Arglu1	0.376437	0.0369902	0.511761
Fam167a	-0.736359	0.0370028	0.511761
Sntb1	-0.823746	0.0370093	0.511761
Palmd	0.440267	0.0370908	0.512167
Sfpq	0.350596	0.03711	0.512167
Kcnj2	-0.527051	0.0372011	0.512686
Dhcr24	-0.331478	0.0372462	0.512686
Tmem243	-0.556529	0.0372545	0.512686
P2ry13	-0.554376	0.0374633	0.515066
Rgs4	-0.340398	0.0375051	0.515149
Chrm5	-0.988391	0.037783	0.518222
Tjp2	-0.358824	0.037814	0.518222
Ckmt1	0.332914	0.037837	0.518222
Fkbp1b	0.446101	0.0378751	0.518251
Sdc3	-0.346878	0.0379898	0.519327
Rnf169	0.445445	0.0380559	0.519736
Caly	0.42439	0.0381253	0.519852
Miip	0.660407	0.0381367	0.519852
Tifa	-0.639904	0.0382131	0.5204
Pamr1	-0.484684	0.0383041	0.521146
Szt2	0.304168	0.0384751	0.521624
Jam2	-0.329627	0.0384932	0.521624
Rbm47	-1.22332	0.0385348	0.521624
Zfp335	0.284175	0.0385408	0.521624
Dpf3	0.512117	0.0385454	0.521624
Srgn	-0.972326	0.0385594	0.521624
Nfam1	-0.784915	0.0385931	0.521624
Ptgfrn	-0.484331	0.0386686	0.522153
Mtg2	0.51816	0.0387602	0.522536
Borcs8	0.48	0.0387697	0.522536
Rab31	-0.305691	0.0389184	0.52405
Mfsd10	0.452247	0.0389712	0.52427
Fam167b	-1.07302	0.0390677	0.524804
Lrrc75a	-0.474562	0.0390838	0.524804
Tril	-0.365408	0.0391251	0.524867
Arhgef6	-0.350071	0.0392773	0.525397
Arhgap11a	-0.677691	0.0392827	0.525397
Exoc3l4	-0.761695	0.0392932	0.525397
Ldlrap1	-0.819578	0.0393131	0.525397
Ndufb5	0.468582	0.0393472	0.525397
Cd48	-1.17278	0.0394182	0.525856
Ppil1	0.444617	0.0394941	0.526381
Emp2	-0.375484	0.0396909	0.528514
2900093K20Rik	0.83936	0.0397656	0.528721
Slc1a5	-1.0005	0.0398004	0.528721
Spata33	0.642048	0.0398222	0.528721
Renbp	-0.834095	0.0398536	0.528721
Nckipsd	0.262941	0.0399585	0.529147
Dapp1	-0.633695	0.0399592	0.529147
Wipf1	-0.574877	0.0401188	0.529996
Anks3	0.368044	0.0401398	0.529996
Sp140	-1.01174	0.0401403	0.529996
Prrx2	-0.88065	0.0401708	0.529996
Traf1	-1.44082	0.0402208	0.530167
Lrrn4	0.593505	0.0402575	0.530167
Iqgap1	-0.498946	0.0403795	0.530245
Trappc2l	0.543326	0.0403894	0.530245
Trim8	-0.240397	0.0404207	0.530245
Tnfsf13b	-1.05246	0.0404888	0.530245
Cyb5r1	0.323051	0.0404983	0.530245
Chst1	0.282827	0.0405718	0.530245
Prkch	-0.793597	0.0405854	0.530245
Gfra2	0.340688	0.0405942	0.530245
A430046D13Rik	0.37514	0.0406093	0.530245
Med27	0.427759	0.0406321	0.530245
2010204K13Rik	0.565149	0.0407473	0.53112
Nsdhl	-0.467346	0.040773	0.53112
Ndufa11	0.542058	0.0408339	0.53129
Cox19	0.400867	0.0408599	0.53129
Atp1a3	0.254987	0.0409466	0.531369
Atp5mpl	0.566228	0.0410111	0.531369
Sphk1	-0.793035	0.0410274	0.531369
Kcnmb1	-0.743173	0.0410478	0.531369
Rcan3	-0.326281	0.0410507	0.531369
Nek2	-0.7793	0.0411253	0.531855
Slit1	0.348075	0.0412008	0.532324
Cdh10	-0.335516	0.0412917	0.532324
Ndufa4	0.50521	0.0413638	0.532324
Col8a2	-1.38342	0.0413661	0.532324
Xbp1	0.358348	0.0413883	0.532324
Ccdc159	0.541696	0.0414001	0.532324
Aspdh	0.740408	0.0414206	0.532324
C1qb	-1.22481	0.0417531	0.536118
Pitpnm2	0.292737	0.0418323	0.536655
Nop10	0.471903	0.0419598	0.537424
Fbxl6	0.440806	0.041967	0.537424
Ccnd3	-0.373285	0.0420243	0.537456
Pbk	-1.2699	0.0420442	0.537456
Inpp5j	0.293594	0.0421101	0.53765
Hpdl	0.616212	0.0421461	0.53765
Kdr	-0.483221	0.042176	0.53765
Bbof1	0.644238	0.0422089	0.53765
Srsf11	0.293354	0.0423126	0.538494
Mier2	0.288605	0.0424198	0.539057
Tlr6	-1.06008	0.0424318	0.539057
Cyba	-1.08383	0.042582	0.540487
Atxn7l2	0.451623	0.0426307	0.540524
Setd6	0.492054	0.0426601	0.540524
Dusp2	-1.25953	0.0428113	0.541587
Ctdsp1	-0.355105	0.0428399	0.541587
Esyt1	-0.708021	0.0428817	0.541587
Ddx41	0.298332	0.0428946	0.541587
Atp5g1	0.476456	0.0429421	0.541711
Reep2	0.290555	0.0430343	0.541947
Zfp811	0.928142	0.0430866	0.541947
Btd	-0.405688	0.0431009	0.541947
Focad	0.274573	0.0431274	0.541947
Ifi35	-1.36951	0.0431589	0.541947
Csf2rb	-1.40273	0.0431907	0.541947
Tmem72	-2.1085	0.0432246	0.541947
Avpr1b	0.854816	0.0433091	0.542515
Aifm3	0.34848	0.0433945	0.542515
Irak4	-0.749232	0.043405	0.542515
Adamts5	-0.8182	0.0434565	0.542515
Atp5o	0.410007	0.0434816	0.542515
Slc39a12	-0.301858	0.0435023	0.542515
Gstz1	0.425843	0.043534	0.542515
Lars2	0.811948	0.0436794	0.543856
Tcf7	-0.756099	0.0437738	0.54456
Fhl2	0.41013	0.0438371	0.544876
Ctxn2	0.647491	0.043949	0.545246
Rp2	-0.427906	0.0440027	0.545246
Srsf6	0.294998	0.0440223	0.545246
Fam129a	-0.852733	0.0440493	0.545246
Polr2i	0.5981	0.0440665	0.545246
2310061I04Rik	0.368954	0.0440944	0.545246
Nprl2	0.360631	0.0442131	0.54565
Chgb	0.308825	0.044237	0.54565
Zbtb42	-0.699283	0.044249	0.54565
Cyth1	0.29281	0.0443239	0.54565
Doc2g	0.757814	0.0443514	0.54565
Serinc2	-0.848403	0.0443547	0.54565
Tmem8	0.366699	0.044485	0.546785
1700028J19Rik	0.623384	0.0445326	0.546869
Cbfa2t3	-0.354365	0.0446507	0.546869
Hapln3	-0.74963	0.0446689	0.546869
Eef1akmt1	0.4429	0.0447115	0.546869
Itih5	-0.374602	0.0448082	0.546869
Cmtm7	-1.04308	0.0448162	0.546869
Cd300lf	-1.30284	0.0449212	0.546869
Ubap1l	0.790037	0.0450339	0.546869
3110039M20Rik	0.611108	0.0450598	0.546869
Slc22a8	-0.480631	0.0451106	0.546869
Rgl2	0.507879	0.0451371	0.546869
Serpinf1	-0.560106	0.0451658	0.546869
Cish	-0.734388	0.0451893	0.546869
Clgn	0.38013	0.0452028	0.546869
Aldh3b1	-0.620766	0.0452086	0.546869
D030047H15Rik	0.905831	0.0452225	0.546869
4930447C04Rik	0.732576	0.0452733	0.546869
Cox7b	0.506094	0.0453764	0.546869
Suclg1	0.387113	0.0453774	0.546869
Timp3	-0.309411	0.0453788	0.546869
Fmod	-0.989081	0.0453817	0.546869
Cpxm2	-0.588305	0.0454137	0.546869
Nedd8	0.522202	0.0454327	0.546869
Hs3st2	-0.570687	0.0454413	0.546869
Grin3a	-0.465538	0.0454649	0.546869
Parp11	-0.485916	0.0454805	0.546869
Sdc2	-0.298816	0.0455384	0.546948
Cmtm3	-0.573114	0.0455664	0.546948
Dbf4	-0.69566	0.0456012	0.546948
Vat1l	-0.694127	0.0457181	0.547894
Dbn1	0.264004	0.0457583	0.547919
Hk2	-0.771153	0.0459625	0.549905
Steap1	-2.11616	0.0460132	0.550055
Pglyrp1	0.675431	0.0460533	0.550077
Ticam2	-0.900045	0.0461104	0.550231
Whrn	-0.339816	0.0461636	0.550231
Lrrc24	0.412465	0.0462005	0.550231
Rorb	-0.412753	0.0462515	0.550231
Cdca3	-1.08592	0.0462575	0.550231
Srrm1	0.269017	0.0463206	0.550526
Man1c1	-0.30477	0.0464155	0.550773
Trib1	-0.503802	0.0464958	0.550773
Rhbdf2	-1.07193	0.0466938	0.550773
Ticam1	-0.437295	0.046696	0.550773
Scd1	-0.287737	0.0466972	0.550773
Cox7a2	0.538439	0.0467107	0.550773
Gpr3	-0.587824	0.0467138	0.550773
Caprin2	0.543435	0.0467765	0.550773
Mcm2	-0.52097	0.0467991	0.550773
Mecr	0.427894	0.0467999	0.550773
Ect2	-1.01778	0.0468113	0.550773
Ndufa5	0.604287	0.0469044	0.550773
Fam81a	-0.311768	0.0469118	0.550773
Nxph3	-0.469681	0.046958	0.550773
Bmp2k	-0.61642	0.0469708	0.550773
Dusp5	-0.537435	0.0469822	0.550773
Cdc14a	-0.555095	0.0470113	0.550773
Fam162a	0.525803	0.0471553	0.550773
Scamp2	-0.427103	0.0472263	0.550773
Pdzph1	-0.997838	0.0473106	0.550773
Gpr34	-0.631431	0.0473236	0.550773
Rtbdn	1.12416	0.0474261	0.550773
Shc4	-0.453135	0.0474528	0.550773
F5	-1.61667	0.0474571	0.550773
Pon3	-0.814127	0.0474753	0.550773
Fam214a	0.283117	0.0474755	0.550773
Bcl3	-1.2476	0.0475256	0.550773
Sgsh	-0.627134	0.0476027	0.550773
Hvcn1	-0.942347	0.047611	0.550773
Sema4d	-0.436641	0.0476691	0.550773
Cops9	0.525138	0.0476999	0.550773
Celsr1	-0.447736	0.0477008	0.550773
Pald1	-0.417743	0.0477122	0.550773
Otx2	-1.48386	0.0477289	0.550773
Cpne2	-0.532658	0.0477435	0.550773
Sema6a	-0.378814	0.0478292	0.550773
Fuca1	-0.356362	0.0478439	0.550773
Fasn	-0.287834	0.0478924	0.550773
Celsr3	0.424616	0.0479219	0.550773
H2-Aa	-3.04262	0.0479234	0.550773
Bphl	0.367842	0.0479339	0.550773
Ajm1	0.289984	0.0479757	0.550773
Fes	-0.837622	0.0480351	0.550773
Dnase1l1	-0.814742	0.0480563	0.550773
Plk3	-0.455727	0.0480862	0.550773
Cfap36	0.352077	0.0481031	0.550773
Ltb	-1.82058	0.0481747	0.551154
Praf2	0.366276	0.0482192	0.551225
Srsf5	0.295409	0.0483154	0.551885
Arhgap6	-0.800138	0.0483956	0.551895
Tpk1	-0.50867	0.0485082	0.551895
Epb41l4aos	0.68238	0.0486318	0.551895
Nes	-0.472957	0.0486434	0.551895
Gjb2	-0.591766	0.048701	0.551895
Tnfrsf8	-0.810361	0.0487039	0.551895
Whamm	0.368963	0.0487437	0.551895
Nek5	-1.15715	0.0487544	0.551895
Tes	-0.907238	0.0487644	0.551895
Elmod1	0.262785	0.0488695	0.551895
Slc29a4	0.424831	0.0488754	0.551895
Ace	-0.99526	0.0488818	0.551895
Kcnmb4	0.586938	0.0489062	0.551895
Itga11	0.570787	0.0489864	0.551895
Stac2	0.363822	0.0491121	0.551895
Arl5c	-0.897624	0.0491164	0.551895
Aspg	-0.917714	0.0491169	0.551895
Hspb1	0.704424	0.0491486	0.551895
Skap2	-0.370338	0.0492108	0.551895
Pycard	-1.13838	0.0492233	0.551895
Exd2	0.26066	0.0492571	0.551895
Gm16596	0.76513	0.0492642	0.551895
Chga	0.34861	0.0492662	0.551895
Prr3	0.330353	0.0492755	0.551895
A2ml1	0.576179	0.0492989	0.551895
Lat2	-0.986338	0.0493393	0.551895
2610005L07Rik	-0.521774	0.049386	0.551895
Gng13	0.690416	0.0494438	0.551895
Mettl23	0.571306	0.0494616	0.551895
[truncated: 7 more rows]
